# Supplementary material for: The comparative immunology of wild and laboratory mice, Mus musculus domesticus
Source: Nat Commun. 2017 May 3;8:14811. doi: 10.1038/ncomms14811 (PMC5418598; doi:10.1038/ncomms14811)
Supplement: Supplementary Data 1 — Complete data set of immune measures of wild and laboratory mice. (a) immunoglobulins, serum proteins and morphometrics (b1-3) splenocyte populations analysed by flow cytometry and (c) cytokine responses of in vitro stimulated splenocytes. In all column A is the mouse ID shown as Wild Mouse (WM) or Lab Mouse Control (LMC). In (a) Column B shows the site from where the wild mouse was caught (Supplementary Table 1) or the laboratory mouse strain. All laboratory mouse strains were obtained in Bristol except those labelled as LSHTM which were from the London School of Hygiene and Tropical Medicine. LMC_5-8 are C57BL/6 with an unrecorded, non-immunological genetic manipulation. Column D shows females' pregnancy status where 1 is pregnant and 2 is not pregnant; column E is animals' mass when trapped; column F their age in weeks; column G spleen mass in g, column H the number of viable spleen cells; columns I - N the immunoglobulin and serum protein concentrations that are in concentrations of μg/mL (μg/g for faecal IgA); SAP is serum amyloid P; AAT is alpha-1 antitrypsin. For (b1) shows median fluorescence index (MFI) of the relevant markers; (b2) the proportionate presence of cellular sub-populations, and row 2 the parent cellular populations from which the other proportionate cellular populations (row 1) were calculated; (b3) the number of cells of different cellular populations. In (b1)-(b3) the row labelled 'Panel' shows the relevant FACS panel as Supplementary Table 6. Where there are an absence of data the reasons are shown as ND - no FACS analysis performed; NC - marker combination not present in this panel / staining; NS – not stained; TFC – too few cells for reliable sub-population analysis; OUT — outlier; NA — other reason. In (c) the cytokine analysed and the stimulation are shown in rows 1 and 2, respectively. Note for the PIC stimulation not all samples were stimulated. Data that were out of range (OOR) are shown as below (<) or above (>) the range; data indi [file ncomms14811-s2.xlsx]

## Sheet: (a) Antibodies
ID	Site / Strain	Sex	Pregnant	Mass (g)	Age (weeks)	Spleen mass (g)	Number of Spleen Cells	IgG	IgE	IgA	SAP	Haptoglobin	AAT
WM_1	BM	F	1	21.97	56.3856	0.041	ND	8866.2	393.8	371	2.702	8.935	312
WM_2	BM	M		8	5.47139	0.016	ND	4014.45	49.7418	2	2.664	27.73	252
WM_3	HW	M		12	7.8927	0.023	ND	5370.9	831.997	395	1.946	5.51	358.4
WM_4	HW	M		10	6.41618	0.017	ND	4555.2	251.1	84	2.062	6.105	392
WM_5	HW	F	1	7	5.29306	0.017	ND	5998.75	193.083	356	2.058	48	344
WM_6	HW	M		12	5.69816	0.017	ND	4077.9	66.728	362	2.06	219.4	28
WM_7	BM	M		15	10.2921	0.022	ND	9395.8	336.512	439	1.358	9.93	438.8
WM_8	BM	M		12	11.3957	0.028	ND	11166.4	334.6	183	1.64	7.885	386
WM_9	HW	M		14	7.33038	0.012	ND	1929.2	15.049	200	2.678	58.605	46
WM_10	BM	M		16	6.17038	0.039	ND	2023.05	33.3666	186	4.314	63.8325	38
WM_11	BM	F	2	20	14.9626	0.034	ND	3850.35	863.048	66	3.264	154.9	364
WM_12	BM	F	1	10	4.53384	0.013	ND	4843.75	18.6122	58	3.348	512.2	288
WM_13	BM	F	1	17	23.1266	0.02	ND	6497.05	358.9	137	3.456	1.245	272
WM_14	BM	F	2	24	20.7061	0.038	ND	6584.35	366.7	166	3.168	70.7883	332
WM_15	BM	M		17.5	33.638	0.03	ND	11350.6	457.209	117	1.302	4.005	692
WM_16	HW	F	1	11.4	5.88267	0.027	ND	4311.75	87.6182	85	4.076	3.96	317.4
WM_17	BM	F	1	7.3	3.66067	0.018	ND	3556.05	86.7126	81	2.414	19.94	388
WM_18	HW	M		11.2	5.14246	0.022	ND	3122.2	31.6568	199	2.238	3.825	272
WM_19	BM	F	1	9.5	5.29306	0.028	ND	2936	30.036	167	2.538	37.455	459.6
WM_20	BM	M		16.3	11.2056	0.03	ND	11994.2	334.658	72	2.058	8.345	38
WM_21	LU	M		18	24.3011	ND	ND	10776.8	163.698	130	5.126	1842.7	268
WM_22	LU	M		18	22.8805	ND	ND	12520.2	410.429	78	5.842	114.1	424
WM_23	WF	F	1	12	13.3026	ND	7400000	34767.4	289.445	11	0.874	4.87	216.9
WM_26	GL	M		18	26.5804	0.047	15600000	9119.75	262.702	8	3.45	6.15	42
WM_27	WT	M		8	4.23159	0.048	9400000	4273.05	2.4924	539	2.226	136.45	22
WM_28	BM	F	2	15.5	19.1165	0.045	8000000	15526.2	385.7	656	3.084	7.78	244
WM_29	BM	F	1	18	14.2313	0.041	12200000	8969.75	483.032	ND	3.644	6.32	268
WM_30	BM	M		14.7	10.8328	0.034	8800000	9143.6	290.3	168	2.614	8.715	364
WM_31	BM	M		10.3	8.33471	0.02	2200000	9021.15	65.4182	786	2.802	63.47	345.5
WM_32	BM	F	1	10	14.9626	0.013	1200000	15465.6	341.986	911	1.878	688.95	252.7
WM_33	BM	F	2	18	15.9867	0.02	3400000	12459.8	262.108	ND	7.146	368.696	ND
WM_34	BM	M		10	6.66867	0.017	3600000	6647.55	34.9955	52	2.914	344.65	366
WM_35	BM	F	1	13	22.0602	0.027	6800000	11929.2	103.028	67	2.356	82.085	346
WM_36	GL	F	2	21	19.4256	0.066	25800000	4521.5	43.6995	289	0.03	21.48	331
WM_37	GL	F	ND	13	5.40771	0.042	20400000	1890.5	50.6096	190	1.168	6.55	537.8
WM_38	GL	M		16	10.6502	0.028	17800000	5485.2	32.827	710	1.738	40.4525	ND
WM_39	GL	M		9	4.72401	0.016	1200000	1620	15.4252	2	2.62	85.235	341
WM_40	GL	F	ND	8	3.93962	0.016	15400000	3206	9.1	197	0.004	6.76	38
WM_41	BM	M		13.11	6.79748	0.026	3200000	6475.4	193.3	213	3.076	1.39	46
WM_42	WT	M		19	25.4178	0.028	4800000	15987.2	33.0496	155	3.166	41.53	348
WM_43	GL	F	1	12	4.13218	0.016	12600000	7385.6	82.8	168	0.022	10.475	ND
WM_44	BM	F	ND	8	3.4811	0.024	11600000	6339.8	37.3133	ND	1.524	1.475	436
WM_45	WF	M		12	6.41618	0.031	15800000	9411.6	52	146	2.698	6.42	484
WM_46	BM	M		8	5.47139	0.035	23800000	15095.4	126.1	56	1.74	295.15	458.5
WM_47	WF	M		12.5	6.79748	0.037	24400000	11985	38.8254	117	1.402	154.883	ND
WM_48	HW	M		15.5	7.33038	0.033	36600000	6985.6	71.4	502	1.514	6.44	515.9
WM_49	HW	F	1	9.3	4.03523	0.018	ND	5506.8	103.795	ND	2.686	3.165	416
WM_50	HW	M		13.2	6.04994	0.028	4600000	7452.8	202.3	112	3.228	26.255	572
WM_51	HW	F	1	7.3	3.30647	0.013	5600000	4109.8	307.6	47	3.534	10.745	352
WM_52	HW	M		11.4	4.32745	0.037	35600000	20373.6	99.0933	457	3.968	9.635	4
WM_53	HW	F	ND	9.4	2.5029	0.013	4800000	4634.6	62.5097	139	3.504	6.785	464
WM_54	HW	F	1		3.84533	0.016		3453.6	48.3937	80	6.428	770.75	34
WM_55	HW	F	1	11	4.43131	0.032	1400000	9296.8	28.779	183	3.348	57	456
WM_56	PF	F	1	8	1.73944	0.021	5200000	4839.6	13.5732	54	3.14	1.12	348
WM_57	HW	M		8	3.25793	0.021	8200000	3848	105.826	60	3.052	94.06	444
WM_58	HW	F	1	18	18.5111	0.07	23200000	6897.4	121.364	338	2.92	0.93	44
WM_59	GL	F	2	14	6.25671	0.026	9200000	5215.8	214.1	95	2.882	167.2	432
WM_60	GL	F	1	10	0.619035	0.034	8200000	11212	31.6667	275	1.852	172.65	368
WM_61	GL	F	1	20	25.3983	0.036	20600000	16691.8	199.981	274	2.956	77.8375	372
WM_62	GL	F	1	21	22.7662	0.027	5800000	13957.2	174.143	62	3.082	69.8125	32
WM_63	GL	M		12	4.4246	0.057	35200000	7575.4	43.2443	123	3.202	207.9	496
WM_64	PF	M		9	2.70918	0.028	7400000	5377	50.9038	138	1.134	2.49	512
WM_65	PF	F	1	9	1.93616	0.01	7200000	5002.6	51.8377	20	2.282	0.765	568
WM_66	GL	M		7	0.267032	0.016	14200000	4876.2	71.3745	42	2.146	26.11	444
WM_67	HW	F	1	3.3	2.65477	0.008	ND	ND	ND	105	ND	ND	ND
WM_68	HW	F	1	11	5.76143	0.016	9400000	6888.6	162.3	168	2.73	5.035	448
WM_69	HW	F	ND	9	2.42855	0.016	6800000	3514.4	166.4	29	4.348	32.535	32
WM_70	HW	M		6	1.31301	0.012	ND	5595.2	96.5875	ND	4.434	6.155	332
WM_71	HW	F	1	7	2.42855	0.011	8400000	3433.4	145.3	41	2.988	7.57	532
WM_72	HW	M		8	3.01642	0.016	6000000	4062.6	326.7	18	2.73	4.265	556
WM_73	PF	M		9	4.23159	0.02	6600000	4210.6	101.288	ND	1.928	1.28	636
WM_74	GL	M		6	3.17635	0.054	29000000	4454.2	43.7033	217	2.698	9.82	624
WM_75	GL	M		8	4.62286	0.059	15800000	9391.6	65.038	47	4.946	207.425	888
WM_76	ST	F	1	8		0.018	10400000	6886.4	94.5447	ND	1.762	0.86	456
WM_77	ST	M		13	21.864	0.023	12000000	15646	74.6163	ND	1.846	13.58	552
WM_78	ST	M		17	9.77282	0.032	15800000	6549.2	29.3265	229	2.656	16.095	612
WM_79	GL	F	2	20	6.51492	0.065	60000000	9492	306.7	309	0.06	20.165	242
WM_80	ST	F	2	14	11.1958	0.03	40000000	4306.2	192.548	30	2.116	58.75	8
WM_81	WF	F	ND	9	5.18001	0.026	9400000	9921.8	6.2223	458	2.246	0.66	6
WM_82	WF	M		10	3.86078	0.044	10400000	13108.4	72.2905	ND	3.33	28.745	58
WM_83	ST	F	1	16	15.7253	0.041	19400000	9170.8	515.4	119	2.81	7.48	512
WM_84	ST	F	1	7	5.18001	0.012	ND	5513	624.7	119	1.652	31.45	576
WM_85	WF	M		16	25.4178	0.05	14600000	13244	83.9617	205	1.532	4.74	276
WM_86	HW	M		9	4.93043	0.011	4800000	5114	76.29	35	2.466	7.315	496
WM_87	HW	M		10	4.23159	0.014	6400000	5393.4	121.16	172	3.24	1.55	396
WM_88	HW	M		10	4.82653	0.016	4600000	7200.8	43.887	190	2.956	16.375	364
WM_89	HW	F	1	8	3.30647	0.027	ND	4345.2	40.2915	122	4.208	1190.33	272
WM_90	HW	M		9	1.81736	0.011	8000000	3018	179.1	ND	1.994	5.3725	28
WM_91	HW	M		9	5.03573	0.019	8600000	5731.8	24.898	ND	3.178	0.505	284
WM_92	PF	M		9	6.92803	0.01	5600000	3369.8	106.454	8	1.074	0.695	348
WM_93	HW	M		11	2.63492	0.018	7600000	4391	31.3901	488	2.04	69.9	336
WM_94	HW	M		16	8.18539	0.026	6000000	4299	79.9905	ND	2.282	16.23	312
WM_95	HW	F	1	7	5.76143	0.018	ND	3714.4	216.3	ND	1.662	135.55	281
WM_96	JB	F	1	9	4.13218	0.083	19800000	4754	109.148	ND	1.662	7.04	26
WM_97	JB	F	2	22	24.6198	0.05	23200000	6785.6	622	133	2.098	21.2	348
WM_98	HW	M		5	1.81736	0.012	ND	ND	ND	2	ND	ND	ND
WM_99	JB	F	1	20	21.7146	0.043	30000000	11516.4	279.8	592	0.512	25.515	276
WM_100	WT	F	2	18	14.9626	0.102	46600000	19760.4	16.8599	29	0.462	22.745	572
WM_101	WT	F	1	9	4.63781	0.023	2800000	10176.4	77.5435	6	0.99	275.25	264.1
WM_102	WT	F	2	15	12.0034	0.091	36000000	24971	0.9428	11	0.39	204.117	864
WM_103	HW	M		7	2.56164	0.016	7600000	9826.6	8.844	55	0.876	20.895	596
WM_104	JB	F	1	5	2.21162	0.04	7000000	8964.4	32.4987	174	0.258	258.85	548
WM_105	HW	F	1	12	5.18001	0.017	6200000	11215.6	25.9436	179	0.692	9.32	536
WM_106	JB	M		18.5	27.3819	0.038	33200000	12444.8	90.7325	58	0.674	48.585	536
WM_107	JB	M		7	2.34763	0.013	8800000	1071.2	25.6569	356	ND	11.725	481.8
WM_108	JB	M		16	10.6502	0.036	21400000	16253.6	209.1	39	ND	6.265	549.3
WM_109	JB	M		9	1.75499	0.014	7000000	3618	36.8475	ND	2.656	4.6	688
WM_110	HW	F	1	11	5.52398	0.04	5800000	13537.2	43.5004	586	3.942	1.545	512
WM_111	HW	F	1	5	1.36989	0.006	0	ND	ND	ND	ND	ND	ND
WM_112	HW	M		12.5	5.81385	0.021	9600000	4012	16.7808	1178	2.854	5.27	748
WM_113	JB	M		9	2.48935	0.025	11600000	1019	11.742	34	3.254	412.35	444
WM_114	JB	F	1	8	2.35523	0.033	15400000	675	20.1794	6	1.336	4.89	568
WM_115	JB	M		13	6.79748	0.023	17000000	2925.8	81.3445	118	1.154	2.79	636
WM_116	HW	F	1	6	3.13665	0.01	9200000	935	17.0402	69	3.092	1.005	293.8
WM_117	HW	F	1	6	2.28292	0.011	ND	2899	196.2	5	1.916	2.355	ND
WM_118	HW	F	1	7	3.57026	0.003	4400000	6903.4	33.5356	436	3.252	131.55	3
WM_119	HW	F	1	9	3.30647	0.01	3800000	3579	56.3955	ND	3.184	5.255	364
WM_120	HW	M		8	3.42443	0.016	ND	4391.8	12.5979	121	3.596	63.7	26
WM_121	HW	M		8	2.70918	0.01	6000000	1759	13.6044	810	4.396	3.86	4
WM_122	WT	M		16	12.1824	0.063	39600000	6913.2	4.5581	275	1.122	56.55	816
WM_123	WT	M		15	7.60776	0.061	28400000	1566.2	8.4104	ND	0.75	141.9	872
WM_124	WT	M		8	4.52307	0.077	28000000	6649.4	13.1829	221	2.234	67.52	332.4
WM_125	PH	F	1	12	5.52398	0.016	2800000	2413.6	3.0798	291	3.374	0.89	ND
WM_126	PH	M		20	13.2271	0.03	12000000	18476.6	16.6918	32	2.578	78.05	572
WM_127	PH	F	1	9.5	5.40771	0.014	6800000	7454.2	7.3068	44	2.258	2.815	528
WM_128	PH	F	1	10	3.66067	0.006	2800000	4789.4	20.9165	38	2.422	4.255	496
WM_129	PH	F	1	13	4.95857	0.025	22400000	6130	2.9621	47	6.808	3.865	452
WM_130	PH	F	1	15	5.29306	0.038	27600000	7412.6	1.8821	165	1.476	22.895	48
WM_131	PH	M		14	6.17038	0.034	34000000	6062.8	6.769	39	2.408	121.35	728
WM_132	PH	M		11	4.52307	0.025	16600000	3982	5.7035	12	1.35	5.515	445.4
WM_133	PH	M		13	5.14246	0.021	15400000	8702.8	6.0623	243	2.364	13.06	ND
WM_134	PH	M		11	6.41618	0.018	13800000	6748	4.2883	139	2.018	18.195	492
WM_135	PH	F	1	18	14.4717	0.065	73000000	18426	12.2615	206	2.21	130.4	48
WM_136	PH	M		16	7.06035	0.035	41800000	8214.4	40.8917	129	1.658	44	44
WM_137	PH	M		11	3.42443	0.019	9400000	4212	2.9807	169	1.692	9.49	456
WM_138	PH	M		11	6.17038	0.019	35600000	9186.8	3.5736	163	1.758	41.695	416
WM_139	PH	F	1	10	5.06851	0.012	17800000	3914.8	7.0417	109	1.524	4.63	396
WM_140	PH	F	1	21	10.4322	0.047	41000000	11150.2	29.779	243	0.576	24.475	ND
WM_141	PH	M		27	49.5916	0.03	20600000	13661.2	145.445	72	0.586	7.33	646.5
WM_142	PH	M		17	14.1149	0.077	109000000	10637.2	16.2893	120	2.462	639.2	48
WM_143	PH	M		12.5	7.33038	0.01	16600000	2419.4	19.7372	156	0.582	46.805	444
WM_144	PH	M		21	21.2087	0.046	59400000	8004	30.4112	174	0.948	3.41	32
WM_145	ST	F	1	7	2.28292	0.022	17800000	3485.8	14.1293	115	0.998	81.7	476
WM_146	BM	M		14.5	14.3444	0.075	78600000	7291.6	135.416	ND	2.128	253.4	38
WM_147	ST	F	1	14	10.2478	0.018	33300000	3216.8	82.7005	100	0.422	0.97	284
WM_148	ST	M		16	10.4699	0.033	50200000	2338.6	82.084	250	0.462	19.97	ND
WM_149	BM	M		14	12.1824	0.026	27600000	6408.4	120.133	158	0.328	12.215	65
WM_150	SP	M		13	6.79748	0.016	28600000	2597.6	10.8617	103	2.788	53.7875	126
WM_151	ST	M		9	3.86078	0.015	15600000	2398.4	99.9925	122	0.796	11.18	148
WM_154	ST	M		15	9.11215	0.025	58800000	9995.4	233.743	233	0.67	53.1	8
WM_155	SP	M		13	7.46814	0.026	60600000	1710	6.353	192	0.678	10.725	848
WM_156	SP	F	1	9		0.012	22000000	2591	10.4817	160	0.856	0.545	564.8
WM_157	SP	M		10	1.34111	0.02	28000000	3889.8	13.864	116	0.5	4.06	698.7
WM_158	SP	M		12	5.58401	0.016	29800000	4636	15.9729	755	0.654	7.09	924
WM_159	SP	M		17	20.8877	0.019	26000000	5220.4	32.9641	394	0.402	0.53	1136
WM_160	HW	F	1	6	1.6128	0.002	21600000	1683.6	39.4371	13	1.242	18.29	52
WM_161	HW	M		6	1.69346	0.01	6800000	2002	44.3773	18	1.542	5.805	524
WM_162	HW	M		11	4.72401	0.015	13600000	4047.4	89.49	311	0.588	1.295	38
WM_163	HW	M		11.5	3.95163	0.024	12800000	2895	5.9725	330	1.058	8.69	34
WM_164	SP	F	1	10	0.767807	ND	ND	2703.2	11.4838	511	3.796	2.405	436.6
WM_165	HW	F	1	10	4.53384	0.011	15400000	5172.8	48.776	794	2.69	1.18	424.9
WM_166	HW	F	1	21	11.0009	0.018	40000000	3988.4	41.1047	620	2.588	10.18	524
WM_167	HW	F	1	15	6.64676	0.015	27200000	4120.8	32.2712	269	2.21	1.085	292
WM_168	HW	M		13	5.36027	0.01	22000000	2029.6	29.0941	121	4.086	1.195	34
WM_169	HW	F	1	15	10.2478	ND	23800000	6497.8	45.9187	331	2.078	1.64	36
WM_170	HW	M		9	5.25064	0.018	20600000	3352.2	26.9939	444	2.788	231.4	352
WM_171	HW	M		11	ND	0.031	37600000	4602.8	17.6502	144	0.796	7.855	556
WM_172	HW	F	1	12	7.62303	ND	12200000	11325.2	83.272	449	0.354	3.465	ND
WM_173	HW	M		11	6.79748	ND	9400000	12786.8	182.617	491	0.518	12.905	586.7
WM_174	HW	F	1	7	3.93962	0.007	20000000	9134.4	36.7877	199	1.738	162.65	38
WM_175	HW	M		6	5.58401	0.004	9200000	7413.8	10.4495	109	0.342	2.045	3
WM_176	HW	F	1	12	10.066	0.01	ND	15900.6	136.665	337	0.67	10.48	272
WM_177	HW	M		12	6.04994	0.035	43400000	22504	111.853	ND	0.678	14.715	3
WM_178	HW	M		11	6.92803	0.02	25000000	13835.4	39.2799	388	0.502	1.53	48
WM_179	HW	M		7	5.03573	0.038	5400000	5290.4	24.3492	458	2.21	189.375	252
WM_180	HW	F	1	5	3.39317	0.008	15700000	3841.8	148.332	77	0.114	2.84	323.2
WM_181	ST	M		12	9.11215	0.024	47400000	7676.2	280.458	ND	0.67	123.025	67.6
WM_182	HW	F	1	7	3.30647	0.014	28000000	3220	149.864	123	0.662	71.0983	36
WM_183	ST	M		17	9.43805	0.029	37400000	21858.4	282.573	275	0.632	9.605	676
WM_184	JB	F	1	11	5.88267	0.021	19400000	4425.2	291.195	237	0.304	22.085	28
WM_185	JB	F	1	7	2.35523	0.007	6800000	854	5.9	16	0.466	270.35	276
WM_186	JB	F	1	16	11.594	0.021	14200000	2338.6	290.938	186	1.244	68.85	256
WM_187	PF	F	1	14	5.76143	0.018	24600000	3883.2	238.971	15	0.13	2.73	312
WM_188	PF	M		16	6.04994	0.032	32400000	1898.4	159.895	152	0.686	3.185	ND
WM_189	PF	M		16	5.58401	0.022	53800000	1894.6	173.258	44	0.356	9.41	ND
WM_190	PF	M		16	6.92803	0.039	51800000	7198	267.619	23	0.914	3.425	376
WM_191	JB	F	1	11	6.38491	0.018	29800000	1500.6	41.6507	238	0.308	12.155	28
WM_192	PF	F	1	14	5.88267	0.034	69200000	3625.8	331.365	8	0.38	0.705	34
WM_193	JB	M		7	2.56164	0.023	25200000	903.4	18.4179	12	0.48	8.045	336
WM_194	PH	M		20	10.4699	0.053	86200000	8727.4	47.5196	365	0.938	84.6	28
WM_195	JB	M		14	9.9436	0.051	26200000	8322.4	195.274	427	0.102	6.795	288
WM_196	JB	F	1	11	7.62303	0.018	25200000	195.8	10.4697	725	0.196	1.68	38
WM_197	GL	F	1	13	15.9867	0.047	57600000	220.2	208.147	327	0.362	3.235	364
WM_198	HW	M		10	5.81385	0.011	20200000	249.8	87.1215	257	0.862	7.4325	216
WM_199	HW	M		13	1.22983	0.024	48400000	259	75.728	624	0.516	1.43	31.9
WM_200	HW	M		18	10.1167	0.064	86200000	199.6	107.442	242	0.934	5.745	376
WM_201	HW	F	1	12	8.6996	0.027	31600000	221.4	92.055	398	0.46	1.075	596
WM_202	HW	F	1	11	9.53563	0.027	7200000	285.2	56.545	1168	0.14	0.405	24
WM_203	GL	F	1	21	19.7391	0.086	110600000	237.6	55.4235	192	0.066	17.3225	372
WM_204	HW	M		10	3.59547	0.021	ND	1402.2	37.1209	ND	3.574	102.1	352
WM_205	GL	M		22	17.9032	0.059	111800000	7028.8	165.732	736	2.588	1.265	948
WM_206	GL	F	1	15	12.4245	0.06	111400000	4228	48.9692	195	2.876	27.3775	336
WM_207	GL	M		14	16.5548	0.097	97800000	5030.8	252.644	23	1.9	17.78	572
WM_208	HW	M		14	6.04994	0.031	43400000	4641.6	139.038	283	1.788	1.395	36
WM_209	HW	F	1	12	10.066	0.036	42400000	5909.2	105.886	367	2.89	9.745	456
WM_210	GL	M		21	18.4685	0.073	88400000	8292.4	39.8886	30	1.358	24.395	688
WM_211	GL	F	1	11	10.4322	0.034	58600000	8945.2	109.24	38	1.286	14.055	32
WM_212	GL	F	1	9	11.7973	0.037	38600000	9704	334.476	184	1.766	18.83	44
WM_213	HW	M		11	13.4446	0.028	15000000	13317.2	504.438	288	2.472	5.54	572
WM_214	HW	M		13	10.4699	0.011	15800000	10474	260.587	ND	1.766	2.36	464
WM_215	GL	M		14	8.63944	0.061	146600000	15621.8	39.7989	155	1.502	10.02	576
WM_216	GL	F	1	6	4.74324	0.036	21600000	2089.2	2.8797	965	1.522	42.5625	496
WM_217	JB	F	1	6	0.476369	0.019	5600000	ND	ND	ND	ND	ND	ND
WM_218	JB	F	1	11	9.88675	0.025	6800000	5810	140.696	199	1.748	28.6	3
WM_219	JB	M		13	9.11215	0.028	63000000	6274.6	317.745	311	2.004	1269.03	674.5
WM_220	JB	F	1	7	1.6128	0.012	8400000	1109.2	6.3262	2	2.06	3.865	396
WM_221	JB	F	1	13	16.5205	0.029	32200000	5954.8	178.163	414	2.498	3.16	54
WM_222	GL	F	1	12	17.3499	0.04	37600000	3586.2	309.799	219	0.068	13.15	456
WM_223	GL	M		15	18.4685	0.158	219000000	7327.2	240.544	260	2.122	290.375	59.4
WM_224	GL	F	1	12	6.51492	0.046	79400000	3224.6	32.8122	298	0	7	416
WM_225	JB	M		16	17.353	0.057	100400000	6326.4	273.694	187	1.924	4.015	331.8
WM_226	GL	M		19	17.0833	0.047	30600000	7584.6	77.2245	52	2.782	11.98	66
WM_227	GL	F	1	11	14.9626	0.038	74800000	3844.4	160.152	186	3.408	68.35	46
WM_228	GL	M		13	8.18539	0.037	46800000	927.8	12.7083	34	4.05	4.53	524
WM_229	GL	F	1	12	5.52398	0.094	187000000	7497	577.767	322	2.668	1.035	484
WM_230	PH	F	1	8	3.84533	0.016	9200000	3529.6	14.8499	123	1.878	1.635	336
WM_231	ST	F	2	19	13.9942	0.05	ND	11219	118.276	280	1.922	13.825	368
WM_232	ST	M		19	28.2053	0.061	58800000	26797.6	922.633	149	2.788	115.2	396
WM_233	HW	F	2	14	11.0009	0.024	22800000	10285.4	733.366	163	2.676	120.15	2
WM_234	HW	M		13	6.04994	0.015	34600000	8319.6	150.867	321	2.788	21.085	284
WM_235	HW	M		20	20.8877	0.034	54600000	8675.4	297.758	293	2.72	70.9	336
WM_236	HW	M		7	2.27819	0.004	ND	1483.8	38.8638	70	1.646	6.92	42
WM_237	HW	F	1	19	14.7154	0.084	78200000	18099.4	753.3	649	0.344	15.615	336
WM_238	HW	M		17	13.8885	0.026	37400000		ND	437	ND	ND	ND
WM_239	HW	M		14	13.2271	0.012	11400000	4651.4	48.3101	204	0.464	31.1425	256
WM_240	HW	M		14	10.8328	0.024	32800000	3090.4	6.3023	280	0.956	1.255	38
WM_241	HW	M		17	15.7881	0.036	34600000	11601	184.351	482	0.46	0.595	268
WM_242	HW	M		18	10.8328	0.036	36600000	6684.6	2.0502	209	0.466	8.995	252
WM_243	HW	F	1	12	3.22097	0.023	35400000	9265	52.552	312	0.758	23.685	392
WM_244	HW	M		17	11.7838	0.019	33800000	17050.6	122.158	493	0.722	1.33	384
WM_245	HW	F	1	19	13.3026	0.034	32800000	13735.4	500.8	298	0.282	17.295	412
WM_246	HW	M		10	9.11215	0.084	84400000	7099.6	32.4763	277	0.758	2.245	336
WM_247	HW	F	1	12	6.38491	0.037	9600000	12352	112.428	286	0.604	1.095	296
WM_248	HW	F	1	11	6.64676	0.03	52200000	7105.4	122.957	ND	0.728	29.69	324
WM_249	BM	F	1	9	7.62303	0.022	6200000	7534.2	14.5061	219	0.27	8.91	412
WM_250	BM	F	2	12	10.066	0.03	20600000	2332.2	29.8248	55	0.368	117.85	54
WM_251	BM	M		9	4.93043	0.01	2800000	13167.6	7.4718	153	0.102	1.795	4
WM_252	BM	M		14	11.3957	0.033	32600000	9913.4	22.747	368	0.234	3.845	548
WM_253	BM	F	1	16	41.9453	0.062	28200000	17004	320.236	64	0.206	14.91	472
WM_254	BM	M		11	11.2056	0.032	ND	7676.8	34.3135	862	0.472	23.26	736
WM_255	BM	M		12	6.79748	0.009	17200000	16096.6	129.253	386	0.352	1.35	444
WM_256	BM	M		11	11.2056	0.093	65400000	ND	ND	229	ND	ND	ND
WM_257	WF	F	1	13	9.36372	0.038	66800000	ND	ND	ND	ND	ND	ND
WM_258	WF	F	2	14	12.8574	0.034	47000000	12583.8	140.395	ND	0.472	75.3075	46
WM_259	WF	F	1	9	2.89066	0.02	21400000	1304	14.6	ND	0.352	138	364
WM_260	WF	M		9	2.78445	0.019	66200000	1330.8	12.3	ND	0.128	9.51	392
WM_261	LU	F	1	19.1	20.0569	0.078	43200000	4002.2	21.9981	277	0.832	287	576
WM_262	LU	M		20.37	23.9388	0.057	16800000	ND	ND	ND	ND	ND	ND
WM_263	LU	M		7.17	4.13701	0.01	2000000	ND	ND	232	ND	ND	ND
WM_264	LU	M		7.8	3.95163	0.012	4000000	ND	ND	68	ND	ND	ND
WM_265	LU	M		19.1	29.051	0.02	40000000	15866.4	95.0695	44	0.654	3.365	556.4
WM_266	LU	M		6.7	3.68272	0.004	2800000	ND	ND	66	ND	ND	ND
WM_267	LU	M		16.5	15.2939	0.116	140000000	14706.2	291.3	ND	0.822	42.2	324
WM_268	LU	M		6.4	3.50937	0.024	4000000	ND	ND	228	ND	ND	ND
WM_269	LU	M		8	2.86074	0.01	8200000	ND	ND	19	ND	ND	ND
WM_270	LU	M		6.9	4.72401	0.013	ND	ND	ND	59	ND	ND	ND
WM_271	LU	F	2	17.7	22.7662	0.066	24000000	16105.8	58.211	554	0.334	300.65	452
WM_272	LU	M		19.1	22.8805	0.025	14400000	11303.2	33.656	169	0.678	8.305	356
WM_273	LU	F	2	17.8	14.7154	0.09	484000	22468.6	77.4066	112	1.506	2.915	344
WM_274	LU	F	1	15.4	14.9626	0.08	ND	13794.4	16.9328	ND	0.85	5.02	336
WM_275	HW	M		11	5.9311	0.021	12600000	5699.8	11.8912	62	0.536	0.885	316
WM_276	HW	F	1	12	7.62303	0.2	16000000	5828.8	8.2494	ND	0.57	1.365	256
WM_277	HW	M		15	8.95246	0.037	26000000	12092.8	247.113	ND	0.46	5.055	332
WM_278	HW	M		15	8.7949	0.03	27800000	5183.6	271.193	ND	0.316	1.05	356
WM_279	HW	F	1	16	20.3792	0.027	15000000	3786.2	292.31	ND	0.418	1.67	268
WM_280	HW	M		16	10.6502	0.056	68800000	7663.6	257.132	ND	0.248	4.475	34
WM_281	HW	M		14	7.60776	0.035	ND	5570.4	82.726	479	0.422	1.11	44
WM_282	HW	M		13	8.03806	0.023	22000000	3627.8	49.1532	ND	0.648	0.925	54
WM_283	HW	M		17	10.8328	0.038	52800000	4249.2	25.1498	353	1.05	4.14	32
WM_284	HW	M		14	9.11215	0.048	20400000	4124.4	44.3436	495	0.318	0.9	292
WM_285	HW	F	1	6	7.47765	0.015	14600000	4250.6	277.225	ND	0.442	6.185	292
WM_286	HW	M		9	5.36027	0.096	51800000	1580	42.646	ND	0.414	1.02	28
WM_287	HW	M		11	6.54158	0.027	27800000	1485.6	19.2674	ND	0.4094	2.9	3
WM_288	HW	M		15	6.66867	0.051	53200000	1682.6	83.3916	452	0.364	43.475	336
WM_289	HW	F	1	7	5.18001	0.018	ND	892	241.085	42	0.218	2.89	384
WM_290	WF	F	2	21	23.4921	0.028	ND	1017.2	326.565	ND	0.688	10.925	228
WM_291	WF	F	1	7	4.63781	0.011	3400000	ND	ND	ND	ND	ND	ND
WM_292	WF	F	1	8	4.2305	0.03	49800000	ND	ND	ND	ND	ND	ND
WM_293	BM	F	1	11	11.1958	0.026	23000000	1647.6	64.5214	125	0.974	0.68	236
WM_294	WF	F	1	22.5	17.9224	0.036	43000000	1973.8	204.1		1.136	32.3	312
WM_295	PH	M		21	28.6253	0.051	42800000	2106.2	17.1146	290	1.008	0.69	248
WM_296	PH	M		22	35.1386	0.027	13600000	6782.4	17.2366	51	2	1.27	376
WM_297	PH	M		17	17.6263	0.057	61200000	8019.4	2.4088	141	1.938	12.445	26
WM_298	PH	M		22	29.4825	0.046	11000000	6464.4	5.7926	161		1.02	212
WM_299	PH	F	1	28	43.8628	0.043	21000000	16774.2	29.4456	8	2.836	14.35	112
WM_300	PH	F	2	19	22.7662	0.09	11300000	5538.8	3.1914	321	3.184	51.6775	76
WM_301	PH	M		16	14.1149	0.07	71000000	4594.6	3.285	152	4.884	1.425	64
WM_302	PH	M		21	22.1983	0.044	33200000	3186.2	3.898	152	2.024	0.99	116
WM_303	WF	F	1	10	4.95857	0.017	10000000	734	9.6302	ND	0.846	7.875	192
WM_304	PH	M		24	20.5709	0.087	78000000	6075.8	1.7	41	1.79	0.735	116
WM_305	HW	M		8	5.14246	0.01	ND	ND	ND	91	ND	ND	ND
WM_306	HW	M		5	1.88057	0.007	ND	ND	ND	32	ND	ND	ND
WM_307	HW	M		14	9.77282	0.026	10200000	32912.2	128.762	255	5.432	571.35	ND
WM_308	HW	M		11	7.06035	0.027	21200000	35641.8	100.762	260	0.942	1.28	294
WM_309	HW	F	2	18	13.9942	0.036	25400000	24970.8	160.27	ND	2.102	0.83	345.5
WM_310	JB	F	1	9	4.13218	0.04	42800000	11548.4	20.4875	198	1.448	1.73	282
WM_311	JB	F	1	18	22.0602	0.058	27000000	27170	221.088	33	1.65	23.37	378.4
WM_312	JB	M		8	3.50937	0.028	26200000	19176.4	36.7115	529	0.696	3.065	529.7
WM_313	JB	M		10	3.17635	0.03	11400000	21516.8	75.856	102	0.684	8.955	8.4
WM_314	HW	M		6	5.14246	0.014	10800000	19456.4	218.99	196	1.55	1.6975	482.8
WM_315	PH	M		6	3.34062	0.033	26600000	4429.8	4.6905	30	1.526	2.07	536.4
WM_316	PH	M		11	6.92803	0.057	56600000	17428	3.4375	191	2.52	26.275	434.9
WM_317	PH	M		14	6.04994	0.032	20200000	13988	8.347	262	1.372	13.8425	ND
WM_318	PH	M		14	8.18539	0.041	37400000	9071.6	7.6195	18	1.694	18.91	362.6
WM_319	PH	F	1	8	2.21162	0.041	21200000	12887.6	26.79	71	1.842	0.88	43.4
WM_320	PH	M		20	22.8805	0.042	58600000	22782.4	54.532	121	2.046	5.18	324.4
WM_321	PH	F	1	11	5.40771	0.022	29400000	8082.2	4.177	449	1.956	7.8775	225.8
WM_322	PH	F	2	23	30.0913	0.041	11600000	28305.2	8.179	209	1.888	0.76	244.6
WM_323	PH	F	1	8	3.39317	0.036	1.46	23646.8	5.383	6	2.304	0.725	479
WM_324	PH	F	1	9	6.64676	0.022	ND	24601.2	7.8095	416	0.99	12.335	27.4
WM_325	PH	M		6	1.75499	0.011	ND	20336	9.3975	65	2.498	67.0475	371.2
WM_326	PH	M		12	9.27401	0.038	7400000	17468.2	4.477	89	1.348	14.3825	298.7
WM_327	PH	F	1	8	2.35523	0.02	5800000	27661.2	19.1935	12	2.75	271.002	44.4
WM_328	PH	M		15	8.18539	0.029	4600000	21120.6	34.534	183	1.67	1.8	284.8
WM_329	PH	M		11	7.06035	0.036	10000000	18460.8	8.0585	313	1.638	9.305	252.1
WM_330	PH	M		14	7.60776	0.026	9200000	8705.8	6.16	180	1.312	14.0975	255.6
WM_331	PH	M		16	9.9436	0.025	12000000	11361.6	6.477	123	1.596	12.01	ND
WM_332	PH	F	1	7	5.88267	0.02	14600000	8337.6	5.985	34	0.634	9.52	252.8
WM_333	PH	M		15	9.60431	0.025	ND	6243.4	11.578	96	0.916	11.265	621.9
WM_334	PH	F	1	12	7.62303	0.036	24600000	9892	5.183	47	1.114	6.415	245.4
WM_335	PH	F	1	9	5.06851	0.028	ND	5161.2	25.256	135	0.866	23.92	233.8
WM_336	PH	M		8	3.95163	0.039	28200000	7382	8.2675	99	1.172	1.455	198.4
WM_337	PH	M		8	3.77115	0.035	34200000	3409.6	4.8085	173	1.79	1.125	267.8
WM_338	PH	M		7	3.34062	0.03	17800000	3104.2	10.9355	104	1.708	7.375	224
WM_339	PH	M		8	4.23159	0.022	7600000	7815	9.04	131	1.208	3.565	465.4
WM_340	PH	M		20	27.3819	0.063	57000000	19764.8	31.312	214	1.268	29.36	53.2
WM_341	HW	F	1	15	20.3792	0.03	33800000	16909.8	102.49	163	1.962	3.64	171.8
WM_342	HW	F	1	9	6.91602	0.021	7800000	5894	56.5105	233	1.6	2.185	176.8
WM_343	HW	F	1	11	4.2305	0.017	ND	11543.4	126.261	147	1.988	0.36	22.9
WM_344	HW	M		13	6.92803	0.025	ND	4129.8	22.051	300	1.752	3.495	21.4
WM_345	HW	M		8	2.27819	0.019	ND	2741	1.2	8	1.222	22.575	8.8
WM_346	HW	F	1	7	2.00359	0.013	ND	1643.6	25.5	22	1.74	4.92	11.4
WM_347	HW	M		7	1.01605	0.014	ND	11987.2	12.2605	ND	1.988	0.475	225.9
WM_348	HW	M		7	2.07537	0.026	ND	6331.6	27.959	54	2.15	2.19	269
WM_349	SK	F	1	10	4.85015	0.024	20200000	17402	70.4205	17	0.762	11.895	ND
WM_350	SK	F	1	16	7.33429	0.05	47600000	31026.8	64.823	29	0.682	14.3225	538.5
WM_351	SK	M		23	11.3957	0.08	76800000	37439.8	376.238	530	1.132	184.85	366
WM_352	SK	F	1	7	2.5029	0.014	5000000	4984.2	26.7635	109	0.47	1.39	ND
WM_353	SK	M		10	4.13701	0.035	12200000	20011	112.1	130	1.43	633.3	45
WM_354	SK	M		11	4.0437	0.034	9000000	18910.2	10.105	215	0.526	418.425	142.3
WM_355	SK	F	1	10	4.53384	0.036	10600000	18343.8	60.5915	133	1.312	254.2	17.9
WM_356	SK	F	1	14	6.51492	0.039	9400000	24918.2	284.976	9	0.42	41.2	416.4
WM_357	SK	F	1	8	2.42855	0.025	ND	6283.8	5.3	22	0.654	17.465	59.7
WM_358	SK	F	1	20	8.86216	0.094	29800000	21998	441.562	337	0.928	3.04	34.6
WM_359	SK	M		26	14.1149	0.118	170000000	29310.6	439.5	ND	0.74	279.3	539.6
WM_360	SK	M		12	1.63274	0.034	28600000	14477.6	23.6615	ND	0.614	17.94	35.5
WM_361	SK	F	1	18	13.53	0.082	95800000	24417	318.1	118	1.316	47.005	299.7
WM_362	SK	F	1	10	4.95857	0.02	18800000	11163	44.559	ND	0.708	1.38	35.9
WM_363	SK	F	1	20	13.3026	0.059	72800000	25310.8	153.505	283	1.046	3.675	235.8
WM_364	SK	F	1	12	6.51492	0.059	40000000	29209.6	69.211	80	1.226	9.57	357.4
WM_365	SK	M		18	5.14246	0.079	71000000	29494	411.34	366	0.416	115.2	46.8
WM_366	SK	F	1	13	6.91602	0.046	28800000	23136.2	70.228	ND	0.434	6.035	318.1
WM_367	SK	F	1	16	7.19292	0.069	95400000	27287.2	95.7905	530	0.954	270.3	328
WM_368	SK	M		19	9.11215	0.223	152800000	32758.2	339.945	65	0.59	24.8425	41.4
WM_369	SK	F	1	14	7.33429	0.037	44000000	19499.8	186.442	133	0.624	4.75	297.9
WM_370	SK	M		10	5.58401	0.028	23600000	10746.4	23.04	329	0.462	15.6	293.6
WM_371	SK	M		21	10.1167	0.089	131800000	34664.8	156.526	188	1.006	218.35	55.7
WM_372	HW	M		10	6.04994	0.021	18800000	18055.6	49.021	ND	1.184	1.645	242.3
WM_373	HW	M		16	9.60431	0.063	33400000	21087.4	326.5	ND	2.812	6.3	222.2
WM_374	HW	F	1	9	7.47765	0.016	ND	21358.8	243.946	372	1.192	1.425	237.3
WM_375	HW	M		8	5.03573	0.061	20800000	12889.2	156.998	151	2.374	18.89	344.4
WM_376	HW	F	1	8	5.06851	0.016	8800000	24698.6	160.668	175	1.622	3.615	355.9
WM_377	HW	F	1	21	28.7391	0.036	26800000	24736.2	225.978	302	3.094	20.815	24.7
WM_378	HW	M		12	8.18539	0.023	17000000	11894.2	134.868	274	1.406	4.33	296.8
WM_379	HW	M		10	7.46814	0.032	27400000	16581.4	63.705	261	1.584	1.55	216.5
WM_380	HW	F	2	19	17.6341	0.028	21200000	15652	252.3	ND	0.92	17.785	315.4
WM_381	HW	M		8	4.62286	0.012	0	14898	44.1215	57	0.144	155.58	52
WM_382	HW	F	1	12	9.1942	0.026	31000000	18442.6	152.369	ND	0.682	0.92	414.2
WM_383	HW	F	1	21	37.7718	0.081	56400000	32674.6	316.6	ND	2.428	165.852	288.6
WM_384	HW	F	2	22	39.5106	0.055	35000000	12192.2	265.9	ND	1.064	193.747	214.1
WM_385	HW	M		15	9.60431	0.094	19400000	17392.2	237.344	ND	1.262	20.7075	434.8
WM_386	HW	F	1	14	7.91996	0.03	21600000	7508.8	56.457	ND	0.786	ND	55.6
WM_387	HW	F	1	13		0.017	19600000	19107.4	43.4565	299	0.826	4.82	261.8
WM_388	HW	M		18	11.3957	0.028	22800000	11053.8	33.664	360	0.69	0.61	238.8
WM_389	HW	M		14	9.77282	0.644	62400000	27783	153.696	284	0.924	12.845	39.5
WM_390	HW	F	1	13	16.5205	0.032	20400000	35784	306.2	ND	0.234	3.88	281.3
WM_391	HW	F	1	13	10.8087	0.026	ND	27376.8	166.271	505	1.53	0.85	379.5
WM_392	HW	M		10	6.17038	0.019	13800000	21543	159.865	494	1.316	10.255	28.3
WM_393	WF	F	1	15	16.5205	0.047	57200000	39306.6	309.1	0	1.608	6.765	253.4
WM_394	WF	F	1	13	9.88675	0.028	36600000	8348.8	119.156	ND	2.038	7.5425	172.4
WM_395	WF	F	1	12	2.97152	0.018	21000000	13874.2	26.051	ND	1.714	3.065	162.4
WM_396	PH	M		17	11.7838	0.05	38800000	34300	26.582	276	2.326	384.55	211.7
WM_397	PH	M		15	11.0179	0.042	29600000	14124.6	36.089	182	1.348	2.26	258.6
WM_398	PH	M		16	12.5919	0.05	74800000	11893.6	303.8	20	1.322	10.125	469.8
WM_399	PH	F	1	15	14.4717	0.049	7200000	17427.8	88.848	ND	1.296	6.2375	163.4
WM_400	PH	F	1	15	9.36372	0.06	92400000	12924	85.6875	ND	0.912	5.75	18.8
WM_401	PH	M		14	1.57284	0.029	33400000	8852.6	216.927	ND	0.726	8.45	216.5
WM_402	JB	M		14	9.27401	0.053	64600000	11037	58.467	ND	2.042	21.2275	235.2
WM_403	JB	M		8	4.0437	0.021	17400000	1075.8	24.3945	ND	0.152	4.535	276.2
WM_404	JB	M		16	7.06035	0.073	101800000	10858	2.1	ND	0.726	19.665	384.9
WM_405	JB	F	1	8	3.4811	0.035	11600000	1944	18.4975	ND	0.422	7.38	34.7
WM_406	JB	M		19	22.1983	0.05	18200000	20347.4	76.3245	ND	0.252	12.45	458.3
WM_407	JB	M		11	7.19446	0.039	59200000	9933.4	74.587	ND	1.062	14.945	496.2
WM_408	JB	M		17	12.1824	0.051	65000000	17994	147.99	ND	0.382	5.06	43.8
WM_409	HW	F	2	19	21.3737	0.04	23400000	3653.8	119.331	ND	5.912	11.73	276.4
WM_410	HW	F	1	10	4.13218	0.04	ND	7852.4	20.475	ND	3.304	6.605	34.8
WM_411	HW	M		10	3.68272	0.017	12600000	3013.4	23.83	ND	1.37	5.305	335.4
WM_412	HW	F	1	7	2.97152	0.013	ND	6846.2	312	ND	2.078	4.72	322.6
WM_413	HW	F	1	8	2.42855	0.016	8000000	5308.8	80.59	ND	2.492	17.775	326
WM_414	HW	F	2	20	14.9626	0.036	27200000	5012	147.284	ND	3.206	14.72	32.8
WM_415	HW	M		15	10.2921	0.037	28200000	13394.4	151.149	ND	2.478	2.74	283.7
WM_416	HW	M		17	11.7838	0.037	22600000	9149.8	117.287	ND	2.36	6.005	262.7
WM_417	HW	M		11	8.48605	0.025	25400000	3316.2	86.9845	ND	3.1	17.55	231.4
WM_418	HW	M		18	17.353	0.034	4800000	5426.8	56.3635	ND	2.32	1.11	272.6
WM_419	HW	F	1	19	14.7154	0.048	37200000	13622.8	62.2905	ND	2.774	1.975	32.2
WM_420	HW	M		15	1.2851	0.048	21200000	11801.6	146.849	ND	2.212	6.04	243.7
WM_421	HW	F	1	11	11.0009	0.032	20800000	4182.8	106.195	ND	3.24	18.92	185.2
WM_422	HW	F	1	15	10.8087	0.068	48200000	14187.2	307	ND	2.98	1.31	242
WM_423	HW	F	1	11	8.07156	0.02	15800000	6489.8	124.71	ND	2.062	0.93	161.4
WM_424	HW	F	1	11	8.22529	0.031	38000000	7311.6	208.265	ND	5.654	2.74	163.7
WM_425	HW	F	1	12	8.53928	0.05	48400000	9067.4	166.964	ND	1.846	17.5275	273.1
WM_426	HW	M		13	6.17038	0.014	9000000	6230	64.6435	ND	1.776	1.005	296.6
WM_427	HW	M		15	7.74927	0.035	33400000	6073.6	48.338	ND	1.448	2.04	356.7
WM_428	HW	M		11	3.86078	0.022	6200000	7896.6	145.502	ND	1.35	7.09	190
WM_429	HW	M		7	4.52307	0.012	5200000	1741	22.222	ND	2.054	19.04	225.9
WM_430	HW	M		15	12.1824	0.039	20600000	10043.6	270.3	ND	1.462	1.39	326.1
WM_431	HW	F	1	10	6.78045	0.024	20600000	6286.6	226.814	ND	1.768	1.14	197
WM_432	HW	F	1	11	8.6996	0.03	18400000	13894.6	161.88	ND	2.868	3.29	267.8
WM_433	HW	F	1	14	8.86216	0.067	73600000	12098.8	283.2	ND	5.308	4.365	156.7
WM_434	HW	M		15	10.8328	0.038	38400000	5982.8	93.344	ND	4.976	173.345	159.4
WM_435	HW	F	1	18	36.6524	0.032	12800000	12141.4	260.7	ND	1.194	1.715	196.7
WM_436	HW	M		17	13.0126	0.047	7000000	6028.8	90.071	ND	1.302	1.93	238.6
WM_437	HW	F	2	20	13.0785	0.071	25700000	17787.4	337.8	ND	3.074	79.49	181.5
WM_438	HW	M		18	9.77282	0.025	15400000	9051.2	132.603	ND	1.734	1.115	226.4
WM_439	HW	M		14	8.95246	0.023	18800000	6110.8	269.8	ND	1.72	0.735	242.8
WM_440	HW	M		17	14.1149	0.03	30000000	9758.4	217.933	ND	1.598	0.665	312.9
WM_441	LU	M		ND	25.4178	ND	ND	ND	ND	ND	ND	ND	ND
WM_442	LU	F	2	21	23.1266	ND	ND	7988	166.674	ND	ND	25.355	264.2
WM_443	HW	M		14	11.0179	0.042	24600000	5528.8	104.958	ND	1.774	7.875	214.7
WM_444	HW	F	1	15.5	7.47765	ND	ND	3413.8	108.237	ND	1.532	0.66	224.3
WM_445	HW	F	1	7	3.22097	0.016	14200000	2050.8	131.57	ND	1.126	0.385	324
WM_446	HW	M		12	4.52307	0.02	30800000	4966.4	43.3715	ND	2.174	0.84	242.2
WM_447	HW	F	1	8	4.95857	0.037	4000000	2425.8	139.387	ND	2.212	0.575	197.8
WM_448	HW	M		18	13.4446	0.033	26800000	7950.2	156.84	ND	1.772	1.07	246.5
WM_449	HW	F	1	16	11.3935	0.067	47000000	18771.4	240.19	ND	2.052	13.035	185.6
WM_450	HW	F	1	17	33.987	0.038	18200000	14533	221.055	ND	ND	15.32	174.2
WM_451	PH	M		19	17.9032	0.048	45600000	11087.8	65.473	ND	5.59	5.3675	235.8
WM_452	PH	M		20	28.6253	0.073	56600000	7277.8	36.15	ND	1.624	6.86	37.2
WM_453	PH	M		19	28.2053	0.05	31400000	16186.6	72.504	ND	1.568	8.95	384
WM_454	JB	M		14	8.95246	0.028	25000000	7889.8	330.9	ND	1.858	4.095	381.7
WM_455	SK	F	1	34	19.7391	0.213	72200000	26142	32.7	ND	1.824	11.785	295.2
WM_456	SK	M		20	12.3858	0.06	43600000	16579.4	263.185	ND	1.618	38.525	339.3
WM_457	SK	F	1	19	13.0785	0.26	65800000	28924.2	270.998	ND	1.548	23.24	173.9
WM_458	SK	F	2	24	25.7958	0.087	39200000	10968.4	759.188	ND	2.268	20.6425	259.8
WM_459	SK	F	1	25	27.022	0.175	67800000	30968.4	835.412	ND	1.954	23.2325	2.4
WM_460	SK	M		14	20.7061	0.106	54400000	17979.4	385.717	ND	2.094	21.4475	432.6
WM_461	SK	F	2	23	17.6341	0.1	64800000	28361.2	270.49	ND	2.116	30.27	24
WM_462	SK	F	2	21	17.9224	0.08	76400000	4464.8	238.037	ND	2.052	20.46	372.4
WM_463	SK	F	1	21	18.5111	0.068	77600000	25762.6	540.905	ND	3.786	17.605	327.4
WM_464	SK	M		23	16.0403	0.09	57600000	15623.8	213.678	ND	1.738	68.405	368.2
LMC_1	C57BL/6	F	2	ND	ND	ND	ND	411.6	0.52785	ND	1.57	1.07	84
LMC_2	C57BL/6	F	2	17.1	ND	0.054	43000	400.2	0.533875	ND	1.79	0.89	6
LMC_3	C57BL/6	F	2	28.1	ND	0.108	1305000	713.8	0.537025	ND	2.032	2.095	4
LMC_4	C57BL/6	F	2	26.5	ND	0.132	101000000	797.4	0.860675	ND	2.11	0.96	36
LMC_5	C57 BL DR3	M		27	ND	0.068	38600000	782.3	0.344225	ND	1.842	12.955	44
LMC_6	C57 BL DR3	M		28.5	ND	0.081	15200000	510.5	0.1996	ND	1.714	69.55	368
LMC_7	C57 BL DR3	M		31	ND	0.135	65000000	890.1	0.345975	ND	1.43	1.495	272
LMC_8	C57 BL DR3	F	2	30.4	ND	0.118	16200000	782.35	1.83937	ND	2.18	125.95	28
LMC_9	C57BL/6	F	2	15.3	ND	0.07	47000000	172.65	0.3265	ND	1.668	1.31	324
LMC_10	C57BL/6	F	2	17.6	ND	0.077	54200000	202.45	0.4435	ND	1.794	0.65	312
LMC_11	C57BL/6	F	2	16.5	ND	0.072	64600000	253.85	0.592125	ND	1.5	0.4	464
LMC_12	C57BL/6	F	2	22.6	ND	0.107	140000000	481.95	0.442375	ND	1.068	0.525	456
LMC_13	C57BL/6	F	2	ND	ND	0.104	88800000	577.05	0.262825	ND	1.29	0.295	332
LMC_14	C57BL/6	F	2	20.5	ND	ND	113800000	651	0.2597	ND	1.366	0.465	156
LMC_15	C57BL/6	F	2	30.1	ND	0.087	101000000	565.55	0.0514	ND	2.016	21.285	348
LMC_16	C57BL/6	M		32	ND	0.11	2660000	145.2	0.691225	ND	1.964	1.43	296
LMC_17	C57BL/6	F	2	17.5	ND	0.092	70000000	153.7	0.321975	ND	1.288	0.43	18
LMC_18	C57BL/6	F	2	16.2	ND	0.051	44600000	148.85	0.38	ND	1.294	0.47	176.4
LMC_19	C57BL/6	F	2	19.9	ND	0.098	112000000	157.35	0.487525	ND	2.582	0.545	ND
LMC_20	C57BL/6	F	2	19.7	ND	0.094	117000000	166.7	0.687875	ND	1.766	0.66	197.88
LMC_21	C57BL/6	M		23.1	ND	0.075	114000000	165.25	0.3404	ND	0.574	10.165	37.4
LMC_22	C57BL/6	M		23.4	ND	0.079	116000000	129.95	0.320975	ND	1.162	5.095	231.92
LMC_23	C57BL/6	M		23.2	ND	0.077	187000000	132.8	0.0808	ND	1.412	50.41	212
LMC_24	C57BL/6	M		24.4	ND	0.071	204000000	244.7	0.327325	ND	1.54	66.1	272.8
LMC_25	C57BL/6	F	2	17	ND	0.061	80000000	256.65	0.383725	ND	1.002	0.86	227.4
LMC_26	C57BL/6	F	2	15.9	ND	0.071	27800000	228.9	0.412875	ND	0.968	0.615	272.76
LMC_27	C57BL/6	F	2	17.6	ND	0.063	89000000	315	0.489025	ND	1.252	0.36	249.4
LMC_28	C57BL/6	F	2	17.6	ND	0.068	184000000	320.05	0.429125	ND	1.48	0.345	196.24
LMC_29	C57BL/6	F	2	22.6	ND	0.063	180000000	221	0.2995	ND	1.194	314.5	248.56
LMC_30	C57BL/6	F	2	22.5	ND	0.063	173000000	186.95	0.245475	ND	1.286	101.25	273.8
LMC_31	C57BL/6	M		22.2	ND	0.074	121000000	167.25	0.256225	ND	0.7	1.15	283.64
LMC_32	C57BL/6	M		24	ND	0.072	125000000	301.3	0.35225	ND	0.942	8.4	36.48
LMC_33	C57BL/6	F	2	14.1	ND	0.048	87800000	193.15	0.3459	ND	1.488	0.65	251
LMC_34	C57BL/6	F	2	14.9	ND	0.051	111000000	231.15	0.4566	ND	1.608	0.68	488
LMC_35	C57BL/6	M		19	ND	0.075	112600000	277.3	0.3718	ND	0.902	9.365	456
LMC_36	C57BL/6	M		20.3	ND	0.053	138000000	272.1	0.235375	ND	1.204	11.1	388
LMC_37	C57BL/6	F	2	17.5	ND	0.056	117600000	358	0.284825	ND	1.148	0.325	229.4
LMC_38	C57BL/6	F	2	30.1	ND	0.123	108800000	749.8	15.2119	ND	1.048	0.485	36
LMC_39	C57BL/6	F	2	22.1	ND	0.082	138800000	345.5	0.2029	ND	1.164	0.255	26
LMC_40	C57BL/6	M		26.6	ND	0.09	147200000	286.35	0.1374	ND	0.766	1.135	337.76
LMC_41	C57BL/6	M		25.5	ND	0.056	117400000	387.45	0.2703	ND	0.62	0.72	286.56
LMC_42	CD1	M		35	ND	0.102	106800000	5121.75	1.82425	ND	2.676	69.6	382.8
LMC_43	CD1	M		37.5	ND	0.135	177400000	1792.65	1.37455	ND	1.366	2.9	416.12
LMC_44	CD1	M		35.5	ND	0.092	135400000	2695.6	2.4193	ND	1.474	0.59	384.16
LMC_45	CD1	F	2	27	ND	0.104	129200000	2112.1	0.663	ND	2.14	1.295	296.64
LMC_46	CD1	F	2	29.2	ND	0.134	120200000	2024.85	0.30545	ND	1.838	0.19	318.64
LMC_47	CD1	F	2	36.2	ND	0.158	218600000	1616.35	0.19115	ND	1.994	1.15	257
LMC_48	CD1	F	2	28.1	ND	0.103	95000000	1987.4	1.68985	ND	2.248	1.37	25.4
LMC_49	CD1	F	2	35	ND	0.127	191800000	1991.85	0.2033	ND	2.398	0.395	ND
LMC_50	CD1	M		43.1	ND	0.118	212800000	518.45	1.10165	ND	1.974	0.4775	ND
LMC_51	MF1	M		39	ND	0.135	157600000	3215.3	0.98655	ND	1.042	0.685	48.96
LMC_52	MF1	M		37.4	ND	0.124	228000000	4069.2	1.5752	ND	1.604	0.55	391.88
LMC_53	CD1	M		38.7	ND	0.129	200400000	3735.95	0.1993	ND	1.422	0.775	394.8
LMC_54	MF1	M		37.6	ND	0.126	204200000	3390.5	0.87925	ND	1.718	0.475	556.28
LMC_55	MF1	M		39.2	ND	0.104	165400000	2643.9	4.40025	ND	1.414	24.72	716.44
LMC_56	MF1	M		42.6	ND	0.024	189000000	5893.75	0.993425	ND	1.604	0.655	793.68
LMC_57	MF1	F	2	33.6	ND	0.092	129600000	12785.4	3.6228	ND	2.478	0.53	538.88
LMC_58	C57BL/6 (LSHTM)	F	2	ND	ND	ND	93600000	ND	0.377675	ND	0.96	6.31	ND
LMC_59	C57BL/6 (LSHTM)	F	2	ND	ND	ND	112000000	119.2	0.26115	ND	0.678	1.81	ND
LMC_60	C57BL/6 (LSHTM)	F	2	ND	ND	ND	10000000	ND	0.5899	ND	0.58	9.91	ND
LMC_61	C57BL/6 (LSHTM)	F	2	ND	ND	ND	72000000	ND	1.70723	ND	0.946	ND	ND
LMC_62	C57BL/6 (LSHTM)	F	2	ND	ND	ND	85000000	ND	1.7684	ND	1.27	102.95	ND
LMC_63	C57BL/6 (LSHTM)	F	2	ND	ND	ND	75000000	ND	1.05158	ND	0.694	101.2	ND
LMC_64	C57BL/6	F	2	39.7	ND	0.115	136000000	13326.1	5.16483	ND	2.282	0.155	247.48
LMC_65	C57BL/6	F	2	40.4	ND	0.101	101200000	11890.7	12.4122	ND	ND	0.355	247.8
LMC_66	MF1	F	2	41.8	ND	0.091	79800000	10346.6	8.79917	ND	0.438	0.4225	442.4
LMC_67	MF1	F	2	40.4	ND	0.12	153600000	10750.6	28.3894	ND	1.942	91.4625	336.64
LMC_68	C57BL/6	F	2	17.2	ND	0.065	100000000	418.35	0.4077	ND	0.924	0.585	357.52
LMC_69	C57BL/6	M		21.2	ND	0.071	116400000	421.4	0.35445	ND	0.418	0.62	385.484
LMC_70	C57BL/6	F	2	21.7	ND	0.088	146200000	408.55	0.775025	ND	0.492	0.17	254.84
LMC_71	C57BL/6	M		26.6	ND	0.083	100400000	433.15	0.4431	ND	0.326	0.605	285.56
LMC_72	C57BL/6	M		26	ND	0.08	73000000	1373	0.515625	ND	0.346	0.67	315.64
LMC_73	C57BL/6	M		24.8	ND	0.063	73400000	1544.35	0.0277	ND	ND	0.635	261.8
LMC_74	C57BL/6	F	2	ND	ND	0.098		1836.95	0.20715	ND	ND	0.625	231.28
LMC_75	C57BL/6	F	2	22.1	ND	0.091	299200000	1750.35	0.208275	ND	ND	0.355	378.52
LMC_76	C57BL/6	M		27.1	ND	0.06	117800000	1911.55	0.102	ND	ND	25.295	355.16
LMC_77	C57BL/6	F	2	22.6	ND	0.089	150000000	1591.6	0.6411	ND	ND	0.6	156
LMC_78	C57BL/6	M		26.4	ND	0.069	86400000	1270.2	0.516425	ND	0.302	5.71	ND
LMC_79	C57BL/6	F	2	21.3	ND	0.083	159600000	1262.8	0.010075	ND	1.134	0.17	ND
LMC_80	C57BL/6	F	2	21.6	ND	0.08	131400000	1541.35	ND	ND	0.922	0.15	ND
LMC_81	C57BL/6	M		29.8	ND	0.075	125000000	506	ND	ND	ND	0.9	ND
LMC_82	C57BL/6	M		30.3	ND	0.112	136600000	1321.4	ND	ND	0.364	0.895	ND
LMC_83	CD1 or MF1	M		48.7	ND	0.092	91200000	791.65	ND	ND	0.628	2.485	ND
LMC_84	CD1 or MF1	M		45.5	ND	0.119	125200000	14394.2	ND	ND	0.27	0.74	ND
LMC_85	C57BL/6	F	2	16	ND	0.074	102800000	135.45	ND	ND	1.318	0.24	192
LMC_86	C57BL/6	M		22.5	ND	0.084	148800000	146.7	ND	ND	0.906	2.23	26.36
LMC_87	C57BL/6	F	2	17.6	ND	0.07	107400000	274.45	ND	ND	1.002	0.185	23.68
LMC_88	C57BL/6	F	2	20.6	ND	0.096	83800000		ND	ND	ND	0.28	263.84
LMC_89	C57BL/6	F	2	20.9	ND	0.082	103400000	8.8	ND	ND	ND	0.225	337.48
LMC_90	C57BL/6	M		26.1	ND	0.106	140400000	112.75	ND	ND	ND	424.3	333.32
LMC_91	C57BL/6	M		28.6	ND	0.086	106000000	46.7	ND	ND	ND	0.54	221.36
LMC_92	C57BL/6	M		28.7	ND	0.076	119600000	46.8	ND	ND	ND	0.56	ND
LMC_93	C57BL/6	F	2	32.6	ND	0.109	91000000	1317.45	ND	ND	ND	46.65	385.12
LMC_94	C57BL/6 NPCI	F	2	26.2	ND	0.101	108000000	979	ND	ND	ND	ND	ND
LMC_95	C57BL/6	M		31	ND	0.076	125000000	337.05	ND	ND	ND	ND	ND
LMC_96	C57BL/6 (LSHTM)	F	2	ND	ND	ND	ND	ND	1.70723	ND	ND	ND	ND
LMC_97	C57BL/6 (LSHTM)	F	2	ND	ND	ND	ND	ND	1.7684	ND	ND	ND	ND
LMC_98	C57BL/6 (LSHTM)	F	2	ND	ND	ND	ND	ND	1.05158	ND	ND	ND	ND
LMC_99	C57BL/6 (LSHTM)	F	2	ND	ND	ND	ND	ND	ND	ND	ND	ND	ND
LMC_100	C57BL/6 (LSHTM)	F	2	ND	ND	ND	80000000	ND	ND	ND	ND	ND	ND
LMC_101	C57BL/6 (LSHTM)	F	2	ND	ND	ND	ND	ND	ND	ND	ND	ND	ND
LMC_102	C57BL/6 (LSHTM)	F	2	ND	ND	ND	ND	ND	ND	ND	ND	ND	ND

## Sheet: (b1) FACS MFI
ID	CD11b- CD27- MFI CD69 (S1)	CD11b- CD27 + MFI CD69 (S2)	CD11b+ CD27 + MFI CD69 (S3)	CD11b+ CD27- MFI CD69 (S4)	CD11b- CD27- MFI KLRG1 (S1)	CD11b- CD27 + MFI KLRG1 (S2)	CD11b+ CD27 + MFI KLRG1 (S3)	CD11b+ CD27- MFI KLRG1 (S4)	IgD+ MFI PNA	IgD+ MFI MHC-II	IgD-/CD38+ GL7- MFI PNA	IgD-/CD38+ GL7- MFI MHC-II	IgD-/CD38Lo GL7Hi MFI PNA	IgD-/CD38Lo GL7Hi MFI MHC-II	MFI MHC-II of DCs
Panel	D	D	D	D	D	D	D	D	G	G	G	G	G	G	H
WM_1	NC	NC	NC	NC	NC	NC	NC	NC	NC	NC	NC	NC	NC	NC	82.3
WM_2	NC	NC	NC	NC	NC	NC	NC	NC	NC	NC	NC	NC	NC	NC	19869
WM_3	NC	NC	NC	NC	NC	NC	NC	NC	NC	NC	NC	NC	NC	NC	18102
WM_4	NC	NC	NC	NC	NC	NC	NC	NC	NC	NC	NC	NC	NC	NC	TFC
WM_5	NC	NC	NC	NC	NC	NC	NC	NC	NC	NC	NC	NC	NC	NC	26813
WM_6	NC	NC	NC	NC	NC	NC	NC	NC	NC	NC	NC	NC	NC	NC	2124
WM_7	NC	NC	NC	NC	NC	NC	NC	NC	NC	NC	NC	NC	NC	NC	89.5
WM_8	NC	NC	NC	NC	NC	NC	NC	NC	NC	NC	NC	NC	NC	NC	84.9
WM_9	NC	NC	NC	NC	NC	NC	NC	NC	NC	NC	NC	NC	NC	NC	756
WM_10	NC	NC	NC	NC	NC	NC	NC	NC	NC	NC	NC	NC	NC	NC	TFC
WM_11	NC	NC	NC	NC	NC	NC	NC	NC	NC	NC	NC	NC	NC	NC	TFC
WM_12	NC	NC	NC	NC	NC	NC	NC	NC	NC	NC	NC	NC	NC	NC	59.1
WM_13	NC	NC	NC	NC	NC	NC	NC	NC	NC	NC	NC	NC	NC	NC	69.2
WM_14	NC	NC	NC	NC	NC	NC	NC	NC	NC	NC	NC	NC	NC	NC	2550
WM_15	NC	NC	NC	NC	NC	NC	NC	NC	NC	NC	NC	NC	NC	NC	20273
WM_16	NC	NC	NC	NC	NC	NC	NC	NC	NC	NC	NC	NC	NC	NC	1134
WM_17	NC	NC	NC	NC	NC	NC	NC	NC	NC	NC	NC	NC	NC	NC	767
WM_18	NC	NC	NC	NC	NC	NC	NC	NC	NC	NC	NC	NC	NC	NC	48.9
WM_19	NC	NC	NC	NC	NC	NC	NC	NC	NC	NC	NC	NC	NC	NC	TFC
WM_20	NC	NC	NC	NC	NC	NC	NC	NC	NC	NC	NC	NC	NC	NC	3424
WM_21	NC	NC	NC	NC	NC	NC	NC	NC	NC	NC	NC	NC	NC	NC	37307
WM_22	NC	NC	NC	NC	NC	NC	NC	NC	NC	NC	NC	NC	NC	NC	21106
WM_23	221	1392	332	160	NC	NC	NC	NC	115	11187	120	10613	140	6615	6066
WM_26	168	294	139	171	NC	NC	NC	NC	108	39283	111	42159	137	37256	2090
WM_27	73.1	873	640	491	NC	NC	NC	NC	-37	47690	137	43547	4530	20596	1358
WM_28	104	1546	665	274	NC	NC	NC	NC	73.2	17269	260	25257	1074	23775	865
WM_29	59.3	586	250	208	NC	NC	NC	NC	168	475	263	114	2187	195	24.1
WM_30	85.4	1450	363	177	NC	NC	NC	NC	28.2	17665	128	21605	1286	31056	1118
WM_31	81.6	274	284	169	NC	NC	NC	NC	75.5	6813	100	26098	730	23835	ND
WM_32	84.6	1045	745	374	NC	NC	NC	NC	ND	ND	ND	ND	ND	ND	ND
WM_33	116	960	131	106	NC	NC	NC	NC	164	16142	265	24951	661	39085	ND
WM_34	124	1242	773	530	NC	NC	NC	NC	191	335	272	152	3302	135	ND
WM_35	143	1525	266	230	NC	NC	NC	NC	159	28589	277	40389	998	65747	29684
WM_36	91.4	290	96.3	128	NC	NC	NC	NC	232	41421	299	40287	610	53584	3427
WM_37	89.1	531	280	249	NC	NC	NC	NC	217	46638	350	51204	1733	33595	1999
WM_38	72.4	173	123	159	NC	NC	NC	NC	208	28159	342	30680	1015	47469	15477
WM_39	125	871	431	190	NC	NC	NC	NC	ND	ND	ND	ND	ND	ND	ND
WM_40	ND	ND	ND	ND	ND	ND	ND	ND	227	29541	317	21833	475	15197	6387
WM_41	254	719	206	164	NC	NC	NC	NC	ND	ND	ND	ND	ND	ND	ND
WM_42	ND	ND	ND	ND	ND	ND	ND	ND	320	12746	506	7076	1729	17451	6232
WM_43	76.1	150	146	97.9	NC	NC	NC	NC	164	45361	241	33936	382	22389	4625
WM_44	91.8	251	675	427	NC	NC	NC	NC	177	15702	269	20501	861	12183	1320
WM_45	157	1174	622	220	NC	NC	NC	NC	204	6032	350	3327	3136	2621	421
WM_46	85.7	804	641	355	NC	NC	NC	NC	185	368	312	118	2551	136	TFC
WM_47	93.7	531	327	251	NC	NC	NC	NC	213	23785	318	25652	1446	18351	TFC
WM_48	80.5	121	147	140	NC	NC	NC	NC	300	1064	462	989	883	835	807
WM_49	ND	ND	ND	ND	ND	ND	ND	ND	ND	ND	ND	ND	ND	ND	ND
WM_50	141	991	941	430	NC	NC	NC	NC	251	274	367	119	1551	155	ND
WM_51	98.3	186	269	103	NC	NC	NC	NC	319	239	427	97.1	355	76.1	ND
WM_52	90.6	215	132	103	NC	NC	NC	NC	304	10428	460	9918	4646	11328	5623
WM_53	81.6	123	123	196	NC	NC	NC	NC	336	743	489	667	859	514	ND
WM_54	ND	ND	ND	ND	ND	ND	ND	ND	ND	ND	ND	ND	ND	ND	ND
WM_55	ND	ND	ND	ND	ND	ND	ND	ND	ND	ND	ND	ND	ND	ND	ND
WM_56	62.5	114	32.2	74.6	NC	NC	NC	NC	231	5326	367	4919	2564	5883	ND
WM_57	114	406	422	287	NC	NC	NC	NC	306	1105	426	759	491	453	258
WM_58	TFC	TFC	TFC	TFC	TFC	TFC	TFC	TFC	TFC	TFC	TFC	TFC	TFC	TFC	TFC
WM_59	86.5	295	183	161	NC	NC	NC	NC	269	72921	439	69328	1343	88134	6996
WM_60	156	523	523	368	NC	NC	NC	NC	294	36236	493	38595	1771	47111	21585
WM_61	103	618	162	104	NC	NC	NC	NC	238	34453	366	37256	700	51204	11420
WM_62	204	201	133	153	NC	NC	NC	NC	373	65086	445	58832	650	52646	ND
WM_63	130	375	398	255	NC	NC	NC	NC	388	51854	510	34979	1891	76894	18667
WM_64	88.4	89.5	86.9	116	NC	NC	NC	NC	262	30680	446	21183	1405	26775	7206
WM_65	113	172	154	199	NC	NC	NC	NC	240	34715	441	31463	1596	15197	28372
WM_66	132	154	145	165	NC	NC	NC	NC	303	47830	540	50307	568	28159	3227
WM_67	ND	ND	ND	ND	ND	ND	ND	ND	ND	ND	ND	ND	ND	ND	ND
WM_68	126	221	164	208	NC	NC	NC	NC	160	1299	208	1066	423	1105	ND
WM_69	137	549	365	257	NC	NC	NC	NC	199	1084	245	871	554	1581	ND
WM_70	ND	ND	ND	ND	ND	ND	ND	ND	ND	ND	ND	ND	ND	ND	ND
WM_71	103	681	875	457	NC	NC	NC	NC	215	1985	268	1780	213	665	ND
WM_72	106	398	420	343	NC	NC	NC	NC	226	2263	308	1975	294	422	ND
WM_73	TFC	TFC	TFC	TFC	TFC	TFC	TFC	TFC	535	14561	555	10196	1337	11587	TFC
WM_74	123	156	172	156	NC	NC	NC	NC	519	42802	461	24888	483	8686	2685
WM_75	156	251	191	172	NC	NC	NC	NC	318	27528	TFC	TFC	TFC	TFC	1804
WM_76	157	288	290	334	NC	NC	NC	NC	TFC	TFC	TFC	TFC	TFC	TFC	5568
WM_77	166	194	160	204	NC	NC	NC	NC	658	24951	759	23606	1353	31622	10839
WM_78	206	521	279	271	NC	NC	NC	NC	638	26373	810	21343	3167	32512	11167
WM_79	167	511	359	158	NC	NC	NC	NC	622	49301	1059	41421	4600	49801	4821
WM_80	276	1642	1354	771	NC	NC	NC	NC	1061	9293	1102	8928	1814	10094	ND
WM_81	617	1122	327	379	NC	NC	NC	NC	827	51204	919	45018	2577	30680	5636
WM_82	241	460	376	385	NC	NC	NC	NC	851	35963	908	22903	867	14416	2884
WM_83	234	1291	400	557	NC	NC	NC	NC	1142	21888	1153	20760	3206	16553	17146
WM_84	ND	ND	ND	ND	ND	ND	ND	ND	ND	ND	ND	ND	ND	ND	ND
WM_85	179	436	370	356	NC	NC	NC	NC	610	34022	747	29916	5299	28589	25855
WM_86	115	197	191	202	NC	NC	NC	NC	687	477	954	216	1593	282	ND
WM_87	231	296	431	326	NC	NC	NC	NC	692	521	1076	218	681	186	ND
WM_88	132	491	525	373	NC	NC	NC	NC	797	550	1489	232	3090	261	ND
WM_89	ND	ND	ND	ND	ND	ND	ND	ND	ND	ND	ND	ND	ND	ND	ND
WM_90	127	136	203	331	NC	NC	NC	NC	670	507	1221	230	1596	235	79.2
WM_91	124	145	158	256	NC	NC	NC	NC	652	510	1076	212	2884	287	73.2
WM_92	108	119	128	189	NC	NC	NC	NC	795	33511	1015	22845	1433	14093	ND
WM_93	157	772	796	367	NC	NC	NC	NC	730	611	1426	230	3214	249	ND
WM_94	139	499	573	334	NC	NC	NC	NC	793	539	1321	209	1349	127	ND
WM_95	ND	ND	ND	ND	ND	ND	ND	ND	ND	ND	ND	ND	ND	ND	ND
WM_96	89.3	74.3	65.2	96.9	NC	NC	NC	NC	957	13037	957	6631	670	1094	3838
WM_97	161	192	174	179	NC	NC	NC	NC	735	12061	835	7859	1409	8038	625
WM_98	ND	ND	ND	ND	ND	ND	ND	ND	ND	ND	ND	ND	ND	ND	ND
WM_99	150	252	130	126	NC	NC	NC	NC	1158	9340	1102	5068	966	1741	1192
WM_100	144	217	322	437	NC	NC	NC	NC	1056	47709	2424	37634	4228	30913	26915
WM_101	ND	ND	ND	ND	ND	ND	ND	ND	ND	ND	ND	ND	ND	ND	ND
WM_102	187	828	871	508	NC	NC	NC	NC	1189	60949	2286	44679	3461	50817	31370
WM_103	242	397	641	472	NC	NC	NC	NC	1148	27737	1937	26307	2198	11941	14396
WM_104	122	124	156	288	NC	NC	NC	NC	1337	21397	1547	5433	1859	3736	3166
WM_105	116	163	88.9	202	NC	NC	NC	NC	1015	488	1489	182	3699	247	ND
WM_106	142	159	233	232	NC	NC	NC	NC	845	12843	749	10533	1562	23252	4067
WM_107	95	95	108	166	NC	NC	NC	NC	1118	19299	1203	5782	1525	3278	1420
WM_108	153	190	196	177	NC	NC	NC	NC	1330	23018	1392	14932	5144	22277	2579
WM_109	66.6	104	98	133	NC	NC	NC	NC	1253	17895	1311	9132	1346	3262	ND
WM_110	139	148	174	203	NC	NC	NC	NC	996	16720	1551	14671	3214	27807	ND
WM_111	ND	ND	ND	ND	ND	ND	ND	ND	ND	ND	ND	ND	ND	ND	ND
WM_112	147	150	246	317	NC	NC	NC	NC	865	2068	1170	1224	3167	8139	TFC
WM_113	121	126	113	212	NC	NC	NC	NC	948	24453	1221	10666	1110	1446	2500
WM_114	146	181	151	248	NC	NC	NC	NC	1029	17103	1346	8928	1720	7401	1707
WM_115	122	118	172	220	NC	NC	NC	NC	913	17495	TFC	TFC	TFC	TFC	1855
WM_116	144	419	355	230	NC	NC	NC	NC	1032	4054	1737	2551	2739	2286	4207
WM_117	ND	ND	ND	ND	ND	ND	ND	ND	ND	ND	ND	ND	ND	ND	ND
WM_118	151	159	254	269	NC	NC	NC	NC	1443	465	2653	201	4858	247	ND
WM_119	140	143	150	294	NC	NC	NC	NC	1175	28089	1780	24577	2906	11356	ND
WM_120	ND	ND	ND	ND	ND	ND	ND	ND	ND	ND	ND	ND	ND	ND	ND
WM_121	167	217	537	362	NC	NC	NC	NC	1814	2640	2773	2151	3159	1536	2442
WM_122	TFC	TFC	TFC	TFC	TFC	TFC	TFC	TFC	1161	34453	2161	23965	2927	31226	24776
WM_123	TFC	TFC	TFC	TFC	TFC	TFC	TFC	TFC	747	37256	1859	34367	4323	29690	38844
WM_124	TFC	TFC	TFC	TFC	TFC	TFC	TFC	TFC	1507	11733	2125	7111	4410	5286	4705
WM_125	ND	ND	ND	ND	ND	ND	ND	ND	ND	ND	ND	ND	ND	ND	ND
WM_126	158	774	449	248	NC	NC	NC	NC	725	14023	1094	7800	2653	5928	5776
WM_127	123	202	157	269	NC	NC	NC	NC	998	9968	1395	7058	2436	4125	ND
WM_128	ND	ND	ND	ND	ND	ND	ND	ND	ND	ND	ND	ND	ND	ND	ND
WM_129	100	273	170	139	NC	NC	NC	NC	904	53449	1221	31226	7041	30991	15361
WM_130	112	373	138	147	NC	NC	NC	NC	908	38791	1349	29024	15428	18076	27323
WM_131	118	289	218	210	NC	NC	NC	NC	963	10119	1318	5913	1667	2539	2691
WM_132	109	211	180	199	NC	NC	NC	NC	966	24577	1416	14164	3120	6598	1125
WM_133	125	705	218	227	NC	NC	NC	NC	679	88581	1032	65086	158	2394	914
WM_134	78.8	386	235	246	NC	NC	NC	NC	523	18213	499	8773	159	467	197
WM_135	89.6	1276	655	312	NC	NC	NC	NC	440	8861	945	10273	186	560	144
WM_136	113	402	444	265	NC	NC	NC	NC	1102	35782	584	13778	170	1074	185
WM_137	86.6	141	114	155	NC	NC	NC	NC	TFC	TFC	1256	27597	180	1271	740
WM_138	TFC	TFC	TFC	TFC	TFC	TFC	TFC	TFC	534	8578	497	4751	9247	3984	9937
WM_139	TFC	TFC	TFC	TFC	TFC	TFC	TFC	TFC	484	16223	TFC	TFC	TFC	TFC	TFC
WM_140	ND	ND	ND	ND	ND	ND	ND	ND	504	16511	595	6648	1877	10350	6052
WM_141	ND	ND	ND	ND	ND	ND	ND	ND	596	7898	808	6681	1244	5640	2967
WM_142	110	156	102	TFC	NC	NC	NC	NC	716	35782	894	31463	5767	21236	29020
WM_143	93.8	261	268	TFC	NC	NC	NC	NC	841	20552	982	6664	6092	20865	1326
WM_144	106	309	1493	TFC	NC	NC	NC	NC	757	14236	1123	9200	4249	8303	8586
WM_145	103	418	1039	232	NC	NC	NC	NC	700	47768	820	25878	4791	66328	17935
WM_146	66.8	1569	1147	55.6	NC	NC	NC	NC	730	359	980	66.7	9421	35.4	88.9
WM_147	83	215	29.8	TFC	NC	NC	NC	NC	994	22758	1103	20371	8652	44960	5124
WM_148	127	532	136	TFC	NC	NC	NC	NC	849	7336	1119	5137	2676	6961	562
WM_149	101	581	TFC	-24.9	NC	NC	NC	NC	713	38255	697	26740	2238	46460	1995
WM_150	293	1308	466	247	NC	NC	NC	NC	634	182	892	76.4	1062	50.7	93.9
WM_151	197	671	158	TFC	NC	NC	NC	NC	826	29727	1050	25171	4961	33048	16764
WM_154	ND	ND	ND	ND	ND	ND	ND	ND	805	32881	1065	31343	14039	35288	6792
WM_155	148	792	840	320	58.5	5.81	377	2235	1108	181	1476	56	5964	72.1	43.6
WM_156	145	162	165	262	61.4	1.58	98	1548	1098	193	1427	55.3	2605	44.7	46.8
WM_157	127	148	143	271	76.6	8.98	82.4	1365	928	153	1319	47	2709	21	36.5
WM_158	199	281	434	286	83.3	3.96	444	1903	ND	ND	ND	ND	ND	ND	23.2
WM_159	162	246	152	232	41.4	6.34	108	1701	ND	ND	ND	ND	ND	ND	40.1
WM_160	ND	ND	ND	ND	ND	ND	ND	ND	ND	ND	ND	ND	ND	ND	ND
WM_161	ND	ND	ND	ND	ND	ND	ND	ND	ND	ND	ND	ND	ND	ND	ND
WM_162	221	232	421	382	242	65.3	434	3078	1407	5345	2379	3078	5453	3025	500
WM_163	335	492	645	425	89.9	6.86	119	1190	980	22815	1718	25362	13588	32388	24455
WM_164	133	235	279	249	136	2.9	176	1716	1534	266	1929	58.8	2624	39.1	43.3
WM_165	181	228	291	277	261	11.1	157	1048	1373	3330	2617	2548	8334	2391	2361
WM_166	282	184	349	313	122	-9.77	280	1250	1035	2282	1739	1677	3131	1925	2395
WM_167	160	320	401	242	178	3.17	62.6	534	907	15446	1870	15524	8739	16531	15047
WM_168	189	209	252	206	157	1.58	115	1393	1154	257	2238	98.7	8439	78.4	78.9
WM_169	159	230	196	203	85.9	0.528	19.6	285	1187	270	2021	82	9211	75.4	72.5
WM_170	235	200	266	254	173	12.4	101	1276	1393	7770	2414	3805	7654	4119	3479
WM_171	165	188	216	275	153	50.4	227	2657	1458	6739	2249	3249	9029	5521	3001
WM_172	202	573	391	220	94.9	-40	46.4	1030	ND	ND	ND	ND	ND	ND	2829
WM_173	157	208	152	162	110	-20.9	102	1517	1625	253	3473	84.6	10388	77.1	52.6
WM_174	221	206	261	337	161	-15.6	100	2451	1571	34670	2715	23280	7809	24298	24394
WM_175	172	115	120	139	39.1	-15.1	9.77	98.7	1760	23280	2981	14433	7263	13899	13608
WM_176	ND	ND	ND	ND	ND	ND	ND	ND	ND	ND	ND	ND	ND	ND	ND
WM_177	159	301	267	161	79.8	-15.9	65.3	1345	1773	194	4149	70.4	29207	67	50
WM_178	126	110	173	154	78.2	9.24	58.5	945	1785	7102	3178	5646	16531	7354	4659
WM_179	187	171	174	275	60.2	-2.38	28.5	1832	1586	4662	2598	2305	16000	3273	ND
WM_180	186	178	246	470	64.4	-10.8	73.8	2872	1504	30028	2916	24421	24360	35735	5209
WM_181	204	826	312	356	114	-27.1	48.4	2050	1613	16161	3055	13020	9492	9468	11077
WM_182	223	750	916	654	45.8	-30.6	35.3	2337	1204	91.6	2517	82.5	8355	63.6	79.4
WM_183	104	176	69.1	88.5	164	-23.1	33.6	1576	2362	18985	4068	17560	10546	25490	18261
WM_184	137	483	258	272	176	28.5	229	1464	1082	10841	1319	6145	3777	18327	13007
WM_185	183	345	365	431	141	50.7	376	1961	1135	18889	2153	12602	2585	4437	4871
WM_186	205	828	177	191	152	21.7	104	937	1140	21585	1476	9782	3768	11370	8263
WM_187	140	244	117	176	138	13.5	70.1	1768	783	13251	1020	8545	10311	21423	11444
WM_188	98.7	99	74.4	176	125	39.4	122	2533	807	13554	857	9029	2305	14039	8907
WM_189	194	270	264	338	193	5.81	288	1357	1515	15369	2026	8631	5803	30028	4871
WM_190	212	1251	653	325	197	-6.34	134	2996	1341	22530	2096	19715	9327	18747	16431
WM_191	153	173	173	279	141	4.75	115	1091	1843	14689	3018	6099	5934	13218	6633
WM_192	156	265	215	309	129	-21.5	64.4	1613	1508	13554	2016	3640	16952	31821	11676
WM_193	183	250	296	404	147	16.4	193	2563	1709	20943	2200	14004	4582	9351	12652
WM_194	141	502	219	218	120	27.1	267	3288	989	12136	2402	6639	6508	4674	9412
WM_195	175	205	143	247	100	1.06	83	1706	1417	18053	1701	14397	5717	24115	10352
WM_196	137	198	178	219	180	4.49	125	1434	1486	14837	2222	12508	4559	20525	13677
WM_197	NS	NS	NS	NS	NS	NS	NS	NS	1541	45877	1843	39331	3667	63863	8975
WM_198	NS	NS	NS	NS	NS	NS	NS	NS	1403	3070	2327	1920	10311	2852	110
WM_199	NS	NS	NS	NS	NS	NS	NS	NS	1027	20269	1977	16698	7654	21694	1948
WM_200	NS	NS	NS	NS	NS	NS	NS	NS	1179	4697	1709	2605	8961	3703	960
WM_201	NS	NS	NS	NS	NS	NS	NS	NS	1165	21477	2116	18190	15720	32469	6389
WM_202	NS	NS	NS	NS	NS	NS	NS	NS	1098	-69.4	1925	-108	20681	-108	-79.2
WM_203	NS	NS	NS	NS	NS	NS	NS	NS	1441	45302	1594	35735	2420	31422	1486
WM_204	ND	ND	ND	ND	ND	ND	ND	ND	ND	ND	ND	ND	ND	ND	ND
WM_205	NS	NS	NS	NS	NS	NS	NS	NS	1820	55022	2195	42424	3910	32469	2648
WM_206	NS	NS	NS	NS	NS	NS	NS	NS	1590	37966	1794	30795	11895	45761	4647
WM_207	NS	NS	NS	NS	NS	NS	NS	NS	2282	39730	3380	32551	8210	64186	9871
WM_208	NS	NS	NS	NS	NS	NS	NS	NS	1519	227	2859	63.8	14837	33.4	37.2
WM_209	NS	NS	NS	NS	NS	NS	NS	NS	1807	3853	3676	2075	11228	3676	193
WM_210	NS	NS	NS	NS	NS	NS	NS	NS	2362	36007	2776	27841	6655	51396	7256
WM_211	NS	NS	NS	NS	NS	NS	NS	NS	2339	38643	2916	31581	6655	57872	22905
WM_212	225	417	196	269	116	5.28	116	1126	3891	40745	5227	29133	12321	56145	29027
WM_213	206	277	271	276	51.8	-9.77	32.3	649	2517	27011	4756	21749	26472	39530	34110
WM_214	260	265	238	203	237	-0.264	49.8	798	2065	190	4851	73.4	21423	54.1	51.4
WM_215	311	813	449	283	173	-6.34	122	1539	3815	51918	5979	37301	13795	82632	32026
WM_216	173	213	157	149	68.9	8.19	115	1604	3464	22416	3930	22473	16490	45646	3522
WM_217	ND	ND	ND	ND	ND	ND	ND	ND	ND	ND	ND	ND	ND	ND	ND
WM_218	155	277	88.8	150	58.2	2.9	113	812	1960	2452	3546	6245	4869	6747	2259
WM_219	134	224	184	227	171	23.1	268	1215	2003	3924	3528	7418	8427	16718	3646
WM_220	137	126	84.5	147	88.6	33.4	160	981	2458	9291	3142	4195	3158	706	3038
WM_221	107	173	125	160	191	18.3	132	699	1542	9084	2483	6183	2246	3468	8305
WM_222	143	173	188	160	7.13	-40.8	53.2	2436	3197	63941	4797	55369	11326	89249	4705
WM_223	241	502	320	195	40.5	-59.4	151	1548	3451	78261	6091	72732	17893	104000	9626
WM_224	241	526	539	300	28.5	-88.2	63.5	1972	3205	59126	4531	56072	20810	101000	5544
WM_225	94.2	170	93.7	69.1	72.6	-56.7	30.9	897	2434	54812	3716	47586	6646	81079	23313
WM_226	89	81.1	98.7	186	59.4	-17.7	104	1443	2692	16059	3689	14127	5897	18211	4522
WM_227	156	380	413	383	40.7	-23.8	33	1418	1408	50303	2538	39980	8470	67424	5248
WM_228	199	258	326	271	38.8	-18.2	36.3	798	2758	61409	3546	55790	12335	73657	4250
WM_229	335	517	455	199	34.1	-35.5	47.4	1517	2307	85066	3707	55649	20916	126000	37259
WM_230	99.3	115	111	186	175	49.7	1526	4291	1550	68627	2569	54951	11101	32427	2900
WM_231	ND	ND	ND	ND	ND	ND	ND	ND	ND	ND	ND	ND	ND	ND	ND
WM_232	79.1	19	-30.1	-25.9	356	-55.4	105	2526	1960	20654	4365	20550	7857	30446	17935
WM_233	125	124	138	165	171	12.4	95	670	2013	39.1	4738	88	8016	71.7	63
WM_234	154	211	260	168	175	10.3	55.7	531	2313	1055	4905	1144	15233	3089	1337
WM_235	198	190	290	193	142	30	84.4	505	2240	4269	4508	3158	21996	25585	3820
WM_236	ND	ND	ND	ND	ND	ND	ND	ND	ND	ND	ND	ND	ND	ND	ND
WM_237	176	131	183	260	62.4	14.8	59.2	473	1988	52.4	3459	67.7	11441	111	76.2
WM_238	183	244	221	161	116	9.22	262	1143	2251	50.8	5130	81.2	14930	65.8	74.4
WM_239	NS	NS	NS	NS	NS	NS	NS	NS	2246	107	4052	71.2	11498	38.9	52.9
WM_240	NS	NS	NS	NS	NS	NS	NS	NS	2428	3383	4761	2072	6713	1223	379
WM_241	NS	NS	NS	NS	NS	NS	NS	NS	2977	3326	4587	1603	14706	3112	300
WM_242	NS	NS	NS	NS	NS	NS	NS	NS	2341	7400	5142	5527	25201	11939	2000
WM_243	NS	NS	NS	NS	NS	NS	NS	NS	2032	10963	3617	4531	23367	17101	4882
WM_244	NS	NS	NS	NS	NS	NS	NS	NS	2129	6935	3375	5066	11412	9362	2713
WM_245	NS	NS	NS	NS	NS	NS	NS	NS	1867	81.8	3189	35.2	17187	49.9	34.8
WM_246	NS	NS	NS	NS	NS	NS	NS	NS	1599	98.9	3425	54.2	13639	52.6	48.7
WM_247	NS	NS	NS	NS	NS	NS	NS	NS	1787	95.9	3277	45.1	19443	65.1	48
WM_248	NS	NS	NS	NS	NS	NS	NS	NS	1666	26504	3511	20498	20810	35960	13984
WM_249	138	546	234	271	28.1	-49.7	26.5	1292	1112	20447	1723	20140	9176	38690	21176
WM_250	99.3	212	235	347	46.3	-22.2	44.9	3779	1147	27525	1876	27181	2752	23367	17098
WM_251	ND	ND	ND	ND	ND	ND	ND	ND	ND	ND	ND	ND	ND	ND	ND
WM_252	144	1374	748	303	71.5	-2.63	527	2797	1141	134	2725	37.3	11270	12.2	29.7
WM_253	140	1319	205	148	1377	-69.6	59.8	2269	866	23663	1622	28299	2318	48068	19004
WM_254	141	301	232	200	103	-23.6	104	2296	1695	25844	3043	20242	18488	35509	8684
WM_255	135	813	565	367	93.7	-28.4	268	3250	1506	1835	2601	2834	11157	3237	2135
WM_256	191	1483	1104	195	107	-19	309	5655	2160	17405	4376	19007	20191	25521	18208
WM_257	64.5	1302	688	363	83.9	-91.4	1069	4246	2082	68109	5207	65246	39779	52377	28222
WM_258	87.3	363	347	287	61.3	-63	225	2976	1723	40284	3309	29838	33423	34625	9338
WM_259	375	634	797	543	-31.6	-110	408	2691	2144	42476	2646	31940	31145	22728	2472
WM_260	128	333	338	225	8.69	-107	197	2581	2705	37726	3142	16635	24636	18960	15385
WM_261	141	1058	424	141	126	-42.1	4.48	1927	1950	21612	4185	16676	13003	46989	8619
WM_262	78.8	215	76.5	82.2	105	-10	-1.84	1753	1307	12617	2855	17625	7838	36879	13844
WM_263	ND	ND	ND	ND	ND	ND	ND	ND	ND	ND	ND	ND	ND	ND	ND
WM_264	ND	ND	ND	ND	ND	ND	ND	ND	ND	ND	ND	ND	ND	ND	ND
WM_265	70.2	176	202	106	119	-4.48	3.69	1422	953	19345	2023	23963	10799	37347	22666
WM_266	ND	ND	ND	ND	ND	ND	ND	ND	ND	ND	ND	ND	ND	ND	ND
WM_267	159	976	266	97.4	103	-36.8	2.11	3380	2376	43562	4354	38984	33508	62504	21123
WM_268	ND	ND	ND	ND	ND	ND	ND	ND	ND	ND	ND	ND	ND	ND	ND
WM_269	52.6	66	60.6	31	36	-13.7	-15.3	534	1202	14021	1634	18166	2139	15938	16842
WM_270	ND	ND	ND	ND	ND	ND	ND	ND	ND	ND	ND	ND	ND	ND	ND
WM_271	157	956	276	116	174	1.84	88	1247	1569	21449	4761	20758	11643	48802	22270
WM_272	89.1	182	150	37.2	314	13.4	60.1	1623	1093	9992	2711	19248	17984	43893	19439
WM_273	110	445	247	96.8	118	28.4	92	1881	1109	9599	3744	11298	21234	9084	7897
WM_274	160	1060	376	123	421	-3.69	152	3250	TFC	TFC	TFC	TFC	TFC	TFC	27106
WM_275	130	137	211	177	114	-70.9	-25.2	455	2201	6055	3723	4438	8918	7228	3565
WM_276	91.3	86.4	102	98.8	202	-77.4	4.74	910	1778	112	3079	42.6	6842	10.1	27.4
WM_277	154	151	303	233	128	-65.1	138	1373	1698	17040	3211	14326	11034	20322	12058
WM_278	116	120	175	153	255	-57.4	-1.84	1094	1449	19324	2717	13796	11515	23341	9222
WM_279	116	67	87.5	150	26.2	-80.2	-67.2	1307	1875	1024	2777	838	12108	1719	658
WM_280	209	773	542	292	239	-16.6	1262	3895	1477	23049	4049	17740	18376	17919	13501
WM_281	ND	ND	ND	ND	ND	ND	ND	ND	ND	ND	ND	ND	ND	ND	ND
WM_282	136	200	241	191	140	-89.3	-29.5	1389	1622	2295	3331	1917	11867	3034	1887
WM_283	204	531	636	282	296	-66.3	189	2459	1940	173	4383	46.9	23756	11.2	20
WM_284	197	517	496	194	112	-97.4	30.8	1576	1694	155	3650	41.2	29505	1.29	17.3
WM_285	201	258	340	360	18.8	-111	-45.1	1298	1384	39.6	2770	12.9	24547	-14	-0.216
WM_286	244	291	345	290	-76.7	-111	-111	567	1133	1538	2077	1024	4699	666	192
WM_287	214	284	407	281	-80.6	-111	-111	630	1401	2261	2982	1800	18891	3258	1221
WM_288	525	984	1142	715	-94.4	-111	-81.4	1723	983	19082	2002	14654	8741	16409	1589
WM_289	ND	ND	ND	ND	ND	ND	ND	ND	ND	ND	ND	ND	ND	ND	ND
WM_290	ND	ND	ND	ND	ND	ND	ND	ND	ND	ND	ND	ND	ND	ND	ND
WM_291	ND	ND	ND	ND	ND	ND	ND	ND	ND	ND	ND	ND	ND	ND	ND
WM_292	200	1214	1211	647	133	-13.6	1692	4728	2561	34498	3457	30106	47771	29804	29756
WM_293	256	951	598	274	284	-17.9	257	2559	1295	15141	2818	16450	13353	27287	17622
WM_294	175	840	264	219	40.5	-33.3	102	3859	2703	46816	4913	41896	47531	33809	39769
WM_295	96.5	456	117	135	257	-17.3	87.1	1111	1848	8398	2953	6131	9518	5400	3736
WM_296	111	802	118	83.8	166	-32.4	80.2	2100	1158	12699	2128	18702	10416	6525	8555
WM_297	134	840	508	176	129	-10.3	299	3352	1194	17343	3250	18283	15526	11602	15003
WM_298	118	628	132	134	79.2	-6.02	313	2509	1674	12989	3211	10924	9759	10184	5143
WM_299	108	1188	196	96.8	472	-42.3	146	2822	1591	3299	3769	3659	9008	3156	583
WM_300	77.8	650	99.1	125	297	-13.1	129	2384	3769	20683	7889	14802	26675	12138	19439
WM_301	99.1	549	214	90.7	142	-18.6	92.8	3263	3234	23997	7103	20579	27703	14147	18672
WM_302	70.7	622	124	103	118	-22.3	193	3129	2990	11515	5862	14617	14290	12415	11411
WM_303	166	731	651	409	146	-29.7	264	2395	4987	23049	6255	32309	42108	21318	26902
WM_304	141	806	173	132	119	-3.66	299	3840	3750	5164	8314	3960	18749	5075	3645
WM_305	ND	ND	ND	ND	ND	ND	ND	ND	ND	ND	ND	ND	ND	ND	ND
WM_306	ND	ND	ND	ND	ND	ND	ND	ND	ND	ND	ND	ND	ND	ND	ND
WM_307	259	491	261	247	64.4	1.72	92.5	549	2392	135	4100	72	5906	94.9	90
WM_308	125	102	151	127	35.1	4.09	32.8	182	3125	1949	5254	1442	20840	2798	198
WM_309	138	217	179	144	70.3	6.67	48	322	3873	2340	6624	1630	31504	2300	1272
WM_310	119	118	97.9	127	300	7.32	150	1559	3026	7869	4362	8851	31584	8985	1023
WM_311	104	219	101	96.5	159	-31.5	116	1047	3723	13022	5591	11343	40136	7374	9176
WM_312	97.7	134	102	141	243	-14.2	75.6	1148	3723	8440	5536	8294	50755	3543	2571
WM_313	93.8	146	88.8	147	92.3	-12.5	100	1013	4029	9053	4987	13187	37683	9236	7683
WM_314	137	89.1	175	208	55.5	-25.5	-0.215	1337	2832	218	4938	119	6859	84.4	76.7
WM_315	91.8	58.5	58.2	81.7	41.8	-12.5	251	2559	1652	21176	2209	10798	6866	3030	305
WM_316	90.7	363	209	200	4.95	-60.3	207	3038	1636	4645	2220	1855	13671	6168	371
WM_317	136	292	217	283	81.8	-70.8	277	2015	1704	2590	2863	3773	11878	1090	1738
WM_318	70.7	206	147	268	30.6	-45.9	233	2648	1555	13399	2242	6199	13433	9291	4543
WM_319	78	81.4	65.3	119	-10.8	-37.5	64.1	2761	1696	15856	2430	5487	2309	1952	462
WM_320	121	983	146	170	187	-49.4	410	2146	1700	10557	2325	8706	6387	15193	10744
WM_321	168	441	116	170	17.3	-60.3	-0.215	1290	1725	3037	4196	4004	6001	5839	4421
WM_322	218	679	200	165	57.2	-40	97.3	2069	1551	25644	2706	19004	19686	10907	27381
WM_323	117	173	101	141	36.6	-46.9	199	2275	1433	5473	1746	1269	2188	1113	4834
WM_324	ND	ND	ND	ND	ND	ND	ND	ND	ND	ND	ND	ND	ND	ND	ND
WM_325	ND	ND	ND	ND	ND	ND	ND	ND	ND	ND	ND	ND	ND	ND	ND
WM_326	79.9	153	268	251	33.7	0.215	104	2120	1610	4841	2549	3291	20373	5440	2484
WM_327	ND	ND	ND	ND	ND	ND	ND	ND	ND	ND	ND	ND	ND	ND	ND
WM_328	ND	ND	ND	ND	ND	ND	ND	ND	ND	ND	ND	ND	ND	ND	ND
WM_329	60.9	85.1	53.3	86.2	37.1	-21.2	69.6	2199	1826	8089	3171	7929	22138	3250	3745
WM_330	230	264	267	246	184	-54.3	45.5	2151	1101	14989	1686	11007	7175	3406	886
WM_331	264	746	352	341	124	-21.6	68.3	3076	1313	4987	2261	3990	5965	1666	485
WM_332	152	504	233	462	101	-60	110	2178	1401	17126	1808	6302	2469	2839	1559
WM_333	ND	ND	ND	ND	ND	ND	ND	ND	ND	ND	ND	ND	ND	ND	ND
WM_334	179	1104	518	108	115	-46.4	50.6	3061	1335	7085	2931	5228	17386	6349	1121
WM_335	ND	ND	ND	ND	ND	ND	ND	ND	ND	ND	ND	ND	ND	ND	ND
WM_336	165	194	110	195	84.2	-33.7	38.7	1284	1813	5387	3258	2170	19324	3012	1919
WM_337	169	238	75.5	112	90.1	-37.3	50.3	1312	2112	4265	3543	1498	11544	1099	809
WM_338	122	135	105	188	65.4	-26.6	41.8	1430	1853	4901	2832	979	6025	1587	313
WM_339	134	133	97.7	157	98.4	-34.6	34.6	1165	1992	24671	3440	10082	17430	2874	7217
WM_340	118	344	244	164	99.2	-37.1	105	2928	1249	5360	3398	4950	12047	7850	381
WM_341	97.1	114	176	164	87.6	-9.04	54.8	926	2256	2017	3723	1301	27703	2427	1315
WM_342	156	236	282	270	70.1	-11	82.3	1423	1509	92.7	3535	69.5	24423	29	55.5
WM_343	ND	ND	ND	ND	ND	ND	ND	ND	ND	ND	ND	ND	ND	ND	ND
WM_344	ND	ND	ND	ND	ND	ND	ND	ND	ND	ND	ND	ND	ND	ND	ND
WM_345	ND	ND	ND	ND	ND	ND	ND	ND	ND	ND	ND	ND	ND	ND	ND
WM_346	ND	ND	ND	ND	ND	ND	ND	ND	ND	ND	ND	ND	ND	ND	ND
WM_347	ND	ND	ND	ND	ND	ND	ND	ND	ND	ND	ND	ND	ND	ND	ND
WM_348	ND	ND	ND	ND	ND	ND	ND	ND	ND	ND	ND	ND	ND	ND	ND
WM_349	95.2	261	419	563	133	61.9	839	2555	3133	4710	6911	1940	7656	232	239
WM_350	124	1158	576	163	240	1.09	857	3012	3348	5536	8398	2154	4482	171	518
WM_351	155	427	224	178	587	175	2042	4049	2506	15683	5819	4438	4561	479	299
WM_352	306	700	478	443	174	54.9	413	1167	3331	7811	6774	3234	9306	197	204
WM_353	154	397	385	473	106	24.7	737	3517	2061	4962	4745	2056	21806	1320	179
WM_354	174	972	727	350	86.5	9.79	1105	2867	2784	3732	5661	2061	20735	1638	342
WM_355	118	1081	865	564	73.6	-9.79	120	3373	3234	5100	6162	2723	26474	2860	345
WM_356	206	1439	859	614	77.7	5.87	781	3732	2481	5333	5254	2690	30953	3211	272
WM_357	ND	ND	ND	ND	ND	ND	ND	ND	ND	ND	ND	ND	ND	ND	ND
WM_358	242	1209	630	437	61.4	16.8	561	1998	2703	7338	5427	3049	45996	4805	387
WM_359	256	1549	613	335	167	19	1242	3470	2519	11402	4915	4988	33304	9168	3246
WM_360	153	531	722	560	65.4	13.4	230	1366	3292	4204	5139	1619	5663	686	1111
WM_361	302	925	367	288	30.8	-16.2	121	1278	2718	5677	4396	2387	29882	8919	3319
WM_362	152	393	447	452	60.7	-3.44	142	1159	2792	3798	5063	2476	7212	1077	1103
WM_363	332	1633	738	346	50.6	-35.5	175	1590	2023	3050	3855	2538	30568	1699	1612
WM_364	33.2	333	164	144	85.5	-48.2	269	1957	2470	3527	5038	1474	12669	498	2034
WM_365	43.3	344	120	86.7	75.1	-52.9	828	2425	2219	6087	5748	1766	14953	1675	1763
WM_366	39.7	699	484	224	72.1	-72.6	663	2275	2501	3333	4854	1134	6708	761	1891
WM_367	109	825	481	391	88.2	-65.9	1116	2540	1728	10709	4712	2531	22421	3268	3238
WM_368	34.6	123	59	57.5	66.3	31.3	737	2303	3220	14878	5820	3424	40140	9859	299
WM_369	11.6	698	309	212	71.8	-109	155	2448	2556	3126	4288	1389	4246	426	1806
WM_370	ND	ND	ND	ND	ND	ND	ND	ND	ND	ND	ND	ND	ND	ND	ND
WM_371	12.7	234	347	228	76.6	-33.5	432	2740	2826	4927	4723	2296	7034	1840	2059
WM_372	NA	NA	NA	NA	NA	NA	NA	NA	NA	NA	NA	NA	NA	NA	NA
WM_373	147	192	315	286	57.7	25.4	134	1389	2058	112	4517	64.7	54891	147	48.2
WM_374	ND	ND	ND	ND	ND	ND	ND	ND	ND	ND	ND	ND	ND	ND	ND
WM_375	332	421	691	748	23	-5.27	153	1269	2318	143	5101	81.5	48382	113	74.4
WM_376	123	246	434	242	126	-2.37	60.1	950	3536	20633	6225	19181	47176	19229	13569
WM_377	112	113	137	121	86	15.3	42.1	301	3173	3660	6844	2525	46820	4830	2508
WM_378	159	271	329	300	139	12.7	78.6	850	2318	142	5635	127	21000	82.8	129
WM_379	256	656	463	192	93	39.3	1585	3667	3518	3228	9958	2341	59062	4472	1165
WM_380	103	175	223	118	99.1	3.95	34.4	296	1724	73.7	4406	82.8	24611	149	74.2
WM_381	ND	ND	ND	ND	ND	ND	ND	ND	ND	ND	ND	ND	ND	ND	ND
WM_382	114	271	409	226	158	23.3	246	1326	2538	80.4	5282	68.4	51016	131	47.8
WM_383	134	102	211	217	71.5	37.7	151	2303	2495	29508	4642	19181	37781	40752	17981
WM_384	137	261	452	248	72.1	-3.95	45.7	1110	1745	82.5	3633	64.7	14221	115	73.9
WM_385	TFC	TFC	TFC	TFC	TFC	TFC	TFC	TFC	1596	109	2954	63	47176	93.6	52.9
WM_386	107	200	119	74.5	63.9	1.32	31.4	337	1867	12262	4246	12669	33473	15804	11017
WM_387	135	261	224	202	110	-4.74	36.3	967	1895	175	3642	77.6	28199	59.6	56.7
WM_388	93.8	174	240	113	191	9.48	62.7	892	2134	173	4091	94.8	24426	57.2	53.4
WM_389	125	152	237	141	168	29.7	136	763	1818	189	4677	84.4	32068	61.3	52.2
WM_390	NS	NS	NS	NS	NS	NS	NS	NS	2083	73.5	3536	34.3	37120	48.2	OUT
WM_391	ND	ND	ND	ND	ND	ND	ND	ND	ND	ND	ND	ND	ND	ND	ND
WM_392	NS	NS	NS	NS	NS	NS	NS	NS	2352	15883	4723	15029	31987	18424	OUT
WM_393	NS	NS	NS	NS	NS	NS	NS	NS	2405	23758	4830	24549	35293	36840	17185
WM_394	NS	NS	NS	NS	NS	NS	NS	NS	3126	43957	4204	47057	41583	48627	8178
WM_395	NS	NS	NS	NS	NS	NS	NS	NS	3188	30491	3733	24242	18846	21644	21716
WM_396	NS	NS	NS	NS	NS	NS	NS	NS	1118	12861	2118	17128	8634	10418	9503
WM_397	NS	NS	NS	NS	NS	NS	NS	NS	1419	3088	2160	3020	6844	3333	1582
WM_398	NS	NS	NS	NS	NS	NS	NS	NS	1369	13729	2376	8591	16370	8463	6355
WM_399	NS	NS	NS	NS	NS	NS	NS	NS	1082	11402	2113	11604	17876	5908	5446
WM_400	115	644	242	80.4	79	8.69	115	2481	2048	7525	4665	7638	34588	5361	4399
WM_401	132	354	127	181	96.7	7.37	84.4	1805	2393	22478	4902	12894	24611	13188	15579
WM_402	89.9	107	67.7	133	78.6	7.37	96.7	877	2890	10185	4235	10899	26880	8070	4846
WM_403	83.5	59.9	47.2	66.7	162	35.2	159	987	3073	8919	4417	6947	7715	1333	542
WM_404	116	229	135	133	145	2.11	99.1	1033	2691	9054	4782	9567	36654	10655	2533
WM_405	ND	ND	ND	ND	ND	ND	ND	ND	ND	ND	ND	ND	ND	ND	ND
WM_406	ND	ND	ND	ND	ND	ND	ND	ND	ND	ND	ND	ND	ND	ND	ND
WM_407	ND	ND	ND	ND	ND	ND	ND	ND	ND	ND	ND	ND	ND	ND	ND
WM_408	ND	ND	ND	ND	ND	ND	ND	ND	ND	ND	ND	ND	ND	ND	ND
WM_409	126	217	202	134	54	12.4	20.1	118	2581	2983	5127	2658	22591	2983	1544
WM_410	ND	ND	ND	ND	ND	ND	ND	ND	ND	ND	ND	ND	ND	ND	ND
WM_411	125	97.1	227	241	92.6	16.9	29.7	860	3058	13729	4700	13422	21754	14364	11156
WM_412	ND	ND	ND	ND	ND	ND	ND	ND	ND	ND	ND	ND	ND	ND	ND
WM_413	144	167	159	205	106	16.9	164	2430	2897	16744	5101	18240	9834	7891	13433
WM_414	116	83.2	49.6	127	104	-11.6	58	582	2695	20007	4210	18274	22183	24289	14594
WM_415	131	196	271	147	69.3	1.05	105	1898	2479	6.79	5383	48.7	28902	46	27
WM_416	125	137	177	146	99.5	-16.6	61	1717	2809	19363	5451	17160	39414	21040	11671
WM_417	95.7	133	187	120	133	-14	61	759	2035	7.64	4138	46.2	37380	35.7	29.7
WM_418	ND	ND	ND	ND	ND	ND	ND	ND	ND	ND	ND	ND	ND	ND	ND
WM_419	37.7	113	52.8	49.8	98.1	-8.69	28.1	303	4984	18929	9370	17730	34743	34743	8137
WM_420	143	212	265	132	74.3	3.95	64.5	626	3861	20466	7826	16277	41350	23924	7308
WM_421	75.2	171	100	74.2	66.9	-6.32	49.4	292	4326	21468	8980	17553	54585	20108	6323
WM_422	148	227	353	284	119	3.42	102	719	3280	39714	7279	30320	49968	38920	16758
WM_423	132	113	69.4	179	191	-11.3	66.3	1262	3794	13081	6554	12692	35184	23037	9744
WM_424	110	160	166	131	91.6	9.75	66.3	1595	2373	98.4	5356	54.2	44942	57.3	25.9
WM_425	127	154	304	243	86.7	15.8	42.4	840	2045	6821	4337	4200	43711	6189	1985
WM_426	98.5	106	136	110	84.4	-6.58	47.7	719	1962	10973	3909	10755	20363	11890	6581
WM_427	81.2	161	159	128	49.4	15.6	38.5	437	2184	21414	5071	23924	33878	27550	3820
WM_428	ND	ND	ND	ND	ND	ND	ND	ND	ND	ND	ND	ND	ND	ND	ND
WM_429	ND	ND	ND	ND	ND	ND	ND	ND	ND	ND	ND	ND	ND	ND	ND
WM_430	118	199	270	140	122	5.5	68.7	1605	1742	24783	3354	21631	21740	27970	7857
WM_431	104	94.5	188	222	87.5	11.5	71.7	581	1824	32293	3421	27759	15057	20829	9503
WM_432	133	452	350	123	94.5	0.785	161	1759	2728	170	5743	62.3	39614	71	23.5
WM_433	72.4	132	195	108	128	2.62	38.8	434	1444	38627	3200	36449	42729	47508	8684
WM_434	196	290	303	214	84.6	1.05	72.9	1888	2361	26130	4468	16692	22351	23744	894
WM_435	71.6	94.2	84.7	75.4	30.7	-3.14	21.3	61.2	2789	102	4695	76	12917	116	44.1
WM_436	TFC	TFC	TFC	TFC	TFC	TFC	TFC	TFC	2837	172	TFC	TFC	TFC	TFC	TFC
WM_437	103	153	277	256	41.3	4.98	28.5	55.1	2055	36912	3404	28902	24411	59478	2985
WM_438	85.3	152	137	201	17.3	4.71	20	1474	2695	101	5330	80.4	34395	74.5	49.2
WM_439	152	214	257	206	38.6	2.09	49.1	439	2528	92	4707	76.3	30550	100	39.5
WM_440	119	179	220	124	122	-7.6	126	1031	2189	99.5	4359	69.3	19957	62.7	40.7
WM_441	513	775	572	194	-27.4	-32	41.9	759	894	20312	1896	32212	20882	61619	22383
WM_442	161	175	103	134	25	-13.6	7.86	344	898	9926	1609	14869	8125	30244	2490
WM_443	222	489	405	170	42.4	1.57	24.2	190	2373	20210	4837	16734	21093	28540	3565
WM_444	167	349	340	126	260	3.93	173	1124	2259	14646	4886	15518	40832	21631	5260
WM_445	189	133	221	272	91.5	7.86	54	2004	2282	24846	4231	21200	42729	24971	8597
WM_446	126	135	203	150	341	27.7	120	1033	3823	19957	8268	13720	30938	11056	6122
WM_447	153	215	245	267	33.9	-0.262	85.9	251	ND	ND	ND	ND	ND	ND	ND
WM_448	122	127	147	149	101	6.55	67.2	1663	2566	66.6	4231	58.2	14944	94.2	45.9
WM_449	132	173	308	297	114	23.2	56.6	738	1981	30782	3387	23625	30320	30091	3060
WM_450	126	95	95.3	98.4	43	9.17	30.7	993	2516	86.7	4127	75.5	13549	120	54.1
WM_451	90.1	687	279	152	150	24	389	2439	1325	4210	3497	3899	13481	3899	2343
WM_452	69.2	593	127	93.9	181	32	984	3454	1103	5917	2547	4221	10153	6021	595
WM_453	76.2	605	210	136	111	16.8	144	3454	1170	4802	2293	4922	9208	7519	701
WM_454	187	757	723	207	139	7.07	56.6	1568	3232	3321	5588	3208	37099	5977	772
WM_455	110	837	155	119	289	-9.96	142	1423	1318	4707	2232	2259	47388	2995	323
WM_456	196	893	291	324	125	4.45	144	2604	1874	10436	3823	4391	39814	12254	3015
WM_457	232	1217	269	326	64.5	13.1	1491	2332	2437	10127	5574	4027	54447	8165	221
WM_458	133	908	261	260	176	7.6	285	2152	1680	4446	3337	3329	18882	9048	2508
WM_459	226	1169	470	391	91.5	7.6	470	1338	1901	4127	3421	2541	46558	9185	2377
WM_460	242	581	185	182	129	32	280	1419	1544	8890	2668	3185	34049	8671	2236
WM_461	185	821	240	244	100	6.02	286	1079	1482	5135	2578	2823	22521	8064	2084
WM_462	163	360	186	212	127	25.6	340	1911	1328	3957	2378	2216	30860	10489	1507
WM_463	170	586	173	201	114	26.6	262	1668	1393	4825	2541	2578	29565	7806	861
WM_464	192	484	262	228	134	29.1	265	1764	1537	6753	3130	3404	25034	8456	344
LMC_1	44.9	111	70.5	65.4	NC	NC	NC	NC	-73.5	40782	43.5	29828	166	5765	698
LMC_2	75.7	294	91.4	85.7	NC	NC	NC	NC	218	37162	264	20708	263	8018	1873
LMC_3	54.6	262	78.3	66.9	NC	NC	NC	NC	228	255	286	93.2	309	39.6	32.6
LMC_4	56	127	65.8	52.1	NC	NC	NC	NC	192	253	310	146	647	131	35.1
LMC_5	68.7	171	99.8	73.5	NC	NC	NC	NC	278	356	355	131	376	102	51.4
LMC_6	66.9	146	92.5	74.6	NC	NC	NC	NC	352	208	429	99.6	640	75.6	53.2
LMC_7	86.1	271	118	80.1	NC	NC	NC	NC	372	398	445	166	4228	142	88.2
LMC_8	86.1	436	246	108	NC	NC	NC	NC	162	196	236	163	1123	170	101
LMC_9	100	264	198	158	NC	NC	NC	NC	638	26241	678	19057	650	6200	3648
LMC_10	92.5	284	220	154	NC	NC	NC	NC	678	39782	694	24208	754	12061	1486
LMC_11	90.8	507	208	127	NC	NC	NC	NC	575	40185	631	23905	610	9894	2524
LMC_12	96.9	248	138	94.2	NC	NC	NC	NC	618	29541	517	18351	554	10018	2318
LMC_13	99.6	398	248	153	NC	NC	NC	NC	747	44118	705	34194	711	13005	3527
LMC_14	131	357	203	151	NC	NC	NC	NC	565	40902	589	29916	1107	23546	5514
LMC_15	102	228	159	118	NC	NC	NC	NC	959	504	959	175	883	136	65.5
LMC_16	114	219	98.8	84	NC	NC	NC	NC	710	477	676	196	411	208	TFC
LMC_17	79.5	310	161	133	NC	NC	NC	NC	682	39582	647	22788	804	14708	2105
LMC_18	84	284	171	137	NC	NC	NC	NC	692	38889	615	21559	678	14093	1747
LMC_19	81.4	268	178	135	NC	NC	NC	NC	793	36420	831	18725	915	9697	1524
LMC_20	86.6	254	192	131	NC	NC	NC	NC	816	36145	889	20143	966	9200	1264
LMC_21	NS	NS	NS	NS	NC	NC	NC	NC	482	22389	384	11822	502	5570	788
LMC_22	NS	NS	NS	NS	NC	NC	NC	NC	524	22109	422	10533	441	6277	TFC
LMC_23	78	124	1104	TFC	NC	NC	NC	NC	687	22446	658	12306	1758	12587	1054
LMC_24	60.8	127	378	92.3	NC	NC	NC	NC	814	36975	743	24639	857	18819	1873
LMC_25	64.1	189	515	36.8	NC	NC	NC	NC	634	42639	600	28336	613	14146	2436
LMC_26	128	175	372	207	NC	NC	NC	NC	581	42747	564	31982	487	16325	2217
LMC_27	128	111	63	84	76.6	32.3	163	1789	894	36281	867	20320	960	10841	1382
LMC_28	99.8	134	118	82.6	87.2	43.6	274	1642	869	31741	849	15919	955	7907	579
LMC_29	81.3	152	118	92.6	103	39.1	132	1303	ND	ND	ND	ND	ND	ND	25.2
LMC_30	114	149	116	93.4	88.9	36.7	117	1143	ND	ND	ND	ND	ND	ND	24.3
LMC_31	123	112	84	79.8	106	30.4	128	1401	1309	31581	1530	20838	1629	10868	3936
LMC_32	157	177	109	97.6	132	60.5	967	2730	ND	ND	ND	ND	ND	ND	1037
LMC_33	90.4	89.6	73.4	89.8	101	13.7	119	1747	1287	27148	1621	13622	1925	6114	1461
LMC_34	109	71.3	57.4	76.2	101	1.06	78.9	1887	1312	25362	1625	12826	1920	5590	1483
LMC_35	92	231	134	120	140	72.3	595	2518	813	43729	705	22248	931	9097	2425
LMC_36	109	95.3	77.4	82.4	168	57.9	295	1938	1201	33721	1504	20629	1794	8502	1350
LMC_37	158	108	60.1	58.4	104	26.3	164	1243	1047	30872	1114	16366	1162	10081	1309
LMC_38	NS	NS	NS	NS	NS	NS	NS	NS	1020	40438	987	31028	16000	29802	1781
LMC_39	NS	NS	NS	NS	NS	NS	NS	NS	1504	30256	2050	22025	2316	9398	1052
LMC_40	207	254	77.2	63	200	20.4	139	1618	2803	37680	3694	30409	5646	15101	3207
LMC_41	75.6	112	78	61	83.3	20.4	81.4	910	1890	40081	2318	28086	2672	10427	1734
LMC_42	58.6	25.6	30.9	19.4	75.4	-50.1	2.64	1258	2738	126	3617	39.6	6780	10.9	38.1
LMC_43	106	103	128	42.7	82.8	3.95	86	2157	2428	23016	3653	21830	4269	29242	815
LMC_44	42.4	24.2	25.7	17.4	239	-3.69	65.4	1938	2335	26638	3689	34277	8406	26638	762
LMC_45	134	-40.9	-41.3	-50.5	289	-33.6	159	2358	2139	20968	2423	16803	9575	18817	6918
LMC_46	15.9	-42.7	-43.3	-27.7	94.7	-46	29.2	817	2307	15005	3221	11999	3735	2698	5419
LMC_47	-3.87	0.215	-19.8	-29.5	203	-33.6	63	1101	1728	6900	2318	7345	4387	1899	2104
LMC_48	-15.7	-37.5	-51.2	-33.7	828	-11.3	155	2138	1674	23963	2268	23249	3213	15543	6387
LMC_49	63.3	50.2	28.1	19.8	126	21.7	94	885	2428	22331	3451	18723	16635	13134	27381
LMC_50	NS	NS	NS	NS	NS	NS	NS	NS	3197	28157	3735	29316	11018	22900	1900
LMC_51	107	292	208	107	190	-10.8	73	763	2273	33848	2626	26908	16761	24205	25969
LMC_52	130	1040	439	173	365	-24.9	117	1127	2155	31699	2926	29095	13468	26041	32583
LMC_53	59.9	65.5	49.3	21.4	168	3.42	85	1499	2772	30754	3885	28086	44675	25910	11073
LMC_54	108	302	254	105	94.3	-5.53	31.6	560	2525	31066	3089	20191	35870	25714	30981
LMC_55	128	351	232	131	164	-4.48	116	639	2240	29613	3342	22728	19789	28514	13433
LMC_56	69.9	215	157	56.3	47.4	-12.1	0	135	3293	26504	3520	14486	14559	25975	17490
LMC_57	80.4	315	165	87.3	45	-61.8	18.3	356	2268	42476	3253	34191	5500	19345	3736
LMC_58	61.8	135	84	52.3	54.8	10.5	74.3	1076	1313	25265	1703	17144	2129	6935	448
LMC_59	63.8	97.1	49.8	38.4	51.4	6.85	46.8	756	1411	29913	1867	23016	11909	26238	710
LMC_60	92.9	128	73.7	63.8	85.7	44.9	224	1967	1535	30259	2041	23577	3398	16245	1423
LMC_61	TFC	TFC	TFC	TFC	TFC	TFC	TFC	TFC	1398	33134	1931	25300	3019	15802	1515
LMC_62	62.3	154	85.1	54	80.5	22.5	94.7	989	1374	20998	1800	15448	7068	18562	769
LMC_63	75.5	194	115	68	56.3	25.4	114	1136	1391	30488	1954	24362	4059	18891	1472
LMC_64	130	290	230	128	210	12.4	351	1944	1808	32801	2346	17651	14617	67858	23837
LMC_65	68.6	282	151	70.6	-94.4	-111	-111	-48.3	1425	24795	1686	18515	1456	15565	21992
LMC_66	148	536	281	157	278	2.58	262	1688	2421	23637	3140	14507	31904	40136	28508
LMC_67	126	364	202	122	142	-1.51	95	864	1959	27219	2593	19867	26077	40339	15936
LMC_68	104	117	71.4	66.7	88.7	32	161	1789	2427	32554	3381	18009	5550	8589	894
LMC_69	111	126	94	77.5	89.5	26.4	132	1416	2737	38065	3732	25946	6223	9638	1551
LMC_70	76	129	69.4	53	66.6	-26.9	155	1410	1603	35113	2117	21642	6333	14507	973
LMC_71	70.2	97.7	75.2	45.2	125	23.8	129	1121	1650	40441	2185	26408	9518	30875	1251
LMC_72	134	224	146	94.3	100	-6.24	93.1	907	1252	35113	1509	27425	6270	29729	989
LMC_73	50.5	91.3	70.7	49.1	69.3	12.7	90.6	1006	2164	25300	2931	17964	10057	28771	1321
LMC_74	ND	ND	ND	ND	ND	ND	ND	ND	ND	ND	ND	ND	ND	ND	ND
LMC_75	335	533	282	114	391	35.2	250	1978	2757	40852	4265	23637	963	734	1416
LMC_76	78	130	106	73.2	56.9	6.67	66.8	769	2352	31348	3126	28485	10211	27566	648
LMC_77	34.6	104	58.5	29.9	84.7	-0.645	124	1080	1623	35027	2422	24487	18989	62594	909
LMC_78	-15.7	-22.4	-17.4	-14	54.8	-0.215	57.9	742	2108	28992	2665	25948	19571	57734	876
LMC_79	116	261	120	72.4	101	0.263	132	1310	2918	43846	4256	25367	32804	45080	1570
LMC_80	110	216	126	80.6	99.1	36.8	133	921	2538	37972	4051	28485	22029	55169	1529
LMC_81	74.5	119	84.8	64	74.9	9.48	78.3	1180	2658	31034	3715	25624	30722	39041	1980
LMC_82	105	167	84	54	76.8	14.8	85	1146	1392	21482	1998	20171	18332	34851	946
LMC_83	NC	NC	NC	NC	NC	NC	NC	NC	2639	21266	3433	24181	9639	14767	OUT
LMC_84	NC	NC	NC	NC	NC	NC	NC	NC	2704	23520	3642	27776	19181	44628	19004
LMC_85	NC	NC	NC	NC	NC	NC	NC	NC	1608	24242	2171	15843	2826	5191	830
LMC_86	78.8	75.5	68.5	57.1	91.3	49.4	197	1517	2563	37120	3855	19037	8786	10926	1121
LMC_87	78	76.8	60.9	48.4	91.3	30.3	129	1123	2290	30185	3180	16452	4091	6163	1100
LMC_88	94.9	236	101	69.7	84.7	19.6	141	1211	2847	30722	4021	21754	5101	5537	1472
LMC_89	80.1	107	60.2	36.6	73	8.16	79.6	727	3002	32293	4117	25544	6361	9002	1080
LMC_90	97.1	202	102	52.1	70.6	24.6	99.8	860	2695	35721	3523	33369	18091	71340	1230
LMC_91	65	111	79.3	50.3	63.9	10.7	72.3	672	2298	29342	2816	26064	18412	37192	957
LMC_92	92.8	105	76.2	58	68.4	18.1	71.7	602	2789	35096	3585	30473	7865	31173	1001
LMC_93	136	405	101	63.8	90.5	10.7	95.9	1406	2547	33878	3693	25998	26064	43272	3906
LMC_94	103	354	44.8	37.3	60.3	6.29	58	1378	1768	37760	2572	30627	16946	59779	17271
LMC_95	69.2	144	95.8	65.7	46.9	9.17	57.4	668	1151	23984	1216	23388	15993	18929	1184
LMC_96	NC	NC	NC	NC	NC	NC	NC	NC	NS	NS	NS	NS	NS	NS	1001
LMC_97	NC	NC	NC	NC	NC	NC	NC	NC	NS	NS	NS	NS	NS	NS	830
LMC_98	NC	NC	NC	NC	NC	NC	NC	NC	NS	NS	NS	NS	NS	NS	595
LMC_99	NC	NC	NC	NC	NC	NC	NC	NC	NS	NS	NS	NS	NS	NS	654
LMC_100	NC	NC	NC	NC	NC	NC	NC	NC	NS	NS	NS	NS	NS	NS	3284
LMC_101	95.2	106	133	141	NC	NC	NC	NC	138	45590	120	20552	120	12682	1028
LMC_102	101	91	136	166	NC	NC	NC	NC	117	50689	110	26440	88.4	12556	1073

## Sheet: (b2) FACS Frequency
ID	Viable Spleen Cells	% CD3+ (T cells)	% NKp46+ CD3- (NK cells)	% CD19+ (B cells)	% CD11c+ CD3- (DCs)	% CD11b+ (Myeloid)	% CD4- CD8+	% CD4+ CD8-	CD4+ CD8+	CD4- CD8-	CD4+/CD8+ ratio	% CD62L+ CD44- Naïve CD8	% CD62L+ CD44+ Int. CD8	% CD62L- CD44+ Effector CD8	% KLRG-1+ of CD8+	% CD62L+ CD44- Naïve CD4	% CD62L+ CD44+ Int. CD4	% CD62L- CD44+ Effector CD4	% CD25+ FoxP3+ (Treg)	CD27- CD11b- of NKp46+ (S1)	CD27+ CD11b- of NKp46+ (S2)	CD27+ CD11b+ of NKp46+ (S3)	CD27-CD11b+ of NKp46+ (S4)	% KLRG1+ of NKp46+ (TD NKs)	Ly49D+ of NKp46+ (Act.)	Ly49H+ of NKp46+ (Act.)	% Ly49G2Hi	% Ly49G2Lo	% D+G2Hi+G2Lo+H+	% D+G2Hi+G2Lo+H-	% D+G2Hi+G2Lo-H+	% D+G2Hi+G2Lo-H-	% D+G2Hi-G2Lo+H+	% D+G2Hi-G2Lo+H-	% D+G2Hi-G2Lo-H+	% D+G2Hi-G2Lo-H-	% D-G2Hi+G2Lo+H+	% D-G2Hi+G2Lo+H-	% D-G2Hi+G2Lo-H+	% D-G2Hi+G2Lo-H-	% D-G2Hi-G2Lo+H+	% D-G2Hi-G2Lo+H-	% D-G2Hi-G2Lo-H+	% D-G2Hi-G2Lo-H-	% D+G2-	% D+G2+	% D-G2+	% D-G2-	% IgD+ (naïve)
Parent Cellular Population		Viable Spleen Cells (column B)					CD3+ lymphocytes (column C)					CD3+ CD8+ lymphocytes (column H)				CD3+ CD4+ lymphocytes (column I)				NKp46+ CD3- lymphocytes (column D)																													CD19+ lymphocytes (column E)
Panel		A,C	D,F	G	H	H	A,C	A,C	A,C	A,C	A,C	A	A	A	C	A	A	A	C	D	D	D	D	D/E	F	F	F	F	F	F	F	F	F	F	F	F	F	F	F	F	F	F	F	F	F	F	F	F	G
WM_1	ND	53.35	3.135	28.8	6.16	NC	56.75	38.8	0.3595	4.0905	0.6837	10.5	17.1	26.7	9.87	7.2	1.6	46.5	7.58	NS	NS	NS	NS	27.2	NC	NC	NC	NC	NC	NC	NC	NC	NC	NC	NC	NC	NC	NC	NC	NC	NC	NC	NC	NC	NC	NC	NC	NC	NC
WM_2	ND	45.75	1.72	3.08	3.34	NC	45.2	50	0.3985	4.4015	1.10619	34.5	15.1	16.5	1.53	41.3	3.76	28.2	12.6	NS	NS	NS	NS	34.4	NC	NC	NC	NC	NC	NC	NC	NC	NC	NC	NC	NC	NC	NC	NC	NC	NC	NC	NC	NC	NC	NC	NC	NC	NC
WM_3	ND	30.65	1.125	0.663	2.91	NC	40.2	49.3	0.6575	9.8425	1.22637	19.8	6.49	16.9	1.44	28.4	3.75	36.6	11.6	NS	NS	NS	NS	17.8	NC	NC	NC	NC	NC	NC	NC	NC	NC	NC	NC	NC	NC	NC	NC	NC	NC	NC	NC	NC	NC	NC	NC	NC	NC
WM_4	ND	82	2.035	0.942	1.65	NC	20.1	76.8	0.7365	2.3635	3.8209	4.8	1.27	31.3	4.76	5.63	0.388	26.8	TFC	NS	NS	NS	NS	1.75	NC	NC	NC	NC	NC	NC	NC	NC	NC	NC	NC	NC	NC	NC	NC	NC	NC	NC	NC	NC	NC	NC	NC	NC	NC
WM_5	ND	42.5	2.845	0.372	3.02	NC	33.8	56.1	0.3725	9.7275	1.65976	12.6	23.8	35	2.1	16.2	5.84	36	11.8	NS	NS	NS	NS	10.8	NC	NC	NC	NC	NC	NC	NC	NC	NC	NC	NC	NC	NC	NC	NC	NC	NC	NC	NC	NC	NC	NC	NC	NC	NC
WM_6	ND	52.1	3.36	0.32	3.65	NC	41.15	51.8	0.4895	6.5605	1.25881	24.5	13.7	19	1.28	29.9	3.82	28.8	9.95	NS	NS	NS	NS	18.7	NC	NC	NC	NC	NC	NC	NC	NC	NC	NC	NC	NC	NC	NC	NC	NC	NC	NC	NC	NC	NC	NC	NC	NC	NC
WM_7	ND	51.5	3.185	0.214	3.32	NC	46.25	50.3	0.1613	3.2887	1.08757	30.6	10.1	11	1.42	33	3.57	37.8	5.3	NS	NS	NS	NS	33.8	NC	NC	NC	NC	NC	NC	NC	NC	NC	NC	NC	NC	NC	NC	NC	NC	NC	NC	NC	NC	NC	NC	NC	NC	NC
WM_8	ND	46.2	3.03	0.125	4.28	NC	60.4	35.05	0.2625	4.2875	0.580298	18.4	9.59	28.6	10.5	24.3	4.99	43.7	8.6	NS	NS	NS	NS	41.4	NC	NC	NC	NC	NC	NC	NC	NC	NC	NC	NC	NC	NC	NC	NC	NC	NC	NC	NC	NC	NC	NC	NC	NC	NC
WM_9	ND	47.4	5.4	29.3	2.56	NC	53.8	36.6	0.336	9.264	0.680297	18.1	7.58	24.4	6.56	27.7	4.15	26.3	10.2	NS	NS	NS	NS	36.7	NC	NC	NC	NC	NC	NC	NC	NC	NC	NC	NC	NC	NC	NC	NC	NC	NC	NC	NC	NC	NC	NC	NC	NC	NC
WM_10	ND	86.9	1.435	8.22	0.463	NC	37.4	60.4	0.3315	1.8685	1.61497	17.8	1.98	18.5	8.46	17.4	1.43	25.1	6.79	NS	NS	NS	NS	7.13	NC	NC	NC	NC	NC	NC	NC	NC	NC	NC	NC	NC	NC	NC	NC	NC	NC	NC	NC	NC	NC	NC	NC	NC	NC
WM_11	ND	53.3	1.35	27.8	1.11	NC	48.85	45.55	0.1265	5.4735	0.932446	36.9	15.4	23.6	13.5	27.6	4.97	50.2	5.47	NS	NS	NS	NS	14.1	NC	NC	NC	NC	NC	NC	NC	NC	NC	NC	NC	NC	NC	NC	NC	NC	NC	NC	NC	NC	NC	NC	NC	NC	NC
WM_12	ND	76.65	1.26	13.9	0.403	NC	41.15	54.6	0.282	3.968	1.32685	32.1	5.39	6.66	1.06	36.7	3.13	16.3	8.92	NS	NS	NS	NS	22.1	NC	NC	NC	NC	NC	NC	NC	NC	NC	NC	NC	NC	NC	NC	NC	NC	NC	NC	NC	NC	NC	NC	NC	NC	NC
WM_13	ND	64.4	2.39	18.6	0.622	NC	46.6	48.25	0.306	4.844	1.03541	44.2	29.1	10.8	2.89	43	6.22	34.6	12.4	NS	NS	NS	NS	65.1	NC	NC	NC	NC	NC	NC	NC	NC	NC	NC	NC	NC	NC	NC	NC	NC	NC	NC	NC	NC	NC	NC	NC	NC	NC
WM_14	ND	52	1.73	21.7	0.917	NC	37.45	57.05	0.24	5.26	1.52336	37.6	29.4	18.3	4.43	37.3	7.88	39.6	7.89	NS	NS	NS	NS	51	NC	NC	NC	NC	NC	NC	NC	NC	NC	NC	NC	NC	NC	NC	NC	NC	NC	NC	NC	NC	NC	NC	NC	NC	NC
WM_15	ND	57.25	2.01	24.6	2.23	NC	46.8	47.7	0.435	5.065	1.01923	30.3	24.2	26	17	27.6	6.67	46	5.46	NS	NS	NS	NS	46.7	NC	NC	NC	NC	NC	NC	NC	NC	NC	NC	NC	NC	NC	NC	NC	NC	NC	NC	NC	NC	NC	NC	NC	NC	NC
WM_16	ND	35.35	1.94	26.5	0.646	NC	49	43.7	0.506	6.794	0.891837	26.4	8.16	14.8	20.5	48.9	7.71	21.3	11	NS	NS	NS	NS	19.4	NC	NC	NC	NC	NC	NC	NC	NC	NC	NC	NC	NC	NC	NC	NC	NC	NC	NC	NC	NC	NC	NC	NC	NC	NC
WM_17	ND	30.65	1.74	26.9	1.03	NC	38.55	56	0.271	5.179	1.45266	51.6	11.1	9.25	4.97	52.9	5.68	25.1	9.99	NS	NS	NS	NS	22.6	NC	NC	NC	NC	NC	NC	NC	NC	NC	NC	NC	NC	NC	NC	NC	NC	NC	NC	NC	NC	NC	NC	NC	NC	NC
WM_18	ND	41.4	1.31	38.3	1.26	NC	47.6	45.35	0.4485	6.6015	0.952731	19.4	4.63	13.9	0.762	40.6	6.14	24.7	9.39	NS	NS	NS	NS	13.2	NC	NC	NC	NC	NC	NC	NC	NC	NC	NC	NC	NC	NC	NC	NC	NC	NC	NC	NC	NC	NC	NC	NC	NC	NC
WM_19	ND	69.6	2.83	37.2	1.21	NC	35.35	59.8	0.201	4.649	1.69165	46.5	8.93	9.53	3.26	52.3	2.7	18.8	5.33	NS	NS	NS	NS	TFC	NC	NC	NC	NC	NC	NC	NC	NC	NC	NC	NC	NC	NC	NC	NC	NC	NC	NC	NC	NC	NC	NC	NC	NC	NC
WM_20	ND	42.1	2.15	33.3	2	NC	49.85	43.35	0.466	6.334	0.869609	29.4	12.1	32.5	18.8	25.2	5.03	46.9	8.2	NS	NS	NS	NS	46.5	NC	NC	NC	NC	NC	NC	NC	NC	NC	NC	NC	NC	NC	NC	NC	NC	NC	NC	NC	NC	NC	NC	NC	NC	NC
WM_21	9950000	67.7	0.7945	18.8	4.45	NC	39.0333	57.0667	0.7475	3.1525	1.462	58	19	20.4	15.5	55.5	8.19	28.1	1.95	NS	NS	NS	NS	19.6	NC	NC	NC	NC	NC	NC	NC	NC	NC	NC	NC	NC	NC	NC	NC	NC	NC	NC	NC	NC	NC	NC	NC	NC	NC
WM_22	10095000	67.0667	2.24	18.5	5.47	NC	42.2667	53.0333	0.5925	4.1075	1.25473	25.9	31.4	29.4	20.7	25.2	12.5	45.4	2.79	NS	NS	NS	NS	10.2	NC	NC	NC	NC	NC	NC	NC	NC	NC	NC	NC	NC	NC	NC	NC	NC	NC	NC	NC	NC	NC	NC	NC	NC	NC
WM_23	7400000	46.25	1.42667	41.4	1.26	2.67	30.55	65.75	0.3975	3.3025	2.15221	22	7.54	23.7	6.48	40.8	5.68	26.1	3.56	24	56.8	8.78	10.5	17	19.8	0.409	10.1	9.46	0	0	0.146	4.71	0.0293	4.16	0.0878	10.7	0	0	0	5.24	0	5.27	0.176	69.5	10.7878	9.0453	10.51	69.6569	85.5
WM_26	15600000	49	1.3	31.2	0.687	8.03	48.95	44.25	1.39	5.41	0.903984	36.7	6.91	15.2	3.03	32.5	7.15	32.6	10.5	13.6	46	31.9	8.55	9.87	53.9	23.9	20.1	6.21	0	0	5.85	8.01	0.934	2.87	11.5	24.7	0	0	1.97	4.24	0.287	2.12	3.41	34	36.2	17.664	8.617	37.519	79
WM_27	9400000	27.05	1.59333	1.73	1.47	7.06	57.65	36.15	0.3215	5.8785	0.62706	13.3	11	28.4	8.68	19.7	6.44	34.9	4.28	12.7	29.1	38.1	20.1	37.4	47.6	49.5	4.52	17.5	0	0	2.29	0.99	9.41	3.16	21.7	10	0	0	0.681	0.557	2.85	2.04	12.5	33.8	31.7	15.85	6.128	46.322	76.7
WM_28	8000000	37.3	1.96	19.2	1.39	6.56	36.3	57.75	0.257	5.693	1.59091	24.5	18	41	18.7	32.7	9.34	42.6	6	14.8	35.9	16.1	33.2	38.5	60.9	49.4	16.7	30.1	0	0	5.4	5.53	21.8	6.08	16.2	5.87	0	0	1.91	3.89	1.3	0.956	2.73	28.3	22.07	38.81	8.056	31.064	69.9
WM_29	12200000	32.95	2.70667	47.1	1.98	3.99	48	45.95	0.627	5.423	0.957292	25.7	8.97	40.2	26.3	26.5	8.74	42.6	6.85	14.2	19	13.8	52.9	61.6	74.8	53.1	8.43	38.6	0	0	3.58	3.27	24.5	12.2	22.1	8.99	0	0	0.566	1.01	0.377	1.45	1.89	20	31.09	43.55	3.403	21.957	80.8
WM_30	8800000	34.6	2.88	15.5	1.51	7.16	42.9	51.5	0.556	5.044	1.20047	16.8	6.49	50.1	41.7	33.3	10	40.6	6.36	15.6	23.5	13.5	47.4	59.8	58.4	43.4	9.58	24.4	0	0	3.06	3.11	13.7	7.12	19.8	11.6	0	0	0.909	2.5	1.63	1.92	4.35	30.3	31.4	26.99	6.959	34.651	71.2
WM_31	2200000	ND	2.20667	26.4	ND	ND	ND	ND	ND	ND	ND	ND	ND	ND	ND	ND	ND	ND	ND	29.2	16.7	8.56	45.5	61.1	78.5	64.6	3.85	47.4	0	0	1.52	1.67	37.1	9.27	23.8	5.01	0	0	0.203	0.456	0.405	0.608	1.42	18.5	28.81	49.56	1.672	19.958	82.8
WM_32	1200000	ND	2.335	ND	ND	ND	ND	ND	ND	ND	ND	ND	ND	ND	ND	ND	ND	ND	ND	5.59	19.8	28.8	45.8	0.317	ND	ND	ND	ND	ND	ND	ND	ND	ND	ND	ND	ND	ND	ND	ND	ND	ND	ND	ND	ND	ND	ND	ND	ND	ND
WM_33	3400000	47.1	1.1	28.5	ND	ND	24.3	72.3	0.117	3.283	2.97531	29.9	12.5	15.1	ND	55.3	5.71	15.4	ND	13.1	36	13.2	37.7	0.21	NS	NS	NS	NS	NS	NS	NS	NS	NS	NS	NS	NS	NS	NS	NS	NS	NS	NS	NS	NS	NS	NS	NS	NS	74.5
WM_34	3600000	71.5	1.615	23.3	ND	ND	35.6	62.4	0.353	1.647	1.75281	39.5	5.38	11.2	ND	59.3	4.43	11.7	ND	7.55	22.8	39.5	30.2	0.23	NS	NS	NS	NS	NS	NS	NS	NS	NS	NS	NS	NS	NS	NS	NS	NS	NS	NS	NS	NS	NS	NS	NS	NS	76.5
WM_35	6800000	44.4	3.16	39.2	2.71	5.44	17.3	79.4	0.1795	3.1205	4.5896	17.2	21.2	21.6	3.98	38	4.06	18.2	3.48	4.41	21.7	30.2	43.8	0.249	NS	NS	NS	NS	NS	NS	NS	NS	NS	NS	NS	NS	NS	NS	NS	NS	NS	NS	NS	NS	NS	NS	NS	NS	76.3
WM_36	25800000	31.85	1.81	27.1	1.58	5.52	45.85	48.95	0.9995	4.2005	1.06761	22.2	22	41.3	20.3	20.4	8.34	49.1	6.24	19	42.4	20.9	17.7	17.3	NS	NS	NS	NS	NS	NS	NS	NS	NS	NS	NS	NS	NS	NS	NS	NS	NS	NS	NS	NS	NS	NS	NS	NS	69.1
WM_37	20400000	46.7	1.87	20.8	0.905	5.45	55.2	41.5	0.5765	2.7235	0.751812	59.5	5.91	9.63	5.17	63.4	6.77	14.9	9.17	9.25	34.6	39	17.1	33.5	NS	NS	NS	NS	NS	NS	NS	NS	NS	NS	NS	NS	NS	NS	NS	NS	NS	NS	NS	NS	NS	NS	NS	NS	83.4
WM_38	17800000	44.8	1.765	24.8	1.5	5.02	53.7	42.95	0.5085	2.8415	0.799814	53.7	14.5	20.2	15.3	58	7.31	20.4	6.76	11.8	57.7	23.5	7.03	6.3	NS	NS	NS	NS	NS	NS	NS	NS	NS	NS	NS	NS	NS	NS	NS	NS	NS	NS	NS	NS	NS	NS	NS	NS	82.7
WM_39	1200000	ND	0.519	ND	ND	ND	ND	ND	ND	ND	ND	ND	ND	ND	ND	ND	ND	ND	ND	26.9	43.4	14.3	15.4	ND	ND	ND	ND	ND	ND	ND	ND	ND	ND	ND	ND	ND	ND	ND	ND	ND	ND	ND	ND	ND	ND	ND	ND	ND	ND
WM_40	15400000	33.25	ND	29.3	1.28	3.85	38.7	55.2	0.6015	5.4985	1.42636	46.3	16.9	7.63	13.3	50	7.55	17.3	8.66	ND	ND	ND	ND	ND	ND	ND	ND	ND	ND	ND	ND	ND	ND	ND	ND	ND	ND	ND	ND	ND	ND	ND	ND	ND	ND	ND	ND	ND	80.4
WM_41	3200000	ND	0.8935	ND	ND	ND	ND	ND	ND	ND	ND	ND	ND	ND	ND	ND	ND	ND	ND	23.8	52.8	3.45	20	0	NS	NS	NS	NS	NS	NS	NS	NS	NS	NS	NS	NS	NS	NS	NS	NS	NS	NS	NS	NS	NS	NS	NS	NS	ND
WM_42	4800000	39.2	ND	27.6	3.56	9.75	39.45	56.95	0.3025	3.2975	1.4436	30.3	16.2	35.7	17.2	33	8.77	36.2	3.58	ND	ND	ND	ND	ND	ND	ND	ND	ND	ND	ND	ND	ND	ND	ND	ND	ND	ND	ND	ND	ND	ND	ND	ND	ND	ND	ND	ND	ND	74.7
WM_43	12600000	35.75	3.37	33.3	1.01	4.81	30.95	65.05	0.371	3.629	2.10178	36.6	12.8	18.7	16.3	49	4.96	18.4	2.91	16.9	39.4	21.3	22.4	0.787	NS	NS	NS	NS	NS	NS	NS	NS	NS	NS	NS	NS	NS	NS	NS	NS	NS	NS	NS	NS	NS	NS	NS	NS	80.2
WM_44	11600000	29.45	2.315	32.6	1.34	6.59	35.65	57.45	0.467	6.433	1.6115	45.2	6.68	7.4	19.3	33.8	9.5	17.8	10.7	14.4	31.5	16.8	37.4	0.2	NS	NS	NS	NS	NS	NS	NS	NS	NS	NS	NS	NS	NS	NS	NS	NS	NS	NS	NS	NS	NS	NS	NS	NS	76.5
WM_45	15800000	38.15	2.36	40.1	1.51	6.86	17	79.3	0.587	3.113	4.66471	60.8	20.6	15.8	9.49	71.5	9.06	13.3	8.81	9.21	63.2	18.4	9.17	0.0292	17.3	2.83	12.2	2.89	0	0	0.0882	1.92	0.0441	0.573	1.04	13.8	0	0	0.287	9.92	0.0221	2.25	1.57	68.5	14.84	2.6253	12.4791	70.0556	90.7
WM_46	23800000	30.6	2.73333	39.9	1.15	8.33	53.5	41.5	0.325	4.675	0.775701	25.7	7.56	31.7	33.6	33.3	7.12	25.4	10.3	9.27	20.7	47.8	22.3	0.0929	60.4	39.2	7.16	29.5	0	0	2	2.32	13.9	11.7	16.1	14.5	0	0	0.685	2.16	1.79	2.1	4.87	27.9	30.6	29.92	6.735	32.745	83.1
WM_47	24400000	41.95	1.66333	35.4	1.38	4.91	34.55	60.05	0.5705	4.8295	1.73806	42.6	27.6	21.9	11.8	51.3	10.6	26	6.27	16.7	42.6	17.2	23.5	0.112	43.7	2.44	7.84	15.3	0	0	0.0241	6.27	0.217	10.5	1.33	25.2	0	0	0.0482	1.5	0.0965	4.51	0.748	49.6	26.53	17.0111	6.1547	50.3042	83.8
WM_48	36600000	39.75	2.00333	44.1	0.553	4.92	24.2	70.35	0.732	4.718	2.90702	44.6	10.6	16.4	1.47	58.9	5.08	20.3	7	14.2	24	9.21	52.6	0.647	86.7	0.816	0.385	18.3	0	0	0	0.362	0.0226	18	0.294	68	0	0	0	0.0226	0	0.362	0.521	12.4	68.294	18.3846	0.3846	12.9368	80.2
WM_49		ND	ND	ND	ND	ND	ND	ND	ND	ND	ND	ND	ND	ND	ND	ND	ND	ND	ND	ND	ND	ND	ND	ND	ND	ND	ND	ND	ND	ND	ND	ND	ND	ND	ND	ND	ND	ND	ND	ND	ND	ND	ND	ND	ND	ND	ND	ND	ND
WM_50	4600000	48.4	0.618333		ND	ND	15.8	78	1.27	4.93	4.93671	53.4	11.8	17.5	ND	44.9	7.25	34.5	ND	45.4	34.1	5.38	15.1	0.522	TFC	TFC	TFC	TFC	TFC	TFC	TFC	TFC	TFC	TFC	TFC	TFC	TFC	TFC	TFC	TFC	TFC	TFC	TFC	TFC	TFC	TFC	TFC	TFC	80
WM_51	5600000	35.9	0.991667		ND	ND	42.5	50.5	0.888	6.112	1.18824	66.4	21.5	4.87	ND	53.1	8.57	24.9	ND	18.8	68.7	7.27	5.25	0.768	66.5	1.91	0.423	17.1	0	0	0	0.317	0.106	16.4	0.317	49.3	0	0	0	0.106	0.106	0.529	1.37	31.5	49.617	16.823	0.741	32.819	75.5
WM_52	35600000	39.2	1.61333	46.4	0.88	3.88	24.1	67.6	0.6905	7.6095	2.80498	41.5	13.5	32.1	5.67	35.5	6.64	43	6.98	19.1	42.6	13.3	25.1	4.13	78.2	2.26	0.943	25.1	0	0	0.189	0.755	0	24.5	1.7	51.5	0	0	0	0	0	0.566	0.377	20.4	53.2	25.444	0.566	20.79	77.4
WM_53	4800000	34.7	1.76667		ND	ND	29.3	63.1	0.81	6.79	2.15358	48.4	23.6	15.5	ND	47.8	8.65	26.2	ND	39.1	37	9.83	14.1	0.519	68.3	1.64	1.47	21.7	0	0	0	1.39	0	21	0.434	45.5	0	0	0.0867	0	0.0867	0.607	1.04	29.8	45.934	22.39	0.7804	30.8956	71.4
WM_54		ND	ND	ND	ND	ND	ND	ND	ND	ND	ND	ND	ND	ND	ND	ND	ND	ND	ND	ND	ND	ND	ND	ND	ND	ND	ND	ND	ND	ND	ND	ND	ND	ND	ND	ND	ND	ND	ND	ND	ND	ND	ND	ND	ND	ND	ND	ND	ND
WM_55	1400000	ND	ND	ND	ND	ND	ND	ND	ND	ND	ND	ND	ND	ND	ND	ND	ND	ND	ND	ND	ND	ND	ND	ND	ND	ND	ND	ND	ND	ND	ND	ND	ND	ND	ND	ND	ND	ND	ND	ND	ND	ND	ND	ND	ND	ND	ND	ND	ND
WM_56	5200000	50.1	0.64	42.5	ND	ND	39.8	56.1	0.17	3.93	1.40955	54.6	13.3	5.9	ND	56.6	3.31	8.66	ND	40.8	31.8	12.4	15	0.728	52.3	3.6	4.31	14.1	0	0	0	4.07	1.2	10.8	1.91	34.7	0	0	0	0.239	0	2.15	0.718	44.3	36.61	16.07	2.389	44.931	81.5
WM_57	8200000	23.4	2.07667	60	1.44	10.6	27.65	55	0.504	16.846	1.98915	42.7	12.7	21.5	0.758	24.2	7.56	50.3	7.12	26.3	37.7	16.2	19.9	0	76.9	0.927	2.89	17.8	0	0	0	2.84	0.0515	17.5	0.309	56.2	0	0	0	0.0515	0	0.258	0.567	22.3	56.509	20.3915	0.3095	22.79	76.5
WM_58	23200000		1.33567	0.516	1.87	13	TFC	TFC	TFC	TFC	#VALUE!	50	13.6	4.55	3.54	46.4	8.93	30.4	5.43	TFC	TFC	TFC	TFC	TFC	TFC	TFC	TFC	TFC	TFC	TFC	TFC	TFC	TFC	TFC	TFC	TFC	TFC	TFC	TFC	TFC	TFC	TFC	TFC	TFC	TFC	TFC	TFC	TFC	TFC
WM_59	9200000	42.1	1.69	27	1.36	4.85	41.4	54.6	0.547	3.453	1.31884	36.3	9.34	11.2	0.666	41.8	3.45	18	4.6	9.68	42.9	28.6	18.9	0.259	82	37.1	12.1	24.8	0	0	5.11	6.92	13.4	11.2	17.1	26.9	0	0	0.0452	0.0452	0.136	0.0905	1.09	17.9	44	36.63	0.3169	19.0531	91.1
WM_60	8200000	14.1	3.36333	45.4	3.56	9.42	15.4	77.1	0.9485	6.5515	5.00649	8.34	18.9	62.2	6.61	4.11	6.45	71.3	14.3	10.1	40	35	14.9	0.0299	77.9	32.1	11.9	5.49	0	0	5.28	6.55	2.08	3.24	23.6	36.4	0	0	0.0352	0.0352	0.0352	0.141	1.09	21.5	60	17.15	0.2466	22.6034	70.8
WM_61	20600000	39.8	0.76	43	1.46	3.33	24.4	71.05	0.7265	3.8235	2.91189	20.8	12.5	20.6	4.05	23.7	5.34	25.6	6.31	21.6	41.4	11	26	0.192	50	34.6	12.6	2.51	0	0	6.11	4.27	0.753	0.669	19.8	17.2	0	0	0.837	1.42	0.167	0.921	6.53	41.3	37	11.802	3.345	47.853	80.6
WM_62	5800000	34.2	1.61333	43	ND	ND	22.05	73.2	0.6065	4.1435	3.31973	13.8	15.4	33.9	14.1	15.9	7.2	41.5	7.27	19.9	33.7	24	22.5	0.418	70.8	19.8	10.4	12.1	0	0	2.37	6.94	2.74	7.4	12.7	38.6	0	0	0	1.1	0.548	1.37	1.55	24.7	51.3	19.45	3.018	26.232	72.6
WM_63	35200000	28.7	1.50667	30.4	2.38	8.84	45.6	49.05	0.4765	4.8735	1.07566	29.9	15.8	36.7	13	41.8	12.9	30.1	9.87	16.1	26.6	19	38.3	0.123	79.8	23.5	11.1	20.4	0	0	1.78	9.14	5.8	14.3	15.2	33.5	0	0	0.0446	0.0892	0	0.267	0.802	19	48.7	31.02	0.4008	19.8792	72.3
WM_64	7400000	31.1	0.727	28.1	1.69	5.65	37.25	59.45	0.422	2.878	1.59597	59.5	19.9	5.43	0.182	70.8	6.64	8.78	5.71	27.4	37.7	17.7	17.1	0.336	72.9	17.6	20.1	2.8	0	0	2.92	16.8	1.02	1.65	12.6	38	0	0	0	0.381	0	0.127	1.27	25.3	50.6	22.39	0.508	26.502	70.4
WM_65	7200000	30.95	0.57	52	0.685	4.71	39	55.65	0.1495	5.2005	1.42692	61.2	21.1	4.1	0.266	62.7	3.47	10.4	5.35	29.4	36.3	21.5	12.9	0.448	TFC	TFC	TFC	TFC	TFC	TFC	TFC	TFC	TFC	TFC	TFC	TFC	TFC	TFC	TFC	TFC	TFC	TFC	TFC	TFC	TFC	TFC	TFC	TFC	90
WM_66	14200000	36.45	2.73	36.8	1.53	6.1	29.45	65.85	0.299	4.401	2.23599	41.3	39.6	11.7	0.163	64	14.1	15	8.55	16	62.8	12.1	9.09	0.0577	85.2	0.642	1.73	19.5	0	0	0	1.73	0	19.1	0.444	64	0	0	0	0	0	0.444	0.197	14.1	64.444	20.83	0.444	14.282	71.4
WM_67		ND	ND	ND	ND	ND	ND	ND	ND	ND	ND	ND	ND	ND	ND	ND	ND	ND	ND	ND	ND	ND	ND	ND	ND	ND	ND	ND	ND	ND	ND	ND	ND	ND	ND	ND	ND	ND	ND	ND	ND	ND	ND	ND	ND	ND	ND	ND	ND
WM_68	9400000	ND	1.20333	33	ND	ND	22.5	65.7	0.534	11.266	2.92	ND	ND	ND	14.4	ND	ND	ND	11.9	18.6	21.4	20.2	39.8	0.286	71.1	0.292	0.292	28.7	0	0	0.0973	0.195	0	26.5	0	44.4	0	0	0	0	0	2.24	0.195	26.5	44.4	26.7923	2.24	26.5677	65.1
WM_69	6800000	ND	1.79	43.3	ND	ND	28.2	62	0.332	9.468	2.19858	ND	ND	ND	9.15	ND	ND	ND	11.1	16.1	7.98	17	58.9	0.381	67.7	0.0589	0	14.5	0	0	0	0	0	12.5	0	55.2	0	0	0	0	0	2.06	0.0588	30.2	55.2	12.5	2.06	30.24	72.2
WM_70		ND	ND	ND	ND	ND	ND	ND	ND	ND	ND	ND	ND	ND	ND	ND	ND	ND	ND	ND	ND	ND	ND	ND	ND	ND	ND	ND	ND	ND	ND	ND	ND	ND	ND	ND	ND	ND	ND	ND	ND	ND	ND	ND	ND	ND	ND	ND	ND
WM_71	8400000	ND	0.901333	38	ND	ND	31.5	58.6	0.462	9.438	1.86032	ND	ND	ND	10.8	ND	ND	ND	10.4	24.4	27.8	19.4	28.4	0.963	41.8	0.929	0.347	17.6	0	0	0	0.347	0	15.5	0.231	25.6	0	0	0	0	0	2.08	0.694	55.6	25.831	15.847	2.08	56.242	73.6
WM_72	6000000	ND	0.887667	37.6	ND	ND	27.9	61.5	0.555	10.045	2.2043	ND	ND	ND	10.8	ND	ND	ND	10.8	25.8	27.5	19.9	26.7	0.237	57.7	0	0	20.4	0	0	0	0	0	17	0	40.6	0	0	0	0	0	3.33	0	39	40.6	17	3.33	39.07	74.2
WM_73	6600000	54	0.338333	37.6	0.447	2.41	26.1	70.1	0.148	3.652	2.68582	43	14.1	12.7	ND	52.4	2.82	11.5	ND	TFC	TFC	TFC	TFC	TFC	TFC	TFC	TFC	TFC	TFC	TFC	TFC	TFC	TFC	TFC	TFC	TFC	TFC	TFC	TFC	TFC	TFC	TFC	TFC	TFC	TFC	TFC	TFC	TFC	89.7
WM_74	29000000	18.3	0.801333	23.7	1.32	11.1	31.6	60.9	0.285	7.215	1.92722	42.2	16.3	13.8	ND	49.2	8.95	17.5	ND	27.2	30.7	22.2	19.9	0.0507	54.8	23.6	11.3	14.8	0	0	2.5	6.8	2.42	7.51	14.3	21.4	0	0	0.391	1.64	0.86	3.99	3.13	35	35.7	19.23	6.881	38.189	40.3
WM_75	15800000	38.6	1.49667	6.52	2.23	10.3	28.5	65.7	0.51	5.29	2.30526	29.2	22.4	22.6	ND	43.1	12.3	19.9	ND	17.1	35.8	23.1	24	0.554	20.1	16.6	5.7	9.16	0	0	0.475	1.7	0.815	2.04	4.62	10.4	0	0	0.407	3.12	0.883	5.43	9.37	60.8	15.02	5.03	9.84	70.11	31.7
WM_76	10400000	50.6	1.33333	0.098	1.33	6.41	24.8	70.6	0.163	4.437	2.84677	70.2	13.8	5.87	ND	67.8	4.5	11.2	ND	12.8	41.7	27.9	17.5	0.172	37.2	22.8	1.68	8.94	0	0	0.13	1.04	1.42	3.24	12.6	19	0	0	0.0648	0.453	0.972	3.3	7.84	50	31.6	5.83	4.7898	57.7802	TFC
WM_77	12000000	42	1.50333	36.8	2.99	10.9	26.9	67.75	0.282	5.068	2.51859	11.2	26.7	47.3	15.2	21.1	8.08	34.5	4.86	20.4	42.1	13.5	24	0.422	51.9	29.4	2.07	9.56	0	0	0.499	0.927	2.57	3.42	18.8	25.7	0	0	0	0.642	0.642	2.92	6.92	36.9	44.5	7.416	4.204	43.88	74.4
WM_78	15800000	45.25	1.40333	31.6	1.49	8.98	29.1	65.25	0.28	5.37	2.24227	17.9	6.97	35.8	12.6	30.9	2.36	16.3	6.31	14.1	26.1	23.7	36.1	0.486	59.8	19.8	3.87	9.43	0	0	0.125	2.94	1.56	5.68	15.4	34.2	0	0	0.0625	0.75	0.125	2.06	2.5	34.7	49.6	10.305	2.9975	37.0975	83.3
WM_79	60000000	48.25	0.967333	28.4	1.96	5.81	27.15	69.2	0.3125	3.3375	2.5488	5.02	12.2	63.9	16.8	17.6	4.83	27	5.28	16.5	27.9	15.4	40.2	0.411	47.3	41.4	8.36	21	0	0	3.01	3.37	8.5	5.94	17.2	9.31	0	0	0.66	1.32	3.37	3.23	8.8	35.3	26.51	20.82	8.58	44.09	68.4
WM_80	40000000	ND	1.29	55.1	ND	ND	ND	ND	ND	ND	ND	ND	ND	ND	ND	ND	ND	ND	ND	32.2	16.1	18.3	33.4	13.9	33	14.1	5.45	1.86	0	0	0.348	1.97	0	0.348	8.35	22.3	0	0	0.232	2.9	0.116	1.39	5.22	56.8	30.65	2.666	4.638	62.046	85
WM_81	9400000	40.5	1.43333	36.1	1.51	4.36	25.9	66	0.4195	7.6805	2.54826	12.6	9.09	40.2	12.8	13	5.29	25.3	6.3	35	22.2	8.98	33.9	34.3	30.5	0.923	5.09	12.2	0	0	0	3.88	0	5.62	0.402	20.7	0	0	0	1.2	0	6.56	0.535	61	21.102	9.5	7.76	61.638	81.8
WM_82	10400000	21.85	2.17667	35.1	2.03	5.23	35.2	51.65	1.0235	12.1265	1.46733	15.5	12.7	38.4	3.94	14	9.31	37.1	11.1	32.9	29.5	13.4	24.2	17.7	43.1	2.86	5.26	17.2	0	0	0.225	4.09	0.09	10.5	1.57	26.3	0	0	0	0.945	0.135	6.48	0.81	48.9	27.87	14.905	7.56	49.665	68.6
WM_83	19400000	26.7	1.2	28.8	1.3	4.62	41.4	48.1	0.934	9.566	1.16184	7.46	8.69	40.3	7.34	2.78	3.96	57.9	8.17	16.4	20.8	39.5	23.4	25.7	39.5	22.5	5.42	3.66	0	0	0.943	2.12	0.708	1.65	13.3	21.3	0	0	0.354	2	0.472	0.825	7.19	49.1	34.6	5.421	3.651	56.328	87.7
WM_84		ND	ND	ND	ND	ND	ND	ND	ND	ND	ND	ND	ND	ND	ND	ND	ND	ND	ND	ND	ND	ND	ND	ND	ND	ND	ND	ND	ND	ND	ND	ND	ND	ND	ND	ND	ND	ND	ND	ND	ND	ND	ND	ND	ND	ND	ND	ND	ND
WM_85	14600000	48.45	0.892333	34.8	1.75	4.85	28.6	67	0.368	4.032	2.34266	21	10.2	45.7	20.6	15.5	6.2	41.3	3.21	31.2	20	24.2	24.6	21.6	41.5	2.55	5.68	20.1	0	0	0.114	4.66	0.682	13.4	1.25	19.5	0	0	0	0.909	0.114	5.91	0.568	52.8	20.75	18.856	6.933	53.461	78.3
WM_86	4800000	59.2	1.08567	34.8	ND	ND	30.2	62.1	0.514	7.186	2.05629	16.2	2.65	16.4	ND	20.3	2.7	21.1	ND	53.8	40.6	29	17.2	28	72.5	0.689	0	15.3	0	0	0	0	0	13.8	0.69	58.2	0	0	0	0	0	1.52	0	25.8	58.89	13.8	1.52	25.79	82.7
WM_87	6400000	33	2.52333	55.4	ND	ND	35.9	51.3	0.816	11.984	1.42897	43.2	10.1	13.9	ND	34.1	4.82	33.9	ND	65	46.5	19.6	15.4	25.3	70.1	0.311	0	6.72	0	0	0	0	0	5.79	0.194	64.3	0	0	0	0	0.0389	0.894	0.117	28.7	64.494	5.79	0.9329	28.7831	85.9
WM_88	4600000	46.4	0.663667	43.1	ND	ND	31.2	60.2	0.61	7.99	1.92949	30.5	9.87	27.3	ND	40.2	5.53	23.6	ND	66.1	40.7	14.7	19.2	26.9	57.8	0.197	0	14.9	0	0	0	0	0	12.5	0	45.3	0	0	0	0	0	2.36	0.197	39.7	45.3	12.5	2.36	39.84	83.7
WM_89		ND	ND	ND	ND	ND	ND	ND	ND	ND	ND	ND	ND	ND	ND	ND	ND	ND	ND	ND	ND	ND	ND	ND	ND	ND	ND	ND	ND	ND	ND	ND	ND	ND	ND	ND	ND	ND	ND	ND	ND	ND	ND	ND	ND	ND	ND	ND	ND
WM_90	8000000	46.2	1.62	42.1	0.996	10.1	32.4	57.7	0.685	9.215	1.78086	53.6	15	11.7	9.11	35	8.42	38.8	6.96	73.1	62.6	16	10.9	17.2	74.1	0.294	0	17.2	0	0	0	0	0	15.7	0	58.7	0	0	0	0	0	1.57	0.294	23.7	58.7	15.7	1.57	24.03	82.5
WM_91	8600000	45.8	1.27	41	1.19	5.72	33.8	56.8	0.667	8.733	1.68047	55.3	15.1	13	4.58	48.9	8.53	21.6	4.78	67.8	57	16.4	15.8	25	69.8	0.119	0	15.5	0	0	0	0	0	13.6	0.0396	56.4	0	0	0	0	0	1.9	0.0791	28	56.4396	13.6	1.9	28.0604	82.2
WM_92	5600000	33.5	0.906667	48.1	ND	ND	33.9	59.7	0.159	6.241	1.76106	33.5	16.2	15.7	ND	46.7	4.29	15.6	ND	49.7	30	39.2	11.1	27.4	29.2	16.3	22.9	1.91	0	0	2.59	12	0.337	0.675	4.27	9.34	0	0	1.01	7.31	0.112	0.787	7.99	53.5	13.61	15.602	9.219	61.569	77.8
WM_93	7600000	39.6	1.7	47.1	ND	ND	32	56.45	0.3295	11.2205	1.76406	35.5	15.2	25.9	7.54	44	4.95	26.7	1.99	60.1	48.6	27	12.9	36.6	67.8	0.18	0.144	21	0	0	0	0.108	0	18.8	0.0361	48.9	0	0	0	0.0361	0	2.27	0.144	29.7	48.9361	18.908	2.3061	29.8498	88.8
WM_94	6000000	40.7	1.49333	44.8	ND	ND	36.6	53.8	0.46	9.14	1.46995	42.1	5.65	26.7	ND	19.4	1.61	45.9	ND	54.9	44.2	30.8	14.3	27.7	74.2	0.338	0.0966	24.6	0	0	0	0.0966	0	22.5	0	51.6	0	0	0	0	0	2.13	0.338	23.3	51.6	22.5966	2.13	23.6734	81.7
WM_95		ND	ND	ND	ND	ND	ND	ND	ND	ND	ND	ND	ND	ND	ND	ND	ND	ND	ND	ND	ND	ND	ND	ND	ND	ND	ND	ND	ND	ND	ND	ND	ND	ND	ND	ND	ND	ND	ND	ND	ND	ND	ND	ND	ND	ND	ND	ND	ND
WM_96	19800000	37.9	2.86667	38.1	1.02	4.56	33	61.05	0.5805	5.3695	1.85	70.1	15.3	3.67	36.5	56.7	11.5	15.8	10.2	42	31.9	28.3	29.7	24.4	54.3	63.1	0	0.102	0	0	0	0	0.102	0	42.7	11.7	0	0	0	0	0	0	20.4	25.1	54.4	0.102	0	45.498	91.9
WM_97	23200000	40.05	7.63	34.2	0.797	13.6	42.7	53.35	0.2925	3.6575	1.24941	65.3	12.1	5.22	86.7	41.2	5.67	25.5	8.29	20.4	14.5	49.3	30.3	26.2	69.6	60.3	3.28	1.86	0	0	1.27	1.18	0.928	0.433	45.5	20.2	0	0	0.278	0.557	0.217	0.278	12.1	17.1	65.7	3.811	1.33	29.159	95.6
WM_98		ND	ND	ND	ND	ND	ND	ND	ND	ND	ND	ND	ND	ND	ND	ND	ND	ND	ND	ND	ND	ND	ND	ND	ND	ND	ND	ND	ND	ND	ND	ND	ND	ND	ND	ND	ND	ND	ND	ND	ND	ND	ND	ND	ND	ND	ND	ND	ND
WM_99	30000000	30.95	7.18	44	1.13	9.12	31.1	61.5	0.4855	6.9145	1.97749	45.8	23.9	10.5	38.7	35.3	11.6	33.2	10.1	17.4	12.6	45.5	37.1	48.7	63.1	49.8	2.58	1.32	0	0	0.837	1.04	0.619	0.332	35.8	24.5	0	0	0.287	0.413	0.138	0.229	12.1	23.7	60.3	2.828	1.067	35.805	85.8
WM_100	46600000	39.9	1.149	18.1	6.37	17.8	38.65	56.05	0.3695	4.9305	1.45019	10.2	14.5	58.9	54.8	21.5	6.24	34.6	3.87	37.47	2.68	8.63	53.9	54.6	54.9	40.8	5.54	1.8	0	0	1.48	2.75	0.779	0.574	30.3	19.3	0	0	0.205	1.11	0.123	0.328	8.08	35	49.6	5.583	1.766	43.051	67.7
WM_101	2800000	ND	ND	ND	ND	ND	ND	ND	ND	ND	ND	ND	ND	ND	ND	ND	ND	ND	ND	ND	ND	ND	ND	ND	ND	ND	ND	ND	ND	ND	ND	ND	ND	ND	ND	ND	ND	ND	ND	ND	ND	ND	ND	ND	ND	ND	ND	ND	ND
WM_102	36000000	29.05	1.37267	16.2	4.55	16.4	20.7	74.05	0.4245	4.8255	3.57729	7.4	13.2	63.4	52.2	13.4	6.54	40.1	8.19	37.1	2.36	14.2	48.7	23.2	60.3	56.3	6.42	1.73	0	0	2.35	2.35	0.828	0.414	41.3	13.2	0	0	0.828	0.897	0.138	0.345	11	26.3	54.5	5.942	2.208	37.35	78.2
WM_103	7600000	27.9	2.60333	37.9	1.81	12.8	35.45	55.8	0.6305	8.1195	1.57405	39.5	11.9	14.5	11.9	35.9	5.1	18.3	4.66	51.6	42	22	26.4	36.2	71.9	0.601	1.25	23.3	0	0	0.0463	1.16	0	20.5	0.416	49.9	0	0	0	0.0463	0	2.73	0.139	25	50.316	21.7063	2.7763	25.2014	85.5
WM_104	7000000	27.65	3.43667	24.3	2.36	10.4	40	54.4	0.696	4.904	1.36	36.1	36	13.2	12.6	31.7	13.3	17.5	7.26	54.42	49.5	37.7	7.88	12.3	45.9	51	2.15	3.39	0	0	0.953	0.572	1.54	0.515	29.3	13.1	0	0	0.286	0.343	0.591	0.744	18.6	33.5	42.4	3.58	1.964	52.056	75.6
WM_105	6200000	67.95	0.827333	25.2	ND	ND	30.75	65.05	0.293	3.907	2.11545	66.1	13.4	4.7	4.26	69.9	3.3	12.6	0.913	81.09	65.3	9.88	9.03	9.76	65.5	0.399	0	16.1	0	0	0	0	0	13.9	0.0999	52.1	0	0	0	0	0	2.2	0.3	31.4	52.1999	13.9	2.2	31.7001	86.4
WM_106	33200000	44.5	1.94667	29.9	1.1	5.24	40.3	54.95	0.327	4.423	1.36352	52.8	30.7	9.18	7.46	48	9.39	28.5	1.33	41.5	30.8	25.9	32.6	26.2	48.5	46.2	3.29	1.43	0	0	1.15	1.21	0.522	0.439	28.6	17	0	0	0.412	0.522	0.165	0.302	15.7	34	45.6	3.321	1.401	49.678	90.3
WM_107	8800000	39.1	3.40333	32.9	1.02	12	35.8	59.75	0.4875	3.9625	1.66899	77.3	11.5	2.97	3.5	64.2	8.54	14.8	2.83	52.61	44.3	37.8	9.59	17.4	43.3	48.7	2.78	0.716	0	0	1.03	0.859	0.286	0.172	26.4	14.9	0	0	0.372	0.515	0.0859	0.172	20.8	34.3	41.3	2.347	1.1449	55.2081	74.7
WM_108	21400000	49.85	4.71333	28	1.49	9.23	29.65	66.55	0.3195	3.4805	2.24452	62.2	14.8	11.4	14.9	61.6	10.4	16.4	1.4	27.1	23.7	41.5	31.4	40.8	50.2	40.5	4.66	1.73	0	0	1.61	1.9	0.974	0.325	24.2	21.4	0	0	0.414	0.728	0.157	0.28	13.3	34.6	45.6	4.809	1.579	48.012	87.2
WM_109	7000000	37.6	2.35	30.5	ND	ND	40	54.85	0.499	4.651	1.37125	72.8	15.3	2.31	1.57	51	9.65	13.2	2.43	57.8	48.1	33.3	8.9	16.9	38.8	38.3	2.54	0.755	0	0	1.1	1.17	0.206	0.275	21.3	15	0	0	0.0686	0.206	0.206	0.0686	15.4	45	36.3	2.751	0.5492	60.3998	76.1
WM_110	5800000	70	0.821333	24.6	ND	ND	23.7	71.4	0.457	4.443	3.01266	64.7	9.2	7.6	ND	60.6	4.4	18.6	ND	54.5	41.6	11.4	34.1	27.3	65.9	1.01	0	18.6	0	0	0	0	0	16.4	0.202	49.3	0	0	0	0	0	2.22	0.808	31.1	49.502	16.4	2.22	31.878	80.4
WM_111		ND	ND	ND	ND	ND	ND	ND	ND	ND	ND	ND	ND	ND	ND	ND	ND	ND	ND	ND	ND	ND	ND	ND	ND	ND	ND	ND	ND	ND	ND	ND	ND	ND	ND	ND	ND	ND	ND	ND	ND	ND	ND	ND	ND	ND	ND	ND	ND
WM_112	9600000	57.45	1.323	27.9	0.819	6.14	29.65	63.5	0.532	6.318	2.14165	58.9	15	10.1	9.29	54.8	5.69	19.2	7.91	63.7	49.9	10.4	25.9	23.2	63.3	0.234	0	12.6	0	0	0	0	0	11	0	52.2	0	0	0	0	0	1.64	0.234	34.9	52.2	11	1.64	35.16	87.9
WM_113	11600000	42.25	4.64667	28.1	3.86	13	34.7	59.55	0.6785	5.0715	1.71614	74.8	7.72	10.3	30.1	63.8	9.59	15.1	11	56.59	51.3	37.3	6.11	21.4	37.7	35.6	9.12	1.76	0	0	2.42	2.42	0.453	0.403	18	14.2	0	0	1.21	3.07	0.353	0.554	13.4	43.5	32.2	5.696	5.187	56.917	83.9
WM_114	15400000	37.95	4.77	34.4	3.62	12.1	32.95	59.3	0.938	6.812	1.7997	71.9	10.6	12	19.7	64.5	11.1	14.4	9.56	54.76	50.3	40.6	4.64	15.4	33.3	45.4	0	0.716	0	0	0	0	0.447	0.0447	22.8	10.1	0	0	0	0	0.0447	0.179	22.3	44.1	32.9	0.4917	0.2237	66.3846	81.8
WM_115	17000000	53.05	7.07	22.7	2.26	10.6	34.6	62.4	0.294	2.706	1.80347	69.2	12.6	10.8	7.08	67.1	11.3	13.6	5.61	28	26.3	53.4	18.6	18.9	58.7	55.9	7.97	1.27	0	0	2.62	2.9	0.69	0.303	35.7	16.4	0	0	0.8	1.66	0.11	0.166	15.9	22.8	52.1	6.513	2.736	38.651	86.5
WM_116	9200000	58.05	0.693	29.4	0.884	7.62	20.35	74.6	0.341	4.709	3.66585	70.8	10.4	5.19	1.6	69.9	5.55	9.38	3.78	88.22	65.6	8.88	2.9	2.08	TFC	TFC	TFC	TFC	TFC	TFC	TFC	TFC	TFC	TFC	TFC	TFC	TFC	TFC	TFC	TFC	TFC	TFC	TFC	TFC	TFC	TFC	TFC	TFC	84.3
WM_117		ND	ND	ND	ND	ND	ND	ND	ND	ND	#VALUE!	ND	ND	ND	ND	ND	ND	ND	ND	ND	ND	ND	ND	ND	ND	ND	ND	ND	ND	ND	ND	ND	ND	ND	ND	ND	ND	ND	ND	ND	ND	ND	ND	ND	ND	ND	ND	ND	ND
WM_118	4400000	42.3	3.53333	41.2	ND	ND	38.7	53.2	0.382	7.718	1.37468	58.3	11.3	7.24	ND	57.4	6.14	18.9	ND	38.4	30.4	32.4	29.2	27.1	75.2	0.0814	0	12.9	0	0	0	0	0	11.6	0.0814	63.6	0	0	0	0	0	1.38	0	23.4	63.6814	11.6	1.38	23.3386	83.2
WM_119	3800000	ND	1.46333	35.5	ND	ND	ND	ND	ND	ND	#VALUE!	ND	ND	ND	ND	ND	ND	ND	ND	77.17	66.2	13.5	9.33	10.9	55.5	0.193	8.22	27.1	0	0	0	7.54	0	22.4	0	25.7	0	0	0	0.677	0	4.64	0.29	38.7	25.7	29.94	5.317	39.043	85.9
WM_120		ND	ND	ND	ND	ND	ND	ND	ND	ND	#VALUE!	ND	ND	ND	ND	ND	ND	ND	ND	ND	ND	ND	ND	ND	ND	ND	ND	ND	ND	ND	ND	ND	ND	ND	ND	ND	ND	ND	ND	ND	ND	ND	ND	ND	ND	ND	ND	ND	ND
WM_121	6000000	37.9	1.89	44.9	1.49	10	35.8	53.8	0.448	9.952	1.50279	44.9	12.2	12.4	ND	29.3	6.83	27.9	ND	84.9	74.6	8.46	6.64	9.21	57.3	0.0892	0.178	18.6	0	0	0	0.178	0	15.6	0	41.6	0	0	0	0	0	3.03	0.0892	39.5	41.6	15.778	3.03	39.592	88
WM_122	39600000	58.15	0.555333	8.38	4.79	8.66	41.4	54.9	0.5085	3.1915	1.32609	16.4	21.1	54	51.4	51	16.4	20.2	4.04	TFC	TFC	TFC	TFC	TFC	TFC	TFC	TFC	TFC	TFC	TFC	TFC	TFC	TFC	TFC	TFC	TFC	TFC	TFC	TFC	TFC	TFC	TFC	TFC	TFC	TFC	TFC	TFC	TFC	51.4
WM_123	28400000	60.1	0.645	6.23	2.74	7.34	32.05	63.3	0.659	3.991	1.97504	29.4	12.5	41.2	36.1	62.7	8.3	11.5	4.27	TFC	TFC	TFC	TFC	TFC	TFC	TFC	TFC	TFC	TFC	TFC	TFC	TFC	TFC	TFC	TFC	TFC	TFC	TFC	TFC	TFC	TFC	TFC	TFC	TFC	TFC	TFC	TFC	TFC	67.3
WM_124	28000000	56.05	0.383233	8.87	2.75	16.9	72.1	21.6	1.93	4.37	0.299584	5.41	8.65	77.1	73.2	28.1	13.6	42.4	6.26	TFC	TFC	TFC	TFC	TFC	TFC	TFC	TFC	TFC	TFC	TFC	TFC	TFC	TFC	TFC	TFC	TFC	TFC	TFC	TFC	TFC	TFC	TFC	TFC	TFC	TFC	TFC	TFC	TFC	62.2
WM_125	2800000	ND	ND	ND	ND	ND	ND	ND	ND	ND	ND	ND	ND	ND	ND	ND	ND	ND	ND	ND	ND	ND	ND	ND	ND	ND	ND	ND	ND	ND	ND	ND	ND	ND	ND	ND	ND	ND	ND	ND	ND	ND	ND	ND	ND	ND	ND	ND	ND
WM_126	12000000	45.25	1.23367	42.4	1.2	4.89	53.1	42.05	0.873	3.977	0.791902	12.8	8.16	46.8	17	37.7	3.83	19	4.55	35	16.9	28	37	41.8	62.2	21.4	10.8	19.3	0	0	2.13	7.38	3.75	12.9	12.3	24.2	0	0	0.125	1.13	0.501	2.13	3.25	30.3	36.5	26.16	3.886	33.454	91.4
WM_127	6800000	38.4	0.668	46.8	ND	ND	34.75	58.75	1.215	5.285	1.69065	31.9	4.95	15.2	5.05	27.2	4.63	18.6	1.5	67.1	23.6	14.3	18.6	19.5	TFC	TFC	TFC	TFC	TFC	TFC	TFC	TFC	TFC	TFC	TFC	TFC	TFC	TFC	TFC	TFC	TFC	TFC	TFC	TFC	TFC	TFC	TFC	TFC	86.9
WM_128	2800000	ND	ND	ND	ND	ND	ND	ND	ND	ND	ND	ND	ND	ND	ND	ND	ND	ND	ND	ND	ND	ND	ND	ND	ND	ND	ND	ND	ND	ND	ND	ND	ND	ND	ND	ND	ND	ND	ND	ND	ND	ND	ND	ND	ND	ND	ND	ND	ND
WM_129	22400000	35.35	1.04367	33	1.72	6.29	43.4	51.5	0.565	4.535	1.18664	40.4	8.77	25.6	20.6	62.9	6.63	12.4	5.22	53.6	28.7	29.4	17	37.2	31	25.8	9.2	3.72	0	0	1.63	3.91	0.744	1.3	15.8	7.8	0	0	0.672	2.98	0.36	1.32	6.91	56.6	23.6	7.584	5.332	63.484	81.6
WM_130	27600000	30.85	1.258	39.3	1.78	3.78	37.8	56.55	0.5065	5.1435	1.49603	54.8	9.01	10.4	3.8	66	5.27	9.01	3.99	55.8	35.1	26.7	17.5	27.9	30.8	20.7	8.82	4.66	0	0	1.64	3.34	0.903	1.77	11.4	11.9	0	0	0.795	3.03	0.343	1.64	5.67	57.6	23.3	7.653	5.808	63.239	82.4
WM_131	34000000	32.75	1.69	48.8	2.07	6.17	48.65	45.05	0.8995	5.4005	0.926002	41.9	17.8	15	3.74	54.5	8.49	18.1	4.98	47.72	33.6	42.3	9.98	30.4	38	26.6	14.3	5.57	0	0	3.2	5.9	1.38	1.88	13	12.7	0	0	1.28	3.88	0.447	1.86	7.38	47.1	25.7	12.36	7.467	54.473	85
WM_132	16600000	33.9	1.43533	36.7	2.14	5.77	43.55	51.6	0.6165	4.2335	1.18485	40.4	4.14	17.9	14.8	48.8	5.19	9.6	5.4	63.19	36.1	27.3	9.51	32	29.6	16.8	5.86	4.16	0	0	0.851	2.52	0.524	1.51	7.66	16.7	0	0	0.491	2	0.458	1.67	6.94	58.7	24.36	5.405	4.619	65.616	81.1
WM_133	15400000	56.65	0.660667	1.88	62.7	22.4	35.6	59.85	0.534	4.016	1.68118	58.2	18.1	6.71	5.54	78.8	5.56	6.62	3.57	92.36	19.4	3.6	4.04	11.8	14.9	13.2	8.88	3.84	0	0	1.88	2.39	0.512	0.769	5.12	4.18	0	0	0.939	3.67	0.683	1.88	4.01	74	9.3	5.551	7.172	77.977	0.313
WM_134	13800000	46.7	0.83	1.79	52.8	43	39.35	55.45	0.624	4.576	1.40915	45	29.2	5.42	1	76.2	7.53	8.81	3.36	80.73	37	14.1	5.17	13	21.8	17.4	17.9	4.95	0	0	2.88	6.21	0.45	1.44	5.31	5.67	0	0	1.98	6.83	0.629	2.43	6.29	59.9	10.98	10.98	11.869	66.171	0.0595
WM_135	73000000	39.55	1.16667	2.05	46.3	43.8	49.45	45.6	0.672	4.278	0.922144	25.7	49.9	15.8	6.47	54.5	17.5	17.3	4.21	67.26	34.8	29.4	3.34	34.7	58.2	11.5	18.4	34.5	0	0	1.92	14.5	4.63	23.6	2.94	10.8	0	0	0.35	1.54	0.466	5.74	1.31	32.1	13.74	44.65	8.096	33.514	0.0864
WM_136	41800000	52.1	1.78333	1.66	57.2	27.2	41.75	53.85	0.5355	3.8645	1.28982	47.6	19.8	9.47	2.67	65	9.3	10.7	3.15	26.2	19.4	46.8	27	41.4	54	42.4	6.64	2.51	0	0	1.41	3.54	0.854	0.967	28.1	19.2	0	0	0.226	1.47	0.138	0.553	11.8	31.6	47.3	6.771	2.387	43.542	0.0499
WM_137	9400000	35.9	1.06233	1.95	44.8	28.4	47.95	45.2	0.649	6.201	0.942649	67.9	8.68	3.75	3.84	69.2	6.32	8.6	1.86	70.95	36.1	23.2	5.85	12.8	48.7	18.4	19.5	22.7	0	0	4.5	12.5	6.08	13	4.62	8.65	0	0	0.818	1.64	0.701	2.86	1.93	42.7	13.27	36.08	6.019	44.631	0
WM_138	35600000	54.5	0.127833	31.9	1.37	1.31	37.85	57.6	0.479	4.071	1.5218	67.9	7.5	5.23	4.78	36.4	4.48	11.9	4.02	TFC	TFC	TFC	TFC	TFC	TFC	TFC	TFC	TFC	TFC	TFC	TFC	TFC	TFC	TFC	TFC	TFC	TFC	TFC	TFC	TFC	TFC	TFC	TFC	TFC	TFC	TFC	TFC	TFC	91.3
WM_139	17800000	50.3	0.254667	25.9	1.29	1.89	42.85	53.05	0.441	3.659	1.23804	73.2	4.13	3.42	1.23	38	2.54	12.3	4.13	TFC	TFC	TFC	TFC	TFC	TFC	TFC	TFC	TFC	TFC	TFC	TFC	TFC	TFC	TFC	TFC	TFC	TFC	TFC	TFC	TFC	TFC	TFC	TFC	TFC	TFC	TFC	TFC	TFC	90.6
WM_140	41000000	46.35	0.237	36.2	1.89	3.47	46.8	48.15	0.469	4.581	1.02885	41.6	6.07	19.2	22.3	43.9	6.45	18.7	4.56	ND	ND	ND	ND	10.6	TFC	TFC	TFC	TFC	TFC	TFC	TFC	TFC	TFC	TFC	TFC	TFC	TFC	TFC	TFC	TFC	TFC	TFC	TFC	TFC	TFC	TFC	TFC	TFC	89.6
WM_141	20600000	52.55	1.21	35	2.3	1.81	46.7	49.3	0.478	3.522	1.05567	67.9	15.7	6.75	18.1	58.3	8.34	16.9	4.5	ND	ND	ND	ND	26	40.4	17	5.04	4.4	0	0	0.383	2.74	0.191	1.85	9.89	25.4	0	0	0.191	1.72	0.0638	2.3	6.38	48.9	35.29	5.164	4.2748	55.2712	88.2
WM_142	109000000	48.55	1.18667	10.9	1.81	6.91	51.6	45.35	0.6415	2.4085	0.878876	51.1	8.47	24	16.2	53.1	5.92	13.8	4.9	99.592	91.3	0.408	0	28.5	TFC	TFC	TFC	TFC	TFC	TFC	TFC	TFC	TFC	TFC	TFC	TFC	TFC	TFC	TFC	TFC	TFC	TFC	TFC	TFC	TFC	TFC	TFC	TFC	79
WM_143	16600000	61.4	1.34	18.3	1.97	6.55	46.8	50.1	0.6455	2.4545	1.07051	75.6	12.9	4.37	1.82	72.6	6.47	10	5.29	99.9047	91.4	0.0953	0	26.4	50.8	11	3.35	25.2	0	0	0.394	2.17	2.95	18.1	3.94	23.4	0	0	0	0.787	0.394	3.74	3.35	40.7	27.34	23.614	4.921	44.125	81.2
WM_144	59400000	54.5	1.34667	28.6	2.39	5.43	41.55	54.45	0.5515	3.4485	1.31047	46.8	25.7	17.5	12	67.6	5.45	11.6	4.06	99.9042	91.8	0.0958	0	39	50.2	21.6	8.32	4.96	0	0	1.61	4.82	0.876	1.61	10.9	30.7	0	0	0.146	1.75	0.292	2.19	7.88	37.2	41.6	8.916	4.378	45.106	81.9
WM_145	17800000	34.5	2.23333	37.8	4.03	5.45	13.55	66.25	0.408	19.792	4.8893	NS	NS	NS	6.74	33	5.66	23.4	2.7	99.154	81.9	0.604	0.242	36.3	48.3	27.3	13.8	20.9	0	0	2.88	5.76	6.63	8.5	12.2	12.5	0	0	0.72	4.47	1.59	4.18	3.46	37	24.7	23.77	10.96	40.57	79.9
WM_146	78600000	15.5	1.95667	8.87	7.71	24.2	21.15	50.95	0.229	27.671	2.40898	NS	NS	NS	20.1	14.8	12.5	49.1	4.96	96.67	88	3.18	0.15	36.8	54.8	51.1	21.1	35.6	0	0	6.81	5.89	19.3	6.73	12.5	3.62	0	0	2.27	6.14	3.7	5.89	6.06	21.1	16.12	38.73	18	27.15	43.7
WM_147	33300000	46.4	3.59	41.8	2.22	7.16	6.7	81.3	0.532	11.468	12.1343	NS	NS	NS	3.08	53.2	9.35	25.2	2.26	99.393	93	0.607	0	19.5	46	22.6	3.75	8.95	0	0	0.167	1.67	1.46	4	13.2	25.7	0	0	0.0833	1.83	0.916	2.58	6.91	41.6	38.9	7.297	5.4093	48.3937	86
WM_148	50200000	40.6	5.47667	38.4	5.28	14.7	13.75	67.25	0.342	18.658	4.89091	NS	NS	NS	29.9	57.5	8.76	23.6	1.95	97.68	91.5	2.32	0	29.6	15.1	3.46	31.8	1.86	0	0	0.133	3.36	0	0.299	0.665	10.7	0	0	0.731	27.6	0	1.56	1.96	53	11.365	3.792	29.891	54.952	78.6
WM_149	27600000	54.85	3.45333	23.2	1.73	9.45	20.8	52.75	0.405	26.045	2.53606	NS	NS	NS	34.4	47.4	12.4	28.5	1.93	99.705	92.9	0.177	0.118	13.6	38.9	19	26.2	22.5	0	0	2.96	11.1	3.55	9.69	4.13	7.68	0	0	1.64	10.5	2.54	6.72	4.29	35.3	11.81	27.3	21.4	39.49	71.6
WM_150	28600000	48.3	1.08667	48.6	4.07	9.25	32	62.3	0.645	5.055	1.94687	NS	NS	NS	2.8	67.1	9.48	16.7	7.56	97.97	85.8	1.81	0.22	33.5	59	0.763	9.84	20.5	0	0	0.0955	8.02	0.0955	17	0	33.6	0	0	0	1.72	0	3.44	0.573	35.4	33.6	25.211	5.16	36.029	87.4
WM_151	15600000	65.25	1.32333	28.8	1.76	6.97	18	76.5	0.361	5.139	4.25	NS	NS	NS	3.23	62.1	8.55	16.1	4.38	99.8578	91.3	0.0711	0.0711	14.9	32.4	22.3	7.72	1.54	0	0	0.858	3.6	0.343	0.343	12.9	13.2	0	0	0.343	2.92	0.172	0.686	7.38	57.3	26.1	5.144	4.121	64.635	63.4
WM_154	58800000	62.5	ND	34.5	2.49	8.75	27.7	67.9	0.354	4.046	2.45126	NS	NS	NS	6.56	40.4	6.29	24.6	3.12	ND	ND	ND	ND	ND	ND	ND	ND	ND	ND	ND	ND	ND	ND	ND	ND	ND	ND	ND	ND	ND	ND	ND	ND	ND	ND	ND	ND	ND	72.7
WM_155	60600000	35.75	3.195	46.9	6.19	10.3	37.1	58.85	0.645	3.405	1.58625	59.6	13.7	25.3	18.8	58.5	13.1	23.9	2.68	35.3	29.6	47.4	17.3	43.1	72.3	34.5	17.7	27.9	0	0	3.83	11.3	8.68	14.4	18.2	16.6	0	0	0.564	2	0.564	4.21	2.68	16.9	34.8	38.21	7.338	19.652	85.9
WM_156	22000000	37.15	1.26	58.7	2.94	6.02	36.75	57.65	0.361	5.239	1.56871	78.4	14.8	3.82	3.23	63.7	6.83	19.7	2.98	74.6	54.4	13.3	12.1	21.3	58	0.625	6.34	36.9	0	0	0	5.62	0.179	29.7	0.179	24	0	0	0	0.714	0	6.96	0.268	32.3	24.179	35.499	7.674	32.648	85.9
WM_157	28000000	32.55	1.66	59.6	2.52	5.38	30.7	63.75	0.296	5.254	2.07655	77.4	12.1	5.46	4.78	51.2	7.66	25.1	4.75	56.3	45.4	32.7	11	21.9	55.3	34.1	13	19.4	0	0	3.36	7.19	5.34	8.04	19.2	13.6	0	0	0.461	1.98	0.923	5.14	4.81	29.9	32.8	23.93	8.504	34.766	92.1
WM_158	29800000	38.4	1.88	ND	2.6	5.77	37.55	57.95	0.215	4.285	1.54328	65.9	14.8	5.42	8.21	58.2	10.3	16.5	2.52	68.8	53.9	18.2	13	28.2	67.4	0.171	10.1	31.1	0	0	0.0286	9.22	0.0571	25.8	0.0571	32.1	0	0	0	0.8	0	5.17	0.0286	26.7	32.1571	35.1057	5.97	26.7672	ND
WM_159	26000000	42.85	1.635	ND	3.24	5.22	36.4	60.1	0.354	3.146	1.6511	51	17.1	21.1	12.6	45.9	11.1	30.6	2.37	66.1	48.7	21.8	12.1	23	66.1	0.537	6.91	38.1	0	0	0	6.3	0.384	32.8	0.128	26.5	0	0	0	0.614	0	4.94	0.0256	28.3	26.628	39.484	5.554	28.334	ND
WM_160	21600000	ND	ND	ND	ND	ND	ND	ND	0.362	ND	ND	ND	ND	ND	ND	ND	ND	ND	ND	ND	ND	ND	ND	ND	ND	ND	ND	ND	ND	ND	ND	ND	ND	ND	ND	ND	ND	ND	ND	ND	ND	ND	ND	ND	ND	ND	ND	ND	ND
WM_161	6800000	ND	ND	ND	ND	ND	ND	ND	ND	ND	ND	ND	ND	ND	ND	ND	ND	ND	ND	ND	ND	ND	ND	ND	ND	ND	ND	ND	ND	ND	ND	ND	ND	ND	ND	ND	ND	ND	ND	ND	ND	ND	ND	ND	ND	ND	ND	ND	ND
WM_162	13600000	34.25	4.22	47.2	7.25	17.1	39.85	54.15	0.4565	5.5435	1.35885	58.3	19.1	8.06	11	50.6	5.8	23.8	6.13	31.5	27.1	45.7	22.8	49.8	73.5	0.133	0.997	28.1	0	0	0	0.797	0	24.4	0	49	0	0	0.0664	0.133	0	3.72	0.0664	21.9	49	25.197	3.9194	21.8836	86.8
WM_163	12800000	49.25	1.475	34.7	2.07	8.7	24.1	71.75	0.3235	3.8265	2.97718	29.2	6.7	44.2	18.4	22.9	3.57	48	3.76	26.5	17.8	27.2	46.3	44.6	77.6	0	4.01	51.3	0	0	0	3.57	0	46.5	0	28.4	0	0	0	0.446	0	4.75	0	16.3	28.4	50.07	5.196	16.334	84.4
WM_164		31.95	1.595	62.7	2.55	4.84	29.5	64.15	0.2045	6.1455	2.17458	76.9	11.5	6.51	8.71	50.4	6.11	22.9	5.2	68.5	52.2	15.6	15.9	29.4	59.8	0.145	8.24	32.9	0	0	0	7.95	0.145	26.2	0	27	0	0	0	0.289	0	6.65	0	31.8	27	34.295	6.939	31.766	88.1
WM_165	15400000	49.75	2.51	41.6	2.71	10.6	31.85	63.85	0.385	3.915	2.00471	60.5	19	7.84	4.9	30.1	2.23	17.3	4.06	25.3	17.9	31.5	43.2	50.4	80.2	0	0	23.9	0	0	0	0	0	20.5	0	60.6	0	0	0	0	0	3.44	0	15.5	60.6	20.5	3.44	15.46	86.9
WM_166	40000000	49	0.967	46	2.26	5.88	37.8	57.7	0.285	4.215	1.52646	48.3	28	18.4	5.39	52.3	5.65	25.1	5.34	46.55	28.8	8.35	45.1	49	71	0.178	0.356	28.8	0	0	0	0.356	0.178	24	0	47.7	0	0	0	0	0	4.63	0	23.1	47.7	24.534	4.63	23.136	89.7
WM_167	27200000	52.2	2.175	37.3	3.15	6.99	23.95	72	0.4095	3.6405	3.00626	54.8	17.5	23.1	4.15	49.4	5.31	34.4	1.15	25.2	18.9	27	47.8	36.5	72.6	0.0778	0	20.9	0	0	0	0	0	17.9	0	55.3	0	0	0	0	0	3.03	0.0778	23.7	55.3	17.9	3.03	23.77	88.8
WM_168	22000000	45.95	1.475	47.1	3.1	8.66	32.05	62.35	0.527	5.073	1.9454	67.9	12.6	7.64	1.75	64.1	6.08	18.6	1.86	48.2	36.8	19.6	32.2	38.6	70.7	0.136	0	25	0	0	0	0	0	21.6	0	49.3	0	0	0	0	0	3.39	0.136	25.6	49.3	21.6	3.39	25.71	89.1
WM_169	23800000	45.45	2.57	46.9	3.82	10.9	37.65	57.9	0.5855	3.8645	1.53785	40.7	21.9	29.7	4.01	37.7	6.05	37.9	6.18	34.4	28.6	25.2	40.4	20.8	80.4	0.174	0.116	31.8	0	0	0	0.116	0	27.4	0.058	52.9	0	0	0	0	0.058	4.35	0.058	15.1	52.958	27.516	4.408	15.118	86.1
WM_170	20600000	41.75	3.83	43.6	4.56	11.4	34.9	58.95	0.3855	5.7645	1.68911	49.3	21.3	15	4.5	52.1	8.22	24.7	4.8	24.7	20.9	43	32.3	40.8	78.8	0.136	0.239	29.2	0	0	0	0.17	0	25.5	0.0682	53	0	0	0	0.0682	0.0341	3.61	0.0341	17.5	53.0682	25.67	3.7123	17.5495	81.6
WM_171	37600000	43.1	4.485	40.6	6.73	14.6	43.95	49.85	0.3975	5.8025	1.13424	52.2	14	23.2	12.2	45.7	10.5	30.1	5.53	41.2	37.1	35.6	23.2	43.8	77.6	0.403	0.259	27.8	0	0	0.173	0.0288	0.201	25	0	52.1	0	0	0	0.0575	0	2.62	0.0288	19.8	52.1	25.4028	2.6775	19.8197	85.3
WM_172	12200000	47.85	1.235	ND	2.36	6.85	24.35	70.75	0.4445	4.4555	2.90554	52.7	17	16.9	3.22	73.8	4.41	13.3	3.82	32.1	23.1	21.6	46.3	39.7	69.6	0.672	0.775	34.1	0	0	0.103	0.465	0.0517	28.8	0.413	39.9	0	0	0.0517	0.155	0	5.17	0.0517	24.8	40.313	29.4197	5.3767	24.8906	ND
WM_173	9400000	40.75	1.445	46.8	2.65	10.7	32.8	57.05	0.325	9.825	1.73933	57.4	17	11.6	4.56	61	6.82	24.2	6.69	43.9	33.7	28.9	27.2	36.7	61.2	0.0784	0.157	17.2	0	0	0	0.157	0	14	0	47.6	0	0	0	0	0	3.13	0.0784	35	47.6	14.157	3.13	35.113	84.7
WM_174	20000000	42.5	1.49	38.6	2.22	6.09	26.7	67.25	0.348	5.702	2.51873	54.3	23.5	19.4	3.13	50.6	9.56	33.6	5.43	59.2	50	21.9	18.9	30.1	73.6	0.0619	4.74	36.7	0	0	0	4.46	0.031	33.3	0	36.5	0	0	0	0.279	0	3.38	0.031	22.1	36.5	37.791	3.659	22.05	86
WM_175	9200000	37.05	1.125	42.6	2.03	10.6	29.3	62.6	0.5765	7.5235	2.13652	52.3	25.5	11.2	2.45	64.7	6.59	16.8	8.31	76.49	55.9	17.6	5.91	7.52	63.1	0.0792	1.82	29.3	0	0	0	1.82	0	25.2	0	36.5	0	0	0	0	0.0792	4.04	0	32.4	36.5	27.02	4.1192	32.3608	80.4
WM_176		ND	ND	ND	ND	ND	ND	ND	ND	ND	ND	ND	ND	ND	ND	ND	ND	ND	ND	ND	ND	ND	ND	ND	ND	ND	ND	ND	ND	ND	ND	ND	ND	ND	ND	ND	ND	ND	ND	ND	ND	ND	ND	ND	ND	ND	ND	ND	ND
WM_177	43400000	38.6	2.275	52.6	2.53	13.7	41.95	51.1	0.595	6.355	1.21812	39.4	27.5	28.7	6.82	47.7	12	33.5	1.41	34.4	29.2	39.2	26.4	30.4	70.3	0.0554	0.886	29.1	0	0	0	0.812	0.0185	23.4	0	46.5	0	0	0	0.0738	0	5.74	0.0369	23.4	46.5	24.2305	5.8138	23.4557	79.7
WM_178	25000000	39.95	2.785	51.2	1.71	9.55	34.4	59.7	0.484	5.416	1.73547	56.6	28	8.26	0.795	66.4	7.95	17.1	1.07	26.2	21.1	35.5	38.3	38.2	77.1	0.0118	4.71	31.8	0	0	0	4.37	0	28.1	0.0118	45	0	0	0	0.343	0	3.66	0	18.5	45.0118	32.47	4.003	18.5152	90.5
WM_179	5400000	40.85	1.525	44.9	ND	ND	28.35	63.85	0.407	7.393	2.2522	33.7	22.6	30.4	1.92	30	7.39	44.5	2.5	59.2	44.5	19.5	21.3	22.6	67.8	0.138	0.688	24.8	0	0	0	0.551	0	21.5	0.138	46.2	0	0	0	0.138	0	3.23	0	28.2	46.338	22.051	3.368	28.243	83.3
WM_180	15700000	41.9	1.42	39.7	2.61	9.34	38.15	57	0.441	4.409	1.4941	45.6	30.1	15.7	0.462	42.6	10.4	29.8	2.24	79.03	71	11.9	9.07	14.1	61.4	0.102	3.57	19.8	0	0	0	3.31	0	16.6	0	41.6	0	0	0	0.255	0	3.16	0.102	34.9	41.6	19.91	3.415	35.075	82.2
WM_181	47400000	54.1	1.955	32.2	4.43	ND	30.55	65.8	0.482	3.168	2.15385	53.3	14.4	30.3	21.4	72.3	7.11	15.5	4.6	53.6	47.6	20.1	26.3	32	16.4	10.9	9.41	6.28	0	0	0.0634	0.613	0.169	0.867	2.52	12.4	0	0	0.507	8.22	0.698	4.55	6.96	62.4	14.92	1.7124	13.975	69.3926	74.6
WM_182	28000000	34.75	1.41	55.4	3.57	ND	38.8	55.55	0.9055	4.7445	1.4317	59.4	21.1	16	4.43	43.4	8.07	39.6	9.68	59	37.9	28.5	12.5	21	70.1	0.232	0.464	30.2	0	0	0.0929	0.325	0	27.2	0.0929	43.7	0	0	0	0.0464	0.0464	2.97	0	25.6	43.7929	27.6179	3.0628	25.5264	87.3
WM_183	37400000	38.8	1.155	43.2	4.83	ND	33.9	59.35	0.3295	6.4205	1.75074	35.4	17.5	25.9	18.6	40.5	13.2	32.3	7.7	54.5	41	20.2	25.3	32.5	23.8	16.4	2.32	12.6	0	0	0.0894	0.313	0.671	2.28	4.56	16.7	0	0	0.536	1.39	2.1	7.55	8.45	55.4	21.26	3.3534	11.576	63.8106	81.6
WM_184	19400000	51.45	3.37	41.8	4.74	8.83	28.5	67.05	0.394	4.056	2.35263	82.2	11.9	3.1	0.694	74.2	7.64	13	2.35	22.2	17.5	48.2	29.6	48.7	55.2	39.3	9.66	0.952	0	0	2.1	2.52	0.184	0.323	24.3	26.5	0	0	1.52	3.52	0.154	0.292	11	27.5	50.8	5.127	5.486	38.587	83.9
WM_185	6800000	33.45	5.495	51.2	8.73	21.9	27	65	0.613	7.387	2.40741	83.1	7.86	3.87	1.88	69.3	7.99	16	1.42	18.9	15.7	54.7	26.4	53.6	53.5	57.2	0.109	0.597	0	0	0.0543	0	0.217	0.136	36.6	16.9	0	0	0.0271	0.0271	0.0814	0.163	20.2	25.5	53.5	0.4073	0.2986	45.7941	83.8
WM_186	14200000	47.85	3.63	37.2	5.6	21.7	23.5	71.4	0.3375	4.7625	3.0383	68.4	19.2	7.48	0.461	49.2	14.5	30.1	3.65	23.4	20.1	31	45.6	48	64.4	59.7	3.53	1.31	0	0	1.54	0.866	0.577	0.128	45.9	16.1	0	0	0.577	0.545	0.128	0.481	11	22.2	62	3.111	1.731	33.158	77.1
WM_187	24600000	50.15	1.505	42.9	4.35	8.31	30.25	65.05	0.2445	4.4555	2.15041	50.9	20.9	5.1	1.69	57.5	5.4	13.4	2.57	26.2	16.7	37.6	36.2	42.8	37.6	27.8	32.1	5.84	0	0	4.89	14	0.914	1.83	7.67	9.86	0	0	2.5	10.7	0.835	2.27	11	33.5	17.53	21.634	16.305	44.531	79.9
WM_188	32400000	35.7	1.51	53.8	5.47	9.85	38.55	55.65	0.339	5.461	1.44358	43	36.1	9.68	1.31	57.4	9.49	20.1	3.66	27.4	17.4	45.4	27.2	43	38.7	37.2	37.5	6.89	0	0	7.75	14.3	1.69	1.62	8.22	6.67	0	0	4.51	10.9	1.26	2.31	13.8	27	14.89	25.36	18.98	40.77	77.6
WM_189	53800000	43.55	3.325	63.4	3.9	7.91	41.5	51.35	1.127	6.023	1.23735	54.3	30.3	11.7	3.4	58	12.5	18.3	7.26	21.3	15.6	67.1	11.6	43	52.5	36.5	52.7	7.15	0	0	10.5	21.6	2.34	1.43	9.67	7.97	0	0	5.22	15.4	1.35	2.04	7.38	15.1	17.64	35.87	24.01	22.48	90.3
WM_190	51800000	37.45	1.58	60.1	6.34	7.93	36.5	55.85	0.855	6.795	1.53014	39.9	35.5	16.7	5.11	53	12.4	24.7	6.48	34.8	25.6	52.3	12.9	33.1	58.1	29.8	55.7	5.53	0	0	11.3	27.3	1.75	1.72	9.21	7.9	0	0	3.37	13.7	0.515	1.55	3.64	18.1	17.11	42.07	19.135	21.685	86
WM_191	29800000	44.5	3.765	51.3	3.53	8.86	36.85	57.45	1.237	4.463	1.55902	81.5	9.88	4.66	8.63	69.1	10.5	11	4.79	27.1	22	46.6	26.3	36.9	59	60.3	0.0636	0.891	0	0	0.0212	0	0.233	0.191	42.5	16.7	0	0	0	0.0424	0.0636	0.403	17.5	22.4	59.2	0.4452	0.509	39.8458	91.6
WM_192	69200000	36.45	0.8925	65.2	2.38	3.83	38.1	55.4	1.116	5.384	1.45407	58.2	29.9	5.3	0.465	62.6	9.05	13.8	6.44	54	29.1	23.2	22.8	32.8	52.2	24.2	31.3	24.3	0	0	7.1	18.7	6.48	9.46	5.85	7.47	0	0	0.498	4.98	1.12	7.22	3.11	28	13.32	41.74	13.818	31.122	84
WM_193	25200000	34.15	2.54	57.3	4.6	8.97	33.25	59.8	0.4245	6.5255	1.7985	69.4	24.5	3.88	0.467	69.4	10.7	15	5.08	64.19	57.1	28	7.81	24.2	31.5	32.8	8.84	1.56	0	0	1.24	2.01	0.118	0.305	13.5	15	0	0	1.66	3.93	0.288	0.846	15.9	45.2	28.5	3.673	6.724	61.103	82.4
WM_194	86200000	56.8	0.869	45.8	3.83	8.58	49.2	47.15	0.665	2.985	0.958333	37.2	15.5	34.2	23	73.8	7.88	12.4	4.3	40.7	26.2	34.1	25.2	45.7	55.5	0.215	4.73	33.6	0	0	0	3.95	0	25.2	0.0717	26.9	0	0	0	0.789	0.0717	8.32	0.0717	34.6	26.9717	29.15	9.1807	34.6976	84.5
WM_195	26200000	42.15	2.785	46.1	3.51	9.36	31.8	63.65	0.3685	4.1815	2.00157	70.8	14.3	5.18	1.09	61.1	9.45	20	2.57	21.5	16.4	43.8	34.7	44.2	50.1	37.3	10.1	1.7	0	0	2.21	2.99	0.474	0.484	22.6	21.6	0	0	1.51	3.39	0.172	0.57	10.3	33.7	44.2	6.158	5.642	44	92.7
WM_196	25200000	45.8	4.105	50.4	4.9	10.4	29.75	64.95	0.421	4.879	2.18319	78.3	9.65	5.61	0.553	70	7.7	13.5	1.9	27.5	22.1	43.3	29.2	41.5	42.5	41.3	11.3	1.76	0	0	2.68	2.72	0.5	0.354	21.4	15	0	0	2.13	3.81	0.25	0.656	14.3	36.1	36.4	6.254	6.846	50.5	91.7
WM_197	57600000	31.05	NS	42.2	4.03	0.118	22.3	66.1	4.126	7.474	2.96413	76.1	6.2	12.9	1.07	44.5	10.3	39.8	NS	NS	NS	NS	NS	NS	NS	NS	NS	NS	NS	NS	NS	NS	NS	NS	NS	NS	NS	NS	NS	NS	NS	NS	NS	NS	NS	NS	NS	NS	81.8
WM_198	20200000	51.75	NS	40.8	5.04	0.321	39.55	49.8	2.84	7.81	1.25917	63.6	16.8	11.8	3.34	58.9	6.91	24.9	NS	NS	NS	NS	NS	NS	NS	NS	NS	NS	NS	NS	NS	NS	NS	NS	NS	NS	NS	NS	NS	NS	NS	NS	NS	NS	NS	NS	NS	NS	85.7
WM_199	48400000	41.05	NS	42.6	3.41	0.315	39.4	53.6	1.7385	5.2615	1.36041	43.1	12.1	41.9	2.16	58.7	7.35	27.3	NS	NS	NS	NS	NS	NS	NS	NS	NS	NS	NS	NS	NS	NS	NS	NS	NS	NS	NS	NS	NS	NS	NS	NS	NS	NS	NS	NS	NS	NS	89.2
WM_200	86200000	33.6	NS	46.2	3.9	0.358	32.5	58.35	2.938	6.212	1.79538	53.4	14.1	24.5	0.162	51.3	10.3	29	NS	NS	NS	NS	NS	NS	NS	NS	NS	NS	NS	NS	NS	NS	NS	NS	NS	NS	NS	NS	NS	NS	NS	NS	NS	NS	NS	NS	NS	NS	82
WM_201	31600000	53.6	NS	33.1	2.07	0.314	22.55	71.4	1.9335	4.1165	3.1663	65.7	14.6	15.4	0.664	53.6	5.82	32	NS	NS	NS	NS	NS	NS	NS	NS	NS	NS	NS	NS	NS	NS	NS	NS	NS	NS	NS	NS	NS	NS	NS	NS	NS	NS	NS	NS	NS	NS	86.2
WM_202	7200000	63.2	NS	27.4	6.48	2.79	29	63.15	3.26	4.59	2.17759	40.3	12.3	24.8	3.82	25.5	3.52	39.6	NS	NS	NS	NS	NS	NS	NS	NS	NS	NS	NS	NS	NS	NS	NS	NS	NS	NS	NS	NS	NS	NS	NS	NS	NS	NS	NS	NS	NS	NS	66.6
WM_203	110600000	39.2	NS	37	11.4	2.97	41.55	52.25	2.196	4.004	1.25752	36.9	25.8	34.2	2.22	38.8	11.7	40	NS	NS	NS	NS	NS	NS	NS	NS	NS	NS	NS	NS	NS	NS	NS	NS	NS	NS	NS	NS	NS	NS	NS	NS	NS	NS	NS	NS	NS	NS	74.8
WM_204		ND	ND	ND	ND	ND	ND	ND	ND	ND	ND	ND	ND	ND	ND	ND	ND	ND	ND	ND	ND	ND	ND	ND	ND	ND	ND	ND	ND	ND	ND	ND	ND	ND	ND	ND	ND	ND	ND	ND	ND	ND	ND	ND	ND	ND	ND	ND	ND
WM_205	111800000	41.95	NS	30.6	9.41	2.14	36.7	57.15	2.164	3.986	1.55722	52	22.2	22.7	1.55	58.8	13.3	22.8	NS	NS	NS	NS	NS	NS	NS	NS	NS	NS	NS	NS	NS	NS	NS	NS	NS	NS	NS	NS	NS	NS	NS	NS	NS	NS	NS	NS	NS	NS	60.6
WM_206	111400000	35.75	NS	36.8	4.18	0.344	29.7	62.6	2.636	5.064	2.10774	57.4	18.5	20.4	1.05	58.7	12.1	23.1	NS	NS	NS	NS	NS	NS	NS	NS	NS	NS	NS	NS	NS	NS	NS	NS	NS	NS	NS	NS	NS	NS	NS	NS	NS	NS	NS	NS	NS	NS	76
WM_207	97800000	27	NS	36.1	7.54	0.679	31.15	60.2	3.413	5.237	1.93258	46.2	24.6	24.2	10.4	48.2	10.9	31.4	NS	NS	NS	NS	NS	NS	NS	NS	NS	NS	NS	NS	NS	NS	NS	NS	NS	NS	NS	NS	NS	NS	NS	NS	NS	NS	NS	NS	NS	NS	80.5
WM_208	43400000	53.65	NS	41	6.13	1.08	39.35	52.75	2.785	5.115	1.34053	41	23.4	23.2	2.23	39.3	5.06	26.4	NS	NS	NS	NS	NS	NS	NS	NS	NS	NS	NS	NS	NS	NS	NS	NS	NS	NS	NS	NS	NS	NS	NS	NS	NS	NS	NS	NS	NS	NS	86.9
WM_209	42400000	46.7	NS	36.1	9.27	0.691	43.1	48.35	3.16	5.39	1.12181	40.4	18.3	31.6	2.28	37.2	8.34	36.4	NS	NS	NS	NS	NS	NS	NS	NS	NS	NS	NS	NS	NS	NS	NS	NS	NS	NS	NS	NS	NS	NS	NS	NS	NS	NS	NS	NS	NS	NS	81.2
WM_210	88400000	41.7	NS	41.5	7.81	0.717	41.9	52.1	2.9455	3.0545	1.24344	40.5	29.7	24.5	0.561	47.3	10.6	26.6	NS	NS	NS	NS	NS	NS	NS	NS	NS	NS	NS	NS	NS	NS	NS	NS	NS	NS	NS	NS	NS	NS	NS	NS	NS	NS	NS	NS	NS	NS	76.3
WM_211	58600000	34.45	NS	37.7	6.83	1.21	30.75	59.4	4.6	5.25	1.93171	62.6	20.5	11	0.407	37.8	12.5	40.2	NS	NS	NS	NS	NS	NS	NS	NS	NS	NS	NS	NS	NS	NS	NS	NS	NS	NS	NS	NS	NS	NS	NS	NS	NS	NS	NS	NS	NS	NS	77.7
WM_212	38600000	39.25	2.14	41.9	3.02	6.44	23.35	70.95	0.7175	4.9825	3.03854	43.6	23	31.8	10	43.2	14.8	37.4	8.53	56.1	45.4	30.1	13.8	24.3	56.4	0.28	22.6	26.8	0	0	0.112	20.8	0	22.1	0.0932	14.7	0	0	0.0373	1.72	0.0186	4.66	0.0186	35.8	14.7932	43.012	6.4359	35.7589	83.4
WM_213	15000000	51.5	1.77	34.3	4.62	4.83	22.1	72.2	0.3425	5.3575	3.26697	49.4	17.1	28.1	7.17	54.8	8.28	27.8	6.4	57.9	45.6	23.1	19	16.7	63	0.263	19.8	29.7	0	0	0.167	18.2	0.0239	25	0.0239	21	0	0	0	1.41	0.0239	4.62	0.0239	29.5	21.0239	43.3909	6.0539	29.5313	77.3
WM_214	15800000	47.3	0.8135	42.4	1.48	5.45	29.1	64.25	0.6515	5.9985	2.2079	54.2	18.3	24.8	4.24	42.4	8.17	41.4	5.03	66.8	46.3	12.9	20.3	24.2	53	0.494	3.06	33.3	0	0	0.297	2.42	0	26.1	0	27.3	0	0	0	0.346	0	7.27	0.198	36.1	27.3	28.817	7.616	36.267	87.2
WM_215	146600000	49.3	1.056	32.7	3.9	5.46	24.25	70.65	0.2655	4.8345	2.9134	66.8	15.7	11.5	8.33	73.5	7.82	11.6	4.34	55.6	38.9	20.8	23.6	32.1	53.9	0.431	17	31.2	0	0	0.335	14.6	0	24.8	0	18.2	0	0	0	2.01	0.0957	6.36	0	33.5	18.2	39.735	8.4657	33.5993	81
WM_216	21600000	42.9	3.415	36.8	3.6	7.82	28.95	65.85	0.4345	4.7655	2.27461	49	28.5	19.3	5.77	71.7	8.04	13.6	6.2	51.8	42.7	28.6	19.6	26.1	73	0.0838	23.3	30	0	0	0.0479	20.1	0	26.3	0.0239	27	0	0	0	3.17	0	3.66	0.012	19.6	27.0239	46.4479	6.83	19.6982	79.2
WM_217	5600000	ND	ND	ND	ND	ND	ND	ND	ND	ND	ND	ND	ND	ND	ND	ND	ND	ND	ND	ND	ND	ND	ND	ND	ND	ND	ND	ND	ND	ND	ND	ND	ND	ND	ND	ND	ND	ND	ND	ND	ND	ND	ND	ND	ND	ND	ND	ND	ND
WM_218	6800000	72.15	1.5	26.8	1.83	3	28.45	68.7	0.2005	2.6495	2.41476	65.1	5.44	4.59	0.353	62	3.63	10.8	2.68	30.6	19.6	24	45.4	42.6	51.3	42.8	5.68	2.09	0	0	1.34	1.61	0.751	0.429	28.5	19.2	0	0	1.23	1.5	0.214	0.697	10.7	33.8	47.7	4.13	3.641	44.529	85.1
WM_219	63000000	38.85	5.425	47.2	12.5	8.51	38.15	57.75	0.2685	3.8315	1.51376	89.1	6	1.8	0.688	78.3	7.76	9.31	3.29	26.9	22.9	51	22.1	43.4	45.3	44.1	9.74	0.954	0	0	1.96	2.22	0.211	0.271	23.1	18.2	0	0	1.86	3.7	0.151	0.321	16.8	31.1	41.3	4.662	6.032	48.006	95.3
WM_220	8400000	30.05	2.88	59.2	6.96	10.3	36.4	56.7	0.47	6.43	1.55769	90.9	1.89	2.24	0.414	73.2	9.03	9.53	3.58	73.1	63.9	22	4.9	17	27.9	32.8	1.33	1.95	0	0	0.266	0.31	0.443	0.266	15	11.9	0	0	0.354	0.398	0.221	1.02	16.6	53.3	26.9	1.285	1.993	69.822	82.5
WM_221	32200000	44.45	3.355	46.9	3.09	8.71	27.4	67.85	0.286	4.464	2.47628	80.6	10.5	4.09	0.365	67.9	8.93	14.9	1.77	21.9	14.6	46.2	31.9	40.1	59.4	44.3	2.9	1.37	0	0	0.874	0.961	0.437	0.437	30.6	26.4	0	0	0.437	0.624	0.137	0.362	11.9	26.9	57	2.709	1.56	38.731	88.8
WM_222	37600000	30.7	2.51	50.6	3.92	7.34	39.7	55.1	0.4545	4.7455	1.38791	56.4	27.3	14.5	3.82	49.6	15.1	30.5	2.15	68.35	60	25.7	5.95	19.3	53	26.3	26.5	19.9	0	0	7.31	14.5	5.66	10.1	5.96	10.3	0	0	0.94	3.8	1	3.03	5.45	31.9	16.26	37.57	8.77	37.4	85.2
WM_223	219000000	41.1	2.72	35.3	4.98	17	55.25	40.1	0.85	3.8	0.725792	25.2	16.3	52.2	6.91	32.6	18.4	46.1	2.25	44.5	37.5	43.5	12	32.2	55.5	34.5	34.1	4.14	0	0	7.9	14.6	0.765	1.78	15.4	16.2	0	0	3.04	8.48	0.31	1.28	7.14	23	31.6	25.045	13.11	30.245	81
WM_224	79400000	43.25	4.27	40.2	5.87	12	32.85	62.05	0.386	4.714	1.88889	54.7	26.9	14.8	5.41	66.3	12.9	14.8	4.22	44.3	38.4	42.5	13.2	28.1	64	42.4	30.3	27.4	0	0	10.4	13.4	11.7	9.11	10.8	9.38	0	0	2.41	4.12	2.42	4.07	4.64	17.6	20.18	44.61	13.02	22.19	82.3
WM_225	100400000	42.2	2.04	46.2	2.59	6.05	39.2	57.05	0.384	3.366	1.45536	63.9	20	13.1	3.01	63.6	10.9	19.2	7.09	53.3	39.1	23.1	23.6	27.7	68.1	27.4	32	8.19	0	0	6.3	18.8	1.12	4.47	15.1	23.4	0	0	1.33	5.65	0.355	2.25	3.22	18	38.5	30.69	9.585	21.225	84.3
WM_226	30600000	36.8	3.13	45.6	2.7	6.76	39.05	57.2	0.26	3.49	1.46479	69.6	19.2	5.45	3.48	62	12.2	17.1	3.83	42.1	34.8	33.4	24.5	36.6	37.5	36	4.7	0.79	0	0	0.76	1.16	0.198	0.213	17.7	18.1	0	0	0.836	1.95	0.137	0.243	16.3	42.3	35.8	2.331	3.166	58.703	92.2
WM_227	74800000	40.65	2.2	47.3	2.74	8.07	47.4	49.6	0.5255	2.4745	1.04641	54.8	29.8	14.5	4.92	67.9	10.7	17.6	2.93	48.51	42.2	46.5	4.99	17	68.9	0.433	25.1	33.6	0	0	0.0412	24	0.165	28.3	0.165	16.6	0	0	0	1.05	0	5.05	0.0618	24.5	16.765	52.5062	6.1	24.6288	88.6
WM_228	46800000	45.5	4.69	37.5	4.84	10.3	38	57.95	0.694	3.356	1.525	51	26.6	19.7	1.91	61.5	12.6	20.1	5.73	47.4	41.8	41.9	10.7	18.5	76.3	0.143	16.4	37.5	0	0	0.0807	14	0.0186	33.6	0.031	28.8	0	0	0	2.4	0.00621	3.87	0.00621	17.2	28.831	47.6993	6.27621	17.1935	78.6
WM_229	187000000	39.6	1.81	35.4	5.49	6.82	40.9	55.05	0.796	3.254	1.34597	41.5	30.4	23.5	7.8	50.7	10.8	31.6	5.85	58.8	47.9	29.7	11.5	20	49.7	28.6	27.2	21.5	0	0	5.88	12.4	5.21	8.28	7.71	11.1	0	0	2.27	6.74	2.04	6.01	5.51	26.9	18.81	31.77	17.06	32.36	80.7
WM_230	9200000	42.25	3.055	35.9	3.3	9.47	31.95	64.35	0.6045	3.0955	2.01408	60	16.8	5.68	0.885	72.2	11.2	9.83	4.55	49.9	42.7	39.2	10.9	48.8	45.6	16.8	21.4	18.1	0	0	3.78	13.1	3.6	9.61	4.43	11.4	0	0	0.558	3.91	0.434	4.47	3.97	40.7	15.83	30.09	9.372	44.708	82.1
WM_231		ND	ND	ND	ND	ND	ND	ND	ND	ND	ND	ND	ND	ND	ND	ND	ND	ND	ND	ND	ND	ND	ND	ND	ND	ND	ND	ND	ND	ND	ND	ND	ND	ND	ND	ND	ND	ND	ND	ND	ND	ND	ND	ND	ND	ND	ND	ND	ND
WM_232	58800000	32.85	1.034	54.2	7.87	12.7	31.5	64.4	0.5525	3.5475	2.04444	37.5	38.6	21.4	10.1	35.4	20.4	39.1	5.7	57.6	47.7	22.3	20.1	35.7	14.9	13.3	8.15	18.8	0	0	0.6	0.48	0.719	4.32	1.92	7.31	0	0	1.32	5.76	2.28	11.5	6.47	57.3	9.23	6.119	20.86	63.791	63.7
WM_233	22800000	44.45	2.86	46.2	4.4	8.92	29.15	65.3	0.522	5.028	2.24014	56.7	14.9	24.1	9.25	41.6	7.75	38.3	4.27	28.8	24.1	26.2	45	41	77.2	0.134	0.522	19.3	0	0	0.0298	0.447	0.0149	16.5	0.0745	60.3	0	0	0	0.0447	0	2.79	0.0149	19.8	60.3745	16.9917	2.8347	19.7991	87.2
WM_234	34600000	41.8	1.955	52.9	3.04	6.99	25.95	66.4	0.6465	7.0035	2.55877	71.9	8.02	14	2.85	46	8.27	36.8	5.48	34.7	26.8	36.2	29.1	25.6	81.5	0.0683	1.32	20.6	0	0	0	1.23	0.0228	17.8	0.0455	62.9	0	0	0	0.0911	0	2.78	0	15.2	62.9455	19.0528	2.8711	15.1306	89.7
WM_235	54600000	34.6	3.505	55.2	6.67	12.9	20.85	70	0.4615	8.6885	3.35731	45.1	22.6	26.1	7.11	63.3	5.93	18.6	4.6	23.7	19.9	35.8	40.5	33.7	84.3	0.134	14.2	35.2	0	0	0.0167	13.3	0.0334	32.1	0.0501	38.6	0	0	0	0.935	0.0167	3.11	0.0167	11.8	38.6501	45.4501	4.0617	11.8381	88.2
WM_236		ND	ND	ND	ND	ND	ND	ND	ND	ND	ND	ND	ND	ND	ND	ND	ND	ND	ND	ND	ND	ND	ND	ND	ND	ND	ND	ND	ND	ND	ND	ND	ND	ND	ND	ND	ND	ND	ND	ND	ND	ND	ND	ND	ND	ND	ND	ND	ND
WM_237	78200000	34.95	2.86	55.5	5.7	17.7	32.15	61.4	0.833	5.617	1.9098	37	15	34.8	3.33	33.4	8.55	43.8	6.19	35.4	30.6	50.2	14.4	18.5	76.2	0.0391	1.96	27.6	0	0	0	1.82	0	24.2	0.0196	50.3	0	0	0	0.137	0	3.46	0.0196	20.1	50.3196	26.02	3.597	20.0634	84
WM_238	37400000	45.7	1.545	44.2	5.04	13.8	32.55	60.65	0.731	6.069	1.86329	37.1	14.8	36.9	11.5	26	6.32	54	4.08	19.7	15.1	33.3	47	56.3	83	0.148	2.52	29.6	0	0	0	2.33	0.037	26.8	0.074	53.9	0	0	0	0.185	0	2.85	0.037	13.8	53.974	29.167	3.035	13.824	76.3
WM_239	11400000	#DIV/0!	1.2609	50	1.55	8.49	NS	NS	NS	NS	NS	NS	NS	NS	NS	NS	NS	NS	NS	NS	NS	NS	NS	NS	72.4	0	1.15	33.9	0	0	0	0.927	0	29	0	42.8	0	0	0	0.222	0	4.89	0	22.2	42.8	29.927	5.112	22.161	87.3
WM_240	32800000	#DIV/0!	1.28052	47.5	1.33	13.8	NS	NS	NS	NS	NS	NS	NS	NS	NS	NS	NS	NS	NS	NS	NS	NS	NS	NS	79.1	0	1.19	31.5	0	0	0	1.19	0	27.8	0	50.9	0	0	0	0	0	3.79	0	16.4	50.9	28.99	3.79	16.32	87.9
WM_241	34600000	#DIV/0!	1.265	48.3	1.47	16.2	NS	NS	NS	NS	NS	NS	NS	NS	NS	NS	NS	NS	NS	NS	NS	NS	NS	NS	76.2	0.0191	3.42	28.2	0	0	0	3.27	0	24.5	0	48.9	0	0	0	0.153	0	3.75	0.0191	19.4	48.9	27.77	3.903	19.427	77.2
WM_242	36600000	#DIV/0!	1.925	48.4	1.01	9.2	NS	NS	NS	NS	NS	NS	NS	NS	NS	NS	NS	NS	NS	NS	NS	NS	NS	NS	80.5	0	10	41.7	0	0	0	8.78	0	36.5	0	35.7	0	0	0	1.26	0	5.13	0	12.6	35.7	45.28	6.39	12.63	87.7
WM_243	35400000	#DIV/0!	1.545	62.6	0.874	7.13	NS	NS	NS	NS	NS	NS	NS	NS	NS	NS	NS	NS	NS	NS	NS	NS	NS	NS	76.5	0.0205	5.73	31	0	0	0	5.12	0	27.2	0	44.8	0	0	0	0.614	0	3.77	0.0205	18.5	44.8	32.32	4.384	18.496	87.9
WM_244	33800000	#DIV/0!	0.53237	53.8	1.04	8.98	NS	NS	NS	NS	NS	NS	NS	NS	NS	NS	NS	NS	NS	NS	NS	NS	NS	NS	71.9	0.104	4.3	42.3	0	0	0.0518	3.88	0	37.5	0	31.8	0	0	0	0.362	0	4.81	0.0518	21.5	31.8	41.4318	5.172	21.5962	87.6
WM_245	32800000	#DIV/0!	0.708895	40.4	1.62	10.2	NS	NS	NS	NS	NS	NS	NS	NS	NS	NS	NS	NS	NS	NS	NS	NS	NS	NS	74.7	0.126	0.126	31.8	0	0	0.0419	0.0837	0	26.6	0.0419	47.6	0	0	0	0	0	5.19	0.0419	20.3	47.6419	26.7256	5.19	20.4425	81.1
WM_246	84400000	#DIV/0!	0.8	18.9	1.62	4.39	NS	NS	NS	NS	NS	NS	NS	NS	NS	NS	NS	NS	NS	NS	NS	NS	NS	NS	72.2	0.264	0.924	26.8	0	0	0	0.88	0.088	23.3	0.132	48.4	0	0	0	0.044	0.044	3.39	0	23.7	48.532	24.268	3.478	23.722	80.9
WM_247	9600000	#DIV/0!	0.89715	44.5	1.03	15.4	NS	NS	NS	NS	NS	NS	NS	NS	NS	NS	NS	NS	NS	NS	NS	NS	NS	NS	70.1	0.865	0.432	28.5	0	0	0.108	0.324	0.216	23.7	0.541	42.3	0	0	0	0	0	4.65	0	28.2	42.841	24.348	4.65	28.161	84.1
WM_248	52200000	#DIV/0!	1.08061	47.9	1.42	7.36	NS	NS	NS	NS	NS	NS	NS	NS	NS	NS	NS	NS	NS	NS	NS	NS	NS	NS	72.7	0.145	3.08	31	0	0	0	2.81	0	27.1	0.0969	43.1	0	0	0	0.266	0	3.9	0.0484	22.6	43.1969	29.91	4.166	22.7271	87.1
WM_249	6200000	48.25	1.16	43.3	1.47	4.06	23.25	72.7	0.2365	3.8135	3.12688	58	24.1	12.3	6.01	60.2	6.61	20.2	5.77	59.3	45.9	23.6	17.1	18.6	57.5	1.69	5.59	20.1	0	0	0.754	3.95	0.222	17.2	0.399	35.2	0	0	0	0.887	0.0443	2.66	0.266	38.4	35.599	22.126	3.5913	38.6837	85.7
WM_250	20600000	40.05	3.945	42.4	4.09	9.48	30.35	64.5	0.31	4.84	2.12521	53.4	32.8	6.39	2.3	55.3	11.5	22.5	5.57	51.71	48.7	46.1	2.19	16.8	70.9	46.1	14.6	24.3	0	0	2.71	7.51	11	11.4	27.8	10.9	0	0	1.12	3.21	0.247	1.61	3.23	19.3	38.7	32.62	6.187	22.493	92.2
WM_251	2800000	ND	ND	ND	ND	ND	ND	ND	ND	ND	ND	ND	ND	ND	ND	ND	ND	ND	ND	ND	ND	ND	ND	ND	ND	ND	ND	ND	ND	ND	ND	ND	ND	ND	ND	ND	ND	ND	ND	ND	ND	ND	ND	ND	ND	ND	ND	ND	ND
WM_252	32600000	43.05	1.855	48.8	4.93	11.2	36.15	60.75	0.4785	2.6215	1.6805	52.4	10.8	27.1	20.9	54	7.11	27.5	2.57	38.6	34.4	41.8	19.6	45.4	69.9	2.85	11.1	38.9	0	0	1.01	7.9	1.08	32.3	0.453	27.6	0	0	0.0216	2.16	0.0648	5.38	0.216	21.7	28.053	42.29	7.6264	22.0306	88.3
WM_253	28200000	49.95	2.465	40	4.27	10.2	27.3	69.4	0.1975	3.1025	2.54212	17.3	48.3	24.9	13.7	51.1	6.81	20.6	2	53.1	46	20.4	26.5	34.3	70.2	48.8	9.07	40.2	0	0	1.34	4.71	25.6	11	17.7	11.1	0	0	0.664	2.35	1.72	1.82	1.7	20.2	28.8	42.65	6.554	21.996	77.3
WM_254		41.25	4.02	48.6	4.44	10.1	26.95	69	0.564	3.486	2.5603	52.6	10.8	24	25.5	62.5	8.02	20.6	5.04	18.1	15.6	68.4	13.5	37.3	77.4	62.6	4.25	36.7	0	0	0.936	2.12	23	10.1	32.9	8.86	0	0	0.254	0.946	1.49	2.15	4.03	13.3	41.76	36.156	4.84	17.244	88
WM_255	17200000	45.25	2.27	47.3	5.37	6.84	29.9	64.7	0.2515	5.1485	2.16388	59.4	18.1	6.45	1.3	59	5.82	13.5	2.88	57.8	52.1	31	11.2	29.7	61.5	35.3	5.9	26.9	0	0	0.999	2.9	11.2	13.3	20.3	12.5	0	0	0.307	1.69	0.461	1.97	2	32.4	32.8	28.399	4.428	34.373	84.7
WM_256	65400000	43.85	1.925	41.4	7.25	6.87	27.6	66.5	0.4955	5.4045	2.40942	51.8	26.8	19	12.3	56.7	13.5	24.2	6.36	41.6	35.9	35	23.4	40.9	68	64.4	24.5	27.3	0	0	11.1	6.62	18.6	4.38	23.8	3.3	0	0	2.83	3.91	2.19	2.12	5.87	15.2	27.1	40.7	11.05	21.15	79.5
WM_257	66800000	40.15	1.54	46.5	5.53	9.88	28.4	67	0.379	4.221	2.35915	62.2	18.8	14.7	8.62	49	12.2	29.5	5.2	47.5	37.4	31	21.5	42.5	47	4.92	10.6	32.5	0	0	0.432	7.89	1.08	18.2	1.46	17.8	0	0	0.108	2.16	0.703	12.5	1.14	36.5	19.26	27.602	15.471	37.667	83.9
WM_258	47000000	36.45	1.88	54.8	2.89	7.06	35.25	60.4	0.371	3.979	1.71348	57.1	31.9	9.41	9.99	52.9	13.2	28.1	8.49	37.8	32	38.6	23.6	41.8	56.4	3.33	20.8	17.8	0	0	0.303	14.9	0.364	12.9	1.94	27.1	0	0	0.0909	5.45	0.121	4.39	0.515	32	29.04	28.467	10.0519	32.4411	87.4
WM_259	21400000	29.35	2.155	54.3	4.23	7.33	37.3	56.5	0.441	5.759	1.51475	68.1	20.3	7.31	0.827	53.7	12.1	21.9	6.64	67.29	57	24.2	8.51	27.7	48.1	2.24	9.81	23.5	0	0	0.147	7.23	0.294	14.6	1.03	23.1	0	0	0.0734	2.35	0.0734	8.56	0.624	41.9	24.13	22.271	11.0568	42.5422	88.6
WM_260	66200000	27.45	2.04	60.1	2.55	6.43	37.05	57.4	0.5145	5.0355	1.54926	65	24.7	7.07	0.296	63.8	8.76	15	6.94	61.1	53.4	22.4	16.5	29.1	48.1	1.55	9.99	17.8	0	0	0.129	7.49	0.301	12.6	0.818	26.6	0	0	0.043	2.32	0.0861	4.86	0.172	44.6	27.418	20.52	7.3091	44.7529	75
WM_261	43200000	47.55	2.88	19.9	4.95	4.48	54.2	41.45	0.417	3.933	0.76476	32.4	44.8	19.3	1.83	31.2	10.4	47.5	3.64	79.86	70.2	6.44	13.7	16.1	10.7	40.3	23.8	1.23	0	0	0.337	1.39	0.0337	0.146	3.76	5.48	0	0	4.88	17.2	0.135	0.911	31.1	34.6	9.24	1.9067	23.126	65.7273	80.7
WM_262	16800000	46.7	0.5145	20.2	3.58	3.59	52.35	44.2	0.527	2.923	0.844317	42.3	12	41.5	1.77	43.9	5.84	38.1	2.71	71.3	61.1	14.7	14	16.1	24.2	13.4	21.5	3.54	0	0	0.823	3.23	0.19	0.633	3.67	16.5	0	0	2.15	15.3	0.127	2.59	6.39	48.4	20.17	4.876	20.167	54.787	73
WM_263	2000000	ND	ND	ND	ND	ND	ND	ND	ND	ND	ND	ND	ND	ND	ND	ND	ND	ND	ND	ND	ND	ND	ND	ND	ND	ND	ND	ND	ND	ND	ND	ND	ND	ND	ND	ND	ND	ND	ND	ND	ND	ND	ND	ND	ND	ND	ND	ND	ND
WM_264	4000000	ND	ND	ND	ND	ND	ND	ND	ND	ND	ND	ND	ND	ND	ND	ND	ND	ND	ND	ND	ND	ND	ND	ND	ND	ND	ND	ND	ND	ND	ND	ND	ND	ND	ND	ND	ND	ND	ND	ND	ND	ND	ND	ND	ND	ND	ND	ND	ND
WM_265	40000000	57.45	0.605	21.9	4.28	1.85	58.35	38.8	0.3095	2.5405	0.664953	47.6	12.4	34.6	5.46	42.2	6.92	38.1	4.03	57	43.7	12.4	30.6	29.7	26.1	16.9	20.1	2.85	0	0	1.01	4.23	0.276	0.368	5.52	15.9	0	0	1.56	13.3	0.368	1.84	8.19	47.4	21.42	5.884	17.068	55.628	69.7
WM_266	2800000	ND	ND	ND	ND	ND	ND	ND	ND	ND	ND	ND	ND	ND	ND	ND	ND	ND	ND	ND	ND	ND	ND	ND	ND	ND	ND	ND	ND	ND	ND	ND	ND	ND	ND	ND	ND	ND	ND	ND	ND	ND	ND	ND	ND	ND	ND	ND	ND
WM_267	140000000	56.7	1.245	18.2	3.13	1.96	43.35	53.6	0.3685	2.6815	1.23645	49.6	11.6	16.2	2.3	47.8	7.36	27.9	3.78	82.38	64	5.82	11.8	19.1	16	31.8	17.9	1	0	0	0.373	2	0.0197	0.118	5.27	8.81	0	0	2.95	12.6	0.138	0.727	23	44	14.08	2.5107	16.415	66.9943	81.4
WM_268	4000000	ND	ND	ND	ND	ND	ND	ND	ND	ND	ND	ND	ND	ND	ND	ND	ND	ND	ND	ND	ND	ND	ND	ND	ND	ND	ND	ND	ND	ND	ND	ND	ND	ND	ND	ND	ND	ND	ND	ND	ND	ND	ND	ND	ND	ND	ND	ND	ND
WM_269	8200000	64.9		20.5	1.62	1.32	49.5	44.8	0.3505	5.3495	0.905051	78.6	4.64	2.3	0.69	67.1	3.77	11.2	4.89	83.29	62.2	6.01	10.7	9.87	14.3	14	17.5	1.41	0	0	0.707	1.59	0	0.353	2.65	10.6	0	0	2.3	12.9	0.177	0.883	8.13	59.7	13.25	2.65	16.26	67.84	85.4
WM_270		ND	ND	ND	ND	ND	ND	ND	ND	ND	ND	ND	ND	ND	ND	ND	ND	ND	ND	ND	ND	ND	ND	ND	ND	ND	ND	ND	ND	ND	ND	ND	ND	ND	ND	ND	ND	ND	ND	ND	ND	ND	ND	ND	ND	ND	ND	ND	ND
WM_271	24000000	50.4	1.97	31.3	7.85	6.88	33.5	61.15	2.115	3.235	1.82537	32.8	29.2	34.2	0.939	48.3	14.6	27.3	3.31	78.37	64.5	5.13	16.5	22	19.3	43.6	20.1	1.32	0	0	0.794	1.75	0.0662	0.182	9.52	7.69	0	0	4.72	12.8	0.248	0.827	28.2	33.1	17.21	2.7922	18.595	61.4028	73.5
WM_272	14400000	41	0.7285	45.1	8.57	10.6	40.5	53.65	2.305	3.545	1.32469	21	28.2	49	0.441	18.3	20.2	54.1	2.33	66.86	45.7	9.24	23.9	32.9	21.9	13.6	12.4	2.82	0	0	0.655	1.83	0.0655	0.59	4.33	15.5	0	0	1.05	8.85	0.131	2.03	7.34	57.7	19.83	3.1405	12.061	64.9685	69.3
WM_273	484000	37.8	1.0485	35.3	6.77	6.1	47.7	47.55	2.69	2.06	0.996855	42.1	13.4	39.7	2.75	49.2	10.6	33.9	2.4	41.4	31.6	17.2	41.4	44.1	32	20.5	26.6	1.63	0	0	0.993	5.43	0.177	0.355	7.06	19.3	0	0	2.73	17.5	0.106	0.993	9.4	36	26.36	6.955	21.329	45.356	63.8
WM_274	48000000	53.25	2.285	0.19	15	6.51	39.7	56.05	0.4635	3.7865	1.41184	56.8	13.6	25.5	2.19	52.3	6.37	36.8	1.88	66.4	58.1	17.2	16.4	28.1	28.2	26.3	27.3	1.52	0	0	0.925	4.3	0.272	0.218	8.38	14.4	0	0	3.32	18.8	0.327	0.708	13.1	35.3	22.78	5.715	23.155	48.35	TFC
WM_275	12600000	43.65	5.41	42.2	3.66	10.4	27.05	64.85	0.7125	7.3875	2.39741	63.3	21.6	5.81	0.227	52.2	5.04	21.8	7.05	33.6	29.2	34	32.4	57.8	69.8	0.0751	4.31	29	0	0	0.0626	3.84	0	24.8	0	42.3	0	0	0	0.401	0	4.17	0.0125	24.4	42.3	28.7026	4.571	24.4264	86.2
WM_276	16000000	45.9	2.605	48.5	2.05	8.5	38.95	54.4	0.687	5.963	1.39666	70.6	21.4	2.98	1.58	61	11.4	19.5	5.92	43.9	30.8	18.3	37.8	28.6	79.8	0.019	0.609	22.7	0	0	0	0.571	0.019	20.8	0	59.3	0	0	0	0.0381	0	1.94	0	17.3	59.3	21.39	1.9781	17.3319	85.3
WM_277	26000000	54.05	1.34	37.8	1.7	5.3	38.35	57.9	0.6935	3.0565	1.50978	76.6	17.4	4.14	0.246	59.3	6.46	27.2	7.24	48.4	39.2	23.4	28.2	32.8	72.3	0.0745	4.99	24.4	0	0	0.0248	4.27	0	20.6	0.0497	48.5	0	0	0	0.696	0	3.83	0	22	48.5497	24.8948	4.526	22.0295	85.8
WM_278	27800000	45.5	1.465	39.8	2.43	5.43	32.95	61.7	0.8415	4.5085	1.87253	64.5	12.4	12.9	0.988	34.7	2.93	33.8	7.83	42.1	35.5	22	35.9	43.4	57.8	0.0766	1.05	26.3	0	0	0.0255	0.944	0	21.4	0	36.5	0	0	0	0.0766	0	4.9	0.051	36.2	36.5	22.3695	4.9766	36.1539	83.1
WM_279	15000000	46.75	2.44	47.4	1.65	8.63	30.65	64.4	0.7435	4.2065	2.10114	59.7	27.3	6.78	0.613	40.1	5.17	28.9	7.31	50.3	38.2	15.1	34.6	37	75.2	0.0186	0.612	33.6	0	0	0	0.501	0	29.6	0	46.6	0	0	0	0.111	0	4.03	0.0186	19.1	46.6	30.101	4.141	19.158	84.6
WM_280	68800000	46.05	2.035	45.7	8.24	10.5	30.75	66.15	0.5225	2.5775	2.15122	58.5	13.8	24	15.5	54.9	8.14	31.7	7.21	40.7	33.4	18.7	40.6	40.7	72.2	11.5	14.4	39	0	0	3.37	10.2	4.62	29.6	2.26	22.8	0	0	0.145	0.645	0.242	4.51	0.822	20.7	25.06	47.79	5.542	21.608	79.1
WM_281		ND	ND	ND	ND	ND	ND	ND	ND	ND	ND	ND	ND	ND	ND	ND	ND	ND	ND	ND	ND	ND	ND	ND	ND	ND	ND	ND	ND	ND	ND	ND	ND	ND	ND	ND	ND	ND	ND	ND	ND	ND	ND	ND	ND	ND	ND	ND	ND
WM_282	22000000	48.6	1.87	46.3	2.6	5.23	32.6	62.3	0.542	4.558	1.91104	52.6	29	12.2	4.5	48.9	8.36	35.7	3.6	37.3	33.5	40.4	22.3	42.1	68	0.461	1.25	19.4	0	0	0.0271	1.09	0	16	0.163	52.6	0	0	0	0.136	0.0271	3.34	0.244	26.4	52.763	17.1171	3.5031	26.6168	92.1
WM_283	52800000	48.2	3.53	42.7	5.27	9.5	35.9	58.65	0.5405	4.9095	1.6337	46.3	22.6	27	11.8	32	9.66	51.4	5.75	46.3	39.2	29.2	24.5	32.2	66.6	1.04	1.57	31.6	0	0	0.0731	1.25	0.365	25.8	0.365	39.5	0	0	0.0122	0.231	0.0731	5.36	0.146	26.8	39.865	27.4881	5.6763	26.9706	81.3
WM_284	20400000	42.85	2.63	50.6	3.33	6.63	34.45	58.55	0.629	6.371	1.69956	55.7	18.9	21.9	9.57	46.2	9.57	37.9	7.49	51.5	46.4	18.1	30.4	27.6	69.2	0.0814	1.79	29	0	0	0	1.66	0.0349	24	0.0349	45.1	0	0	0	0.128	0.0116	5.04	0	24	45.1349	25.6949	5.1796	23.9906	82.1
WM_285	14600000	63.6	1.65	28	2.59	6.71	42.25	52.3	0.6975	4.7525	1.23787	42.5	19.3	23.3	7.16	27.9	3.16	39.4	8.7	44.3	36.6	38	17.7	29.8	71.5	0.147	0.147	32.7	0	0	0	0.147	0	28.9	0	43.8	0	0	0	0	0	3.76	0.147	23.2	43.8	29.047	3.76	23.393	70
WM_286	51800000	17.55	1.505	23.5	1.87	4.88	32.95	55.35	0.552	11.148	1.67982	19.3	8.8	43.1	4.93	16.3	2.94	38.8	9.36	48.4	32.9	26.1	25.5	21.6	65.8	0.0354	0.248	24.7	0	0	0	0.212	0	20.2	0.0354	47.4	0	0	0	0.0354	0	4.46	0	27.6	47.4354	20.412	4.4954	27.6572	87.8
WM_287	27800000	47	2.705	41.7	3.22	5.76	38.15	53.05	0.893	7.907	1.39056	35.1	10	18.4	2.79	35	3.94	30.1	10.8	41	32.8	29.6	29.4	26.5	64.4	0	0.632	22.8	0	0	0	0.537	0	18.9	0	45.9	0	0	0	0.0948	0	3.92	0	30.7	45.9	19.437	4.0148	30.6482	84
WM_288	53200000	45.5	1.2095	33.8	3.66	4.41	37.6	58.95	0.7255	2.7245	1.56782	41.8	6.43	19.8	2.08	37.9	6.39	34.5	13.3	60	40.4	19.7	20.3	27.8	75.1	19.8	8.57	36.2	0	0	0.754	7.27	5.35	25.2	11.6	25.2	0	0	0.0686	0.48	0.412	5.21	1.65	16.7	36.8	38.574	6.1706	18.4554	86.5
WM_289		ND	ND	ND	ND	ND	ND	ND	ND	ND	ND	ND	ND	ND	ND	ND	ND	ND	ND	ND	ND	ND	ND	ND	ND	ND	ND	ND	ND	ND	ND	ND	ND	ND	ND	ND	ND	ND	ND	ND	ND	ND	ND	ND	ND	ND	ND	ND	ND
WM_290		ND	ND	ND	ND	ND	ND	ND	ND	ND	ND	ND	ND	ND	ND	ND	ND	ND	ND	ND	ND	ND	ND	ND	ND	ND	ND	ND	ND	ND	ND	ND	ND	ND	ND	ND	ND	ND	ND	ND	ND	ND	ND	ND	ND	ND	ND	ND	ND
WM_291	3400000	ND	ND	ND	ND	ND	ND	ND	ND	ND	ND	ND	ND	ND	ND	ND	ND	ND	ND	ND	ND	ND	ND	ND	ND	ND	ND	ND	ND	ND	ND	ND	ND	ND	ND	ND	ND	ND	ND	ND	ND	ND	ND	ND	ND	ND	ND	ND	ND
WM_292	49800000	33.85	2.04	49.6	16.3	8.48	35.9	59.95	0.3855	3.7645	1.66992	51.4	25.8	18	13.4	36.7	10.5	40.2	4.44	46.2	36.3	25.4	28.4	51.8	57.2	32.6	22.9	29.3	0	0	3.25	15.3	9.29	11.9	7.75	10.2	0	0	0.83	3.55	2.67	5.44	8.78	21.1	17.95	39.74	12.49	29.82	79
WM_293	23000000	49.85	2.555	37.8	5.86	7.28	37.6	57.85	0.384	4.166	1.53856	36.1	10.2	23.9	11.4	46.5	4.86	21.1	2.64	60	53.1	24.3	15.7	32.2	62.3	53	24.1	28.9	0	0	8.86	6.65	15	6.65	17.8	7.83	0	0	3.82	4.76	3.17	4.06	4.37	17	25.63	37.16	15.81	21.4	85.1
WM_294	43000000	48.55	0.6935	40.5	4.81	5.93	29.95	66.2	0.524	3.326	2.21035	38	40.4	19.7	6.94	39.8	17.4	36.7	4.94	71.9	59.9	13	15.1	22.8	38.9	20.7	14.9	30.2	0	0	2.65	7.74	2.44	12.6	6.62	7.43	0	0	0.815	3.67	3.26	11.9	4.89	35.9	14.05	25.43	19.645	40.875	73.1
WM_295	42800000	59.05	1.565	37.3	2.22	3.8	42.1	54.75	0.899	2.251	1.30048	50.7	15.6	18.5	14	66.8	5.02	15.1	5.16	55.8	42.8	29.5	14.7	24.9	40.6	27.5	11.7	10.1	0	0	1.52	3.58	1.18	3.34	15.1	16.2	0	0	1.35	5.22	0.685	4.86	7.71	39.3	31.3	9.62	12.115	46.965	84
WM_296	13600000	49.5	1.18	42.1	2.12	4.13	37.8	58.85	0.515	2.835	1.55688	17.1	59	16.7	11.5	52	10.5	24.8	6.34	68.9	59	15	16.1	22.9	37.3	31.9	16.9	7.89	0	0	4.42	4.48	1.73	2.75	14.6	9.68	0	0	2.15	5.8	0.717	2.69	8.25	42.7	24.28	13.38	11.357	50.983	83.9
WM_297	61200000	46.9	1.025	45.8	2.74	3.87	46.35	50.55	0.9355	2.1645	1.09061	56.5	9.52	18.5	14.9	67.2	7.56	19.2	5.67	49.7	40.2	32.5	17.8	37.7	50.5	15.6	9.76	35.4	0	0	1.2	7.01	6.44	21.1	4.95	10.3	0	0	0.199	1.36	1.03	6.81	1.83	37.8	15.25	35.75	9.399	39.601	86.1
WM_298	11000000	40.2	2.305	49.2	4.85	8.9	68.95	25.85	0.9625	4.2375	0.374909	22.1	19.1	49.2	49	25.5	15.8	50.3	10.3	42.8	36.6	33.2	24	42	31.8	29.6	14.6	18.9	0	0	1.59	2.83	2.58	4.57	12.4	8.61	0	0	2.85	7.37	2.31	9.45	7.9	37.5	21.01	11.57	21.98	45.44	81.4
WM_299	21000000	63.15	1.94	30.6	2.55	4.85	46.45	51.05	0.8125	1.6875	1.09903	58.8	11.5	13.7	11.6	68.4	7.35	15.3	8.07	65.36	53.4	9.44	25.2	35	33.6	29	15.7	19.4	0	0	2.11	4.6	3.14	5.4	9.55	9.01	0	0	2.8	6.24	2.75	8.11	8.65	37.7	18.56	15.25	19.9	46.29	83.5
WM_300	11300000	48.2	1.625	37.4	6.86	7.73	48.7	48.15	1.0195	2.1305	0.988706	18.9	43.2	30.9	19.9	61.4	7.81	22.1	7.45	36.7	28.8	32	31.3	44.6	54.4	50.1	3.08	4.28	0	0	0.784	1.01	1.03	2.07	35.5	14	0	0	0.342	0.945	0.402	0.784	12.1	31.1	49.5	4.894	2.473	43.133	89.2
WM_301	71000000	36.55	1.765	43.8	6.52	5.95	39.1	55.1	0.623	5.177	1.40921	38.1	34.2	20.1	11	52.2	13.5	26.6	9.44	47.8	39.4	28.9	23.3	35.4	36.5	47.7	34	7.5	0	0	8.43	4.61	2.25	1.43	14.3	5.79	0	0	10.9	10.1	1.8	2.02	10.1	28.3	20.09	16.72	24.82	38.37	85.3
WM_302	33200000	39.55	1.19	42.8	3.91	6.58	59	37.55	0.5205	2.9295	0.636441	44.7	14.1	33.3	31	65.2	11.2	17.4	6.88	47.2	37.3	27.1	25.7	40.5	50.6	22.4	14.9	28.1	0	0	2.49	9.48	6.66	14.1	6.37	11.9	0	0	0.527	2.44	1.72	5.65	4.65	34	18.27	32.73	10.337	38.663	90.1
WM_303	10000000	39.15	1.78	47.2	3.59	5.79	37.85	56.85	0.539	4.761	1.50198	64.5	23.8	9.8	2.49	53.4	14.9	24.8	8.13	36.5	28.8	31.1	32.4	47.8	53.1	2	13.4	24.1	0	0	0.143	9.52	0.286	16.7	1.14	25.4	0	0	0	3.76	0.0476	7.04	0.381	35.6	26.54	26.649	10.8476	35.9634	84.6
WM_304	78000000	38.4	2.035	35.7	7.69	6.15	54.65	41.9	0.7395	2.7105	0.766697	27.9	21.7	33.1	21.7	50.4	12.4	25.9	6.71	53.4	46.8	31.8	14.8	35.4	65.2	0	16.7	38.4	0	0	0	15.6	0	32.5	0	17.7	0	0	0	1.1	0	5.88	0	27.2	17.7	48.1	6.98	27.22	89.9
WM_305		ND	ND	ND	ND	ND	ND	ND	ND	ND	ND	ND	ND	ND	ND	ND	ND	ND	ND	ND	ND	ND	ND	ND	ND	ND	ND	ND	ND	ND	ND	ND	ND	ND	ND	ND	ND	ND	ND	ND	ND	ND	ND	ND	ND	ND	ND	ND	ND
WM_306		ND	ND	ND	ND	ND	ND	ND	ND	ND	ND	ND	ND	ND	ND	ND	ND	ND	ND	ND	ND	ND	ND	ND	ND	ND	ND	ND	ND	ND	ND	ND	ND	ND	ND	ND	ND	ND	ND	ND	ND	ND	ND	ND	ND	ND	ND	ND	ND
WM_307	10200000	53.8	2.47	38.3	2.02	5.4	30.1	63.35	0.7595	5.7905	2.10465	23.5	4.72	20.6	4.2	23.7	2.76	30.3	10.2	52.6	40.1	29.7	17.7	19.3	78.9	46	39.9	24.9	0	0	39.2	0.317	3.35	17.7	2.45	18.5	0	0	0.231	0.231	0.231	3.64	0.606	13.6	20.95	60.567	4.333	14.15	79.4
WM_308	21200000	26.35	2.16	24.4	4.23	3.2	36.55	57.9	0.681	4.869	1.58413	34.8	11.9	20	0.923	32.2	4.21	31.9	9.08	33.3	23.7	33.7	33	15.9	80.8	15.3	16.9	21.9	0	0	13.7	2.84	0.985	18.6	0.45	47.8	0	0	0	0.328	0.0519	2.28	0.0864	12.8	48.25	36.125	2.6599	12.9651	85.2
WM_309	25400000	36.65	1.895	32.7	5.58	4.33	31.65	64.05	0.6085	3.6915	2.0237	40.7	8.71	22.4	3.53	20.6	4.41	35.4	6.64	34.4	26.5	32.7	32.9	20.9	78.6	16.7	17.2	27.8	0	0	13.8	2.93	1.31	22.9	1.26	39.1	0	0	0.0571	0.381	0.0571	3.52	0.209	14.4	40.36	40.94	4.0152	14.6848	81.7
WM_310	42800000	32.15	3.155	29.4	7.22	3.44	40.55	56.55	0.424	2.476	1.39457	75.7	20.2	2.42	1.24	79.9	5.59	8.91	4.85	38.5	31.7	41.7	19.8	37.3	36.2	39	16.4	2.2	0	0	3.8	4.61	0.616	0.352	18	15.5	0	0	2.68	5.34	0.364	0.867	13.5	34.3	33.5	9.378	9.251	47.871	86
WM_311	27000000	34.95	3.57	43.6	4.91	5.21	37	57.5	0.297	5.203	1.55405	63.6	25.5	7.7	5.59	59.7	7.93	21.8	3.25	34.1	26.8	32.1	33.8	40.7	37.8	29.3	15.7	1.96	0	0	3.03	4.81	0.456	0.484	14.9	22.1	0	0	1.96	5.89	0.171	0.854	8.74	36.5	37	8.78	8.875	45.345	90.6
WM_312	26200000	44.3	3.775	35.5	5.9	4.18	43.55	53.25	0.3105	2.8895	1.22273	87.2	10.5	1.22	0.372	73.8	8.12	13	4.69	56.2	48.7	23.7	20.1	27.6	40.3	48.3	5.28	1.42	0	0	1.32	1.37	0.527	0.228	24.1	14.4	0	0	1.05	1.54	0.211	0.456	21.1	33.8	38.5	3.445	3.257	54.798	86.9
WM_313	11400000	44.15	1.955	41.9	3.35	3.78	36.35	59.8	0.299	3.551	1.64512	87.5	9.06	0.908	9.14	72.1	5.47	8.7	6.72	62.8	47.9	21.6	15.6	24.7	51.6	49.4	5.65	2.31	0	0	2.11	1.73	0.999	0.307	33.3	15.4	0	0	0.845	0.96	0.192	0.807	11.9	31.5	48.7	5.146	2.804	43.35	86.2
WM_314	10800000	38.2	1.505	52.5	3.5	7.07	34.2	56.85	0.409	8.541	1.66228	64.9	26.1	4.68	2.16	61.4	5.15	22.7	7.64	57.2	46	20.8	22	22.3	64.2	0.469	0.938	27.7	0	0	0.134	0.804	0	23.8	0.335	43.3	0	0	0	0	0	3.88	0	27.7	43.635	24.738	3.88	27.747	84.6
WM_315	26600000	17.6	1.97	28.8	5.59	4.49	46.35	47.25	0.726	5.674	1.01942	60	21.8	6.41	0.75	70.5	10.4	11.6	8.92	64.56	59	33	2.44	28.4	62.4	29.3	14.8	26.4	0	0	3.39	7.54	7.36	13.6	12.9	17.8	0	0	0.811	3.05	0.923	4.53	3.93	24.1	30.7	31.89	9.314	28.096	80.2
WM_316	56600000	29.05	1.08	50.2	3.3	3.95	61.1	33.7	0.402	4.798	0.551555	70.7	7.71	7.89	1.66	68.2	9.62	15	7.74	47.4	33.3	39.8	12.8	33.1	45.3	56.4	8.86	30.2	0	0	2.18	0.69	12.4	6.79	19.2	4.94	0	0	3.73	2.26	5.72	5.3	13.1	23.6	24.14	22.06	17.01	36.79	76.8
WM_317	20200000	60.35	1.875	32.7	1.64	2.05	50.6	47.25	0.5235	1.6265	0.933794	51.8	26	5.31	0.501	68.9	13.4	12.2	5.34	45.5	36.2	32.5	22	40.9	63.3	33.5	2.35	29.9	0	0	0.407	1.8	8.21	16.7	16	21.3	0	0	0.0239	0.12	1.53	3.45	7.28	23.2	37.3	27.117	5.1239	30.4591	89.5
WM_318	37400000	46.25	1.525	41.4	2.63	2.99	60.05	36.6	0.4705	2.8795	0.609492	67.9	17.8	5.32	2.82	70.2	10.7	12.2	9.8	44.2	36.8	38.2	17.6	36.8	51.9	55	9.5	22.2	0	0	2.87	1.7	9.5	6.51	24.1	8.2	0	0	2.44	2.5	3.15	3.08	13	23	32.3	20.58	11.17	35.95	83.2
WM_319	21200000	32.3	1.52	42.6	2.82	2.42	51.6	44.65	0.3925	3.3575	0.86531	65.1	14	1.87	0.341	79.2	7.81	5.94	6.91	64.93	54.4	26.3	8.77	20.1	65.5	27.5	4.82	24.5	0	0	0.846	3.18	4.69	15.4	16.7	25.5	0	0	0.128	0.666	0.641	3.72	4.43	24.1	42.2	24.116	5.155	28.529	68
WM_320	58600000	48.5	1.315	45.9	4.11	6.38	44.75	52.8	0.3185	2.1315	1.17989	45.7	21.6	17.4	10.7	53.7	6.48	17.6	1.29	45.5	35.9	26.8	27.7	44	60.9	25.4	9.31	33.3	0	0	1.88	5.64	7.84	17.7	11.3	16.7	0	0	0.163	1.63	1.31	6.41	2.94	26.5	28	33.06	9.513	29.427	89.2
WM_321	29400000	59	1.305	37.8	3.74	9.35	47.2	50.25	0.599	1.951	1.06462	64.4	8.52	10.9	4.95	69.1	4.66	12.7	2.17	50.5	41.1	29.3	20.2	23.6	42.9	10.5	1.18	21.2	0	0	0.257	0.822	2.67	12.1	4.52	23.4	0	0	0	0.103	0.103	6.27	2.93	46.8	27.92	15.849	6.476	49.755	90.1
WM_322	11600000	57.55	1.37	36.6	3.46	9.81	23.25	74.7	0.172	1.878	3.2129	22.5	39.6	24.9	17	48.7	11.2	20.7	1.06	33.2	25.6	18.6	48.2	55	45.9	46.2	19.7	7.2	0	0	6.31	3.28	2.27	1.26	21.8	11	0	0	4.8	5.3	1.01	2.65	9.97	30.3	32.8	13.12	13.76	40.32	90.2
WM_323	14600000	41.05	1.065	56.6	3.01	5.79	50.05	45.55	0.574	3.826	0.91009	65.8	8.9	4.38	0.818	62	3.87	14.6	1.91	55.2	36.1	23.9	20.9	35.2	49.1	17.7	9.67	19.2	0	0	1.33	6.05	2.12	12.6	9.92	17.5	0	0	0.423	1.87	0.544	3.93	3.33	40.4	27.42	22.1	6.767	43.713	69.8
WM_324		ND	ND	ND	ND	ND	ND	ND	ND	ND	ND	ND	ND	ND	ND	ND	ND	ND	ND	ND	ND	ND	ND	ND	ND	ND	ND	ND	ND	ND	ND	ND	ND	ND	ND	ND	ND	ND	ND	ND	ND	ND	ND	ND	ND	ND	ND	ND	ND
WM_325		ND	ND	ND	ND	ND	ND	ND	ND	ND	ND	ND	ND	ND	ND	ND	ND	ND	ND	ND	ND	ND	ND	ND	ND	ND	ND	ND	ND	ND	ND	ND	ND	ND	ND	ND	ND	ND	ND	ND	ND	ND	ND	ND	ND	ND	ND	ND	ND
WM_326	7400000	65.75	0.9775	30.6	2.41	4.3	46.55	50.45	0.5055	2.4945	1.08378	44.4	4.11	10.4	1.25	46.7	3.26	18.2	0.0714	37.5	25	29.7	32.8	40.1	46.2	16.2	0.782	2.63	0	0	0.142	0.426	0	1.49	10.4	34.2	0	0	0.0711	0.142	0.284	0.853	5.33	46.7	44.6	2.058	1.3501	51.9919	87.6
WM_327	5800000	ND	ND	ND	ND	ND	ND	ND	ND	ND	ND	ND	ND	ND	ND	ND	ND	ND	ND	ND	ND	ND	ND	ND	ND	ND	ND	ND	ND	ND	ND	ND	ND	ND	ND	ND	ND	ND	ND	ND	ND	ND	ND	ND	ND	ND	ND	ND	ND
WM_328	4600000	ND	ND	ND	ND	ND	ND	ND	ND	ND	ND	ND	ND	ND	ND	ND	ND	ND	ND	ND	ND	ND	ND	ND	ND	ND	ND	ND	ND	ND	ND	ND	ND	ND	ND	ND	ND	ND	ND	ND	ND	ND	ND	ND	ND	ND	ND	ND	ND
WM_329	10000000	58.65	1.69	37.2	2.99	7.28	56	40.65	0.6795	2.6705	0.725893	46.5	7.67	28.5	17	55.5	6.37	24.8	0.445	43.7	35.6	34.1	22.2	31.6	42.5	33.1	10.9	8.95	0	0	2.72	3	2.44	2.61	16.4	15.5	0	0	1.47	3.68	0.85	3.06	9.18	39	31.9	10.77	9.06	48.27	81.5
WM_330	9200000	55	1.935	41.2	2.32	4.31	29	68	0.3835	2.6165	2.34483	28.2	4.86	15.6	2.51	63.2	4.32	13	2.45	42.2	34.3	44.1	13.7	29.8	55.1	24.4	9.02	29.7	0	0	1.79	5.18	7.03	16.2	8.95	15.9	0	0	0.32	1.73	1.47	4.99	4.86	31.6	24.85	30.2	8.51	36.44	86.5
WM_331	12000000	54.6	1.51	45.9	2.24	4.35	38.8	58.3	0.257	2.643	1.50258	26.9	6.14	18.7	5.23	64.6	3.95	10.2	1.87	46.3	32	31	22.7	40.8	47.5	26.5	12.6	28.9	0	0	3.38	8.23	6.41	16	6.06	7.97	0	0	0.26	0.779	0.693	5.8	9.7	34.7	14.03	34.02	7.532	44.418	87.7
WM_332	14600000	42.8	1.68	51	2.2	3.63	40.9	55.25	0.234	3.616	1.35086	40.2	5.65	6.52	1.19	70.7	4.38	9.32	2.14	55.9	45.8	36.9	7.2	25.1	57.6	13.9	6.48	32.5	0	0	0.648	4.92	4.27	23.6	6.61	18.1	0	0	0	0.907	0	4.66	2.33	33.9	24.71	33.438	5.567	36.285	73.2
WM_333		ND	ND	ND	ND	ND	ND	ND	ND	ND	ND	ND	ND	ND	ND	ND	ND	ND	ND	ND	ND	ND	ND	ND	ND	ND	ND	ND	ND	ND	ND	ND	ND	ND	ND	ND	ND	ND	ND	ND	ND	ND	ND	ND	ND	ND	ND	ND	ND
WM_334	24600000	57.7	1.13	37	1.83	6.07	51.9	45.15	0.3805	2.5695	0.869942	21.9	8.7	35.9	14.2	50.8	7.07	18.1	2.85	39	28.3	31.3	29.7	40.1	63.4	21.4	3.94	26	0	0	0.556	2.78	3.54	17	15.5	24.2	0	0	0.101	0.506	0.404	5.11	1.37	29	39.7	23.876	6.121	30.303	86
WM_335		ND	ND	ND	ND	ND	ND	ND	ND	ND	ND	ND	ND	ND	ND	ND	ND	ND	ND	ND	ND	ND	ND	ND	ND	ND	ND	ND	ND	ND	ND	ND	ND	ND	ND	ND	ND	ND	ND	ND	ND	ND	ND	ND	ND	ND	ND	ND	ND
WM_336	28200000	53.15	1.405	42.8	1.59	3.59	47	49.45	0.666	2.884	1.05213	50.3	8.62	9.18	2.12	63.5	2.95	10.8	2.91	52	40.5	30.1	17.9	26.3	51	20.4	6.52	6.85	0	0	0.95	4.05	0.661	4.13	13.3	29.2	0	0	0.165	1.36	0.0826	1.98	5.24	38.9	42.5	9.791	3.5876	44.1214	82
WM_337	34200000	46.6	1.805	46.6	1.85	3.96	44.05	52	0.7995	3.1505	1.18048	51.9	13.2	8.56	1.08	56.4	4.06	12.7	3.63	59.8	48.7	29.9	10.3	18.8	38.1	25.5	11.8	8.48	0	0	2.09	3.56	1.39	3.16	14.1	13.7	0	0	1.47	4.66	0.624	3.3	5.87	46.2	27.8	10.2	10.054	51.946	77.3
WM_338	17800000	41.85	1.165	50.5	1.87	4.03	50.1	45.45	0.6435	3.8065	0.907186	43.9	12.3	8.23	0.691	54	4.02	16.6	4.01	62.3	45.9	26.5	11.2	21	32.7	22.5	2.76	4.06	0	0	0.62	1.18	0.62	1.47	14.5	14.6	0	0	0.282	0.676	0.282	1.69	6.26	57.8	29.1	3.89	2.93	64.08	66.7
WM_339	7600000	54.25	1.405	35.4	1.77	3.96	35.45	59.4	0.3085	4.8415	1.6756	46.4	26.9	15.7	11.2	74.6	4.99	9.83	2.24	74.05	65.7	22.4	3.55	11.6	40.7	34.1	29.4	9.57	0	0	7.93	8.83	3.27	2.37	10.1	8.18	0	0	5.31	7.28	1.23	2.7	6.21	36.5	18.28	22.4	16.52	42.8	76.8
WM_340	57000000	47.55	1.745	45.9	2.17	4.85	53.95	43.3	0.3615	2.3885	0.802595	17.1	13.5	32	23.1	50.2	5.07	21.1	5.53	36.2	27.2	36.9	26.9	43	27.9	26	3.5	25	0	0	0.707	0.579	3.76	6.14	8.74	8.45	0	0	0.739	1.48	3.57	11.5	8.45	45.8	17.19	11.186	17.289	54.335	90.7
WM_341	33800000	44	1.915	47.5	4.97	10.3	27.55	67.7	0.625	4.125	2.45735	15.2	11	43.5	0.586	6.16	1.35	47.8	5.03	30.2	21.9	21.5	48.3	45.3	78.7	0.101	0.504	31.7	0	0	0	0.443	0.0201	28.7	0.0604	49.7	0	0	0	0.0604	0	2.92	0.0201	18	49.7604	29.1631	2.9804	18.0961	87.9
WM_342	7800000	42.65	1.18	44.5	3.84	12.2	33.85	54.85	0.6115	10.6885	1.62038	18.5	5.68	23.8	0.0841	7.06	4.35	62.4	6.6	42.5	28.9	19.1	38.4	43.5	61.9	0.169	0.253	19.2	0	0	0	0.253	0.0844	15.5	0.0844	46.4	0	0	0	0	0	3.63	0	34	46.4844	15.8374	3.63	34.0482	77.1
WM_343		ND	ND	ND	ND	ND	ND	ND	ND	ND	ND	ND	ND	ND	ND	ND	ND	ND	ND	ND	ND	ND	ND	ND	ND	ND	ND	ND	ND	ND	ND	ND	ND	ND	ND	ND	ND	ND	ND	ND	ND	ND	ND	ND	ND	ND	ND	ND	ND
WM_344		ND	ND	ND	ND	ND	ND	ND	ND	ND	ND	ND	ND	ND	ND	ND	ND	ND	ND	ND	ND	ND	ND	ND	ND	ND	ND	ND	ND	ND	ND	ND	ND	ND	ND	ND	ND	ND	ND	ND	ND	ND	ND	ND	ND	ND	ND	ND	ND
WM_345		ND	ND	ND	ND	ND	ND	ND	ND	ND	ND	ND	ND	ND	ND	ND	ND	ND	ND	ND	ND	ND	ND	ND	ND	ND	ND	ND	ND	ND	ND	ND	ND	ND	ND	ND	ND	ND	ND	ND	ND	ND	ND	ND	ND	ND	ND	ND	ND
WM_346		ND	ND	ND	ND	ND	ND	ND	ND	ND	ND	ND	ND	ND	ND	ND	ND	ND	ND	ND	ND	ND	ND	ND	ND	ND	ND	ND	ND	ND	ND	ND	ND	ND	ND	ND	ND	ND	ND	ND	ND	ND	ND	ND	ND	ND	ND	ND	ND
WM_347		ND	ND	ND	ND	ND	ND	ND	ND	ND	ND	ND	ND	ND	ND	ND	ND	ND	ND	ND	ND	ND	ND	ND	ND	ND	ND	ND	ND	ND	ND	ND	ND	ND	ND	ND	ND	ND	ND	ND	ND	ND	ND	ND	ND	ND	ND	ND	ND
WM_348		ND	ND	ND	ND	ND	ND	ND	ND	ND	ND	ND	ND	ND	ND	ND	ND	ND	ND	ND	ND	ND	ND	ND	ND	ND	ND	ND	ND	ND	ND	ND	ND	ND	ND	ND	ND	ND	ND	ND	ND	ND	ND	ND	ND	ND	ND	ND	ND
WM_349	20200000	43.85	4.75	41.5	13.3	10.2	24.45	69.2	0.233	6.117	2.83027	40.3	22.8	5.19	2.74	43.6	6.65	13.2	2.05	35.6	31.5	53.6	10.8	50.8	75.4	83.4	19.9	23.7	0	0	16.5	2.04	20.4	1.58	32.3	3.77	0	0	0.982	0.4	0.914	0.788	12.2	8.05	36.07	40.52	3.084	20.326	76.1
WM_350	47600000	48.6	2.405	37.3	8.36	7.23	25.8	70.75	0.2565	3.1935	2.74225	28.5	26.8	21.1	3.27	36.8	6.05	12.3	2.22	29.8	22.6	49.2	21	58.8	90.3	92.2	27.8	47.2	0	0	26.9	0.738	45	1.19	15.8	1.28	0	0	0.174	0.0434	0.369	0.673	4.06	3.86	17.08	73.828	1.2594	7.8326	75.3
WM_351	76800000	37.8	5.485	35.7	17.7	13.9	29.15	64.4	0.286	6.164	2.20926	27.7	22.6	31	1.85	42	5.8	17.2	1.92	29.75	26.1	62.3	7.95	69.7	86.2	80.6	37.3	25.6	0	0	36.3	0.457	14.5	0.653	22.8	0.893	0	0	0.407	0.131	0.828	9.69	5.76	7.59	23.693	51.91	11.056	13.341	69.5
WM_352	5000000	53.8	2.705	28.3	52.2	23.7	21.4	76.1	0.4895	2.0105	3.55607	57.9	19.3	5.72	2.66	55.1	6.02	11.1	1.04	47.55	41.3	49	3.45	35.2	67.6	72.3	18.7	24.6	0	0	15.5	1.82	18.5	3.38	25.9	5.93	0	0	0.862	0.53	1.29	1.36	10.2	14.7	31.83	39.2	4.042	24.928	59.7
WM_353	12200000	41.9	7.315	42	4.69	13.6	28.2	63.4	0.2415	8.1585	2.24823	23.4	24.7	16.6	0.217	19.5	5.39	25.9	1.95	37.3	35	51.8	10.9	45.3	72.6	47	11.7	16.6	0	0	4.55	5.78	8.22	6.41	26.8	22	0	0	0.444	0.944	0.805	1.19	6.25	16.6	48.8	24.96	3.383	22.857	67.4
WM_354	9000000	49.45	4.89	37.6	4.24	20.1	52.65	39.95	0.3305	7.0695	0.758784	6.98	7.93	59	16.1	11.9	2.39	22.6	1.07	25.7	22.4	45.2	29.1	59.5	68.8	46.9	12.4	16.3	0	0	4.87	5.43	7.45	6.66	24.6	20.7	0	0	0.44	1.64	0.645	1.58	8.89	17.1	45.3	24.41	4.305	25.985	66.9
WM_355	10600000	42.35	3.46	47.5	3.66	17.4	39.8	54.5	0.5395	5.1605	1.36935	12.6	17.2	43.5	8	17.4	6.04	39.2	2.1	30.6	26.6	53.2	16.2	35.8	70.8	46.5	14.3	18.4	0	0	5.28	6.83	8.84	6.76	24.6	19	0	0	0.73	1.44	1.01	1.83	6.05	17.6	43.6	27.71	5.01	23.68	71.4
WM_356	9400000	53.6	3.33	34.8	3.33	13.1	31.8	62.7	0.634	4.866	1.9717	24.7	16.8	30.8	3.8	26.3	6.14	24.1	2.58	27.4	24.3	55	17.6	53.4	75.9	0.271	2.95	20.8	0	0	0	2.83	0.121	18.8	0.151	57.8	0	0	0	0.121	0	1.9	0	18.3	57.951	21.751	2.021	18.277	74.2
WM_357		ND	ND	ND	ND	ND	ND	ND	ND	ND	ND	ND	ND	ND	ND	ND	ND	ND	ND	ND	ND	ND	ND	ND	ND	ND	ND	ND	ND	ND	ND	ND	ND	ND	ND	ND	ND	ND	ND	ND	ND	ND	ND	ND	ND	ND	ND	ND	ND
WM_358	29800000	38.4	2.495	47.4	3.76	18	40.25	55.85	0.3945	3.5055	1.38758	5.77	11.3	44.8	1.24	4.82	3.62	33.7	1.88	31.8	26.1	54.4	13.8	46	52.5	63.2	35.7	11.3	0	0	17.2	4.83	5.48	1.83	18.8	5.16	0	0	7.79	5.85	2.54	1.49	11.4	17.6	23.96	29.34	17.67	29.03	72
WM_359	170000000	42.65	1.255	48.5	3.92	9.62	24.9	72.85	0.5225	1.7275	2.9257	27.4	15.6	24.9	12.3	16.4	3.03	31.5	4.09	60.1	44.4	24.8	15.1	47.3	68.3	33.9	22.1	23.9	0	0	8.49	11.6	8.77	11.6	12	16.7	0	0	0.933	1.12	1.77	1.77	1.87	23.4	28.7	40.46	5.593	25.247	74.6
WM_360	28600000	39.2	3.23	54.9	4.05	8.35	27	68.8	0.804	3.396	2.54815	32.2	16.1	20.9	7.16	22.2	3.41	30.8	4.8	42.9	32.4	37.4	19.7	36.9	61.1	37.8	16.7	20.2	0	0	6.42	6.85	7.42	8.34	15.6	17.1	0	0	0.909	2.53	1.27	3.13	6.25	24.2	32.7	29.03	7.839	30.431	65.5
WM_361	95800000	37.9	1.8	56.6	4.34	10	30	65.8	0.672	3.528	2.19333	9.15	16.4	46.6	28.4	4.97	1.78	33.4	3.19	51.5	32.1	19.8	28.7	34.4	46.2	54.2	27.7	15.6	0	0	12.1	4.85	6.59	2.5	14.6	5.34	0	0	5.55	5.2	3.4	3.12	12	24.8	19.94	26.04	17.27	36.75	78.1
WM_362	18800000	38	3.12	51.5	4.46	12.3	23.5	70.7	1.1765	4.6235	3.00851	35.8	16.7	9.72	1.29	15.4	3.04	27.2	4.32	40	31.4	42.2	17.8	32.2	70	54	12.5	21.7	0	0	6.58	4.4	12	7.21	25.7	14.1	0	0	0.672	0.818	1.2	1.33	7.81	18.2	39.8	30.19	4.02	25.99	68.8
WM_363	72800000	54	1.17	40.8	2.59	15.9	28.75	67.95	1.335	1.965	2.36348	23	23.1	21.8	5.77	9.59	2.17	26	4.58	45.6	27.8	26.7	27.7	37.8	55.6	54.5	6.58	21.4	0	0	4.14	1.5	11.9	5.92	24	10.2	0	0	0.47	0.47	0.658	2.91	13.3	24.5	34.2	23.46	4.508	37.832	69.1
WM_364	40000000	51.5	0.9505	44.2	4.94	12.6	21.45	75.8	0.4845	2.2655	3.5338	29.7	19.9	17	20.4	22.2	3.53	15	1.99	60.5	44.9	25.4	14.1	31.9	52.2	47.9	14.6	16.1	0	0	7.62	4.11	8.59	4.15	19.1	9.91	0	0	1.02	1.91	1.61	1.78	9.91	30.3	29.01	24.47	6.32	40.2	69
WM_365	71000000	44.25	3.475	43	15.3	24.6	29.1	67.55	0.8495	2.5005	2.32131	27.1	22.5	34.4	27.7	25.8	3.2	20.5	2.21	35.1	28.6	43.7	21.2	50.8	NA	NA	NA	NA	NA	NA	NA	NA	NA	NA	NA	NA	NA	NA	NA	NA	NA	NA	NA	NA	NA	NA	NA	NA	66.7
WM_366	28800000	53.85	3.5435	43	5.93	14.3	22.4	75.25	0.5985	1.7515	3.35938	36.4	22.5	13.8	42.1	30.6	4.58	13.3	2.85	50.4	34.2	32.1	17.5	39.4	11.4	25.9	4.57	14.2	0	0	3.1	0.671	5.58	3.17	10.2	11.9	0	0	0.593	0.203	0.78	4.68	5.69	53.5	22.1	12.521	6.256	59.123	67.2
WM_367	95400000	41.3	2.24	51.1	11.2	16.1	24.85	70.65	0.7845	3.7155	2.84306	25	21.2	30.3	41.2	22.5	3.83	21	4.32	39.13	32.3	55.2	5.67	47.5	64.8	70.1	20.9	26.1	0	0	14.6	3.61	17.4	4.24	23	4.27	0	0	2.04	0.733	2.38	2.02	10.6	15.1	27.27	39.85	7.173	25.707	70.6
WM_368	152800000	32.55	2.365	43.1	3.92	15.1	35.4	62	0.251	2.349	1.75141	16.8	11.5	42.8	40.7	12.2	2.99	39.4	2.82	25.3	19.4	37.3	37.4	61.7	41.7	44.6	27.4	15.8	0	0	8.2	6.18	5.32	3.24	12.5	7.01	0	0	5.25	7.76	3.02	4.26	10.3	27	19.51	22.94	20.29	37.26	61.7
WM_369	44000000	44.35	1.54	49.3	3.12	6.21	26.15	70.1	0.3415	3.4085	2.68069	27.6	29.4	20.4	10.1	22.8	5.67	24.3	2.96	53.5	42.6	27.9	18.6	33.6	60.5	0.355	1.5	24.4	0	0	0.0273	1.23	0.109	20.6	0.137	42.4	0	0	0.0273	0.218	0.0273	3.71	0.0273	31.5	42.537	21.9663	3.9826	31.5141	71.8
WM_370	23600000	ND	ND	ND	ND	ND	ND	ND	ND	ND	ND	ND	ND	ND	ND	ND	ND	ND	ND	ND	ND	ND	ND	ND	ND	ND	ND	ND	ND	ND	ND	ND	ND	ND	ND	ND	ND	ND	ND	ND	ND	ND	ND	ND	ND	ND	ND	ND	ND
WM_371	131800000	45.5	2.54	44.3	3.53	6.5	24.45	71.9	0.2645	3.3855	2.9407	34	18.5	16.3	19.4	43.6	4	16.5	2.26	45.6	39	33.7	20.7	42.5	65.1	37.6	15.1	20.2	0	0	4.91	7.23	8.26	8.79	17	20.5	0	0	0.69	2.25	1.07	2.04	5.61	21.6	37.5	29.19	6.05	27.26	69.4
WM_372		NA	NA	NA	NA	ND	NA	NA	NA	NA	NA	NA	NA	NA	NA	NA	NA	NA	NA	NA	NA	NA	NA	NA	NA	NA	NA	NA	NA	NA	NA	NA	NA	NA	NA	NA	NA	NA	NA	NA	NA	NA	NA	NA	NA	NA	NA	NA	NA
WM_373	33400000	41.7	1.0065	48.1	1.55	6.86	30.8	63.25	0.8095	5.1405	2.05357	58.6	12.8	17.4	1.88	38.6	7.84	42.1	7.59	51.4	39.5	31.5	17.1	28.9	69.9	0.13	1.13	20.9	0	0	0.0433	1.04	0	18.6	0	50.2	0	0	0	0.0433	0	2.25	0.0865	27.7	50.2	19.6833	2.2933	27.8234	83.3
WM_374		ND	ND	ND	ND	ND	ND	ND	ND	ND	ND	ND	ND	ND	ND	ND	ND	ND	ND	ND	ND	ND	ND	ND	ND	ND	ND	ND	ND	ND	ND	ND	ND	ND	ND	ND	ND	ND	ND	ND	ND	ND	ND	ND	ND	ND	ND	ND	ND
WM_375	20800000	46.15	0.9695	45.7	4.6	7.42	37.7	57.05	0.5045	4.7455	1.51326	56	18.4	13.5	0.339	37.3	6.8	45.7	9.4	82.3	64	11.2	6.5	12.5	62.3	2.29	3.92	18.6	0	0	0.296	3.47	0.148	16.3	1.4	45.2	0	0	0	0.148	0	2.14	0.443	30.5	46.6	20.214	2.288	30.898	79.8
WM_376	8800000	50.5	1.175	40.6	1.84	6.13	33.55	61	0.5585	4.8915	1.81818	59.1	20.8	14	1.88	60	4.55	26.6	7.1	46.4	36.6	25.1	28.5	27.4	71.9	0.413	5.58	21.4	0	0	0	4.82	0	17.8	0.138	50.5	0	0	0	0.758	0	3.58	0.275	22.1	50.638	22.62	4.338	22.404	84.8
WM_377	26800000	31.55	2.335	56.4	6.02	20.9	18.45	72.05	1.325	8.175	3.90515	11.6	9.81	49.2	5.14	11	3.77	50.2	3.07	29.2	21.3	36.5	34.3	23.1	68.7	0.439	1.4	23.5	0	0	0.0365	1.21	0.292	19.4	0.0609	50.4	0	0	0	0.158	0.0365	3.72	0.0122	24.7	50.4609	20.9385	3.9145	24.6861	75
WM_378	17000000	44.4	1.9	50.9	3.76	13	27.3	65.6	1.565	5.535	2.40293	59.3	7.19	12	0.613	30.1	2.58	35.8	3.54	53.9	40.3	25.5	20.6	27.3	71.3	0.0431	0.496	19.3	0	0	0	0.474	0	16.9	0.0216	55.5	0	0	0	0.0216	0	2.46	0.0216	24.6	55.5216	17.374	2.4816	24.6228	76.7
WM_379	27400000	41.65	3.52	47.7	9.32	17.1	33.95	57.7	2.3	6.05	1.69956	31.8	9.18	35	16.2	27.6	3.58	37.5	3.04	21.7	16.5	45.2	33.1	62.6	83.3	0.0328	12.7	53.6	0	0	0	12.2	0.0219	49.5	0	22.6	0	0	0	0.503	0	4.15	0.0109	11.1	22.6	61.7219	4.653	11.0251	75.9
WM_380	21200000	45.3	1.56	50.1	2.41	16.2	29.15	64.8	0.96	5.09	2.22298	54.4	16.4	17	2.07	41.1	5.61	36.7	3.48	22.9	16.6	39.6	37.5	23.3	74.9	0.387	0.557	29.3	0	0	0.0242	0.387	0.0726	23.9	0.145	52.4	0	0	0.0726	0.0726	0.0242	5.28	0.0484	17.6	52.545	24.3838	5.4494	17.6218	78.3
WM_381	0	ND	ND	ND	ND	ND	ND	ND	ND	ND	ND	ND	ND	ND	ND	ND	ND	ND	ND	ND	ND	ND	ND	ND	ND	ND	ND	ND	ND	ND	ND	ND	ND	ND	ND	ND	ND	ND	ND	ND	ND	ND	ND	ND	ND	ND	ND	ND	ND
WM_382	31000000	46.65	1.855	49.8	3.34	10.6	36.95	58.65	1.195	3.205	1.58728	67.4	15.9	7.46	1.74	54.9	7.18	27.7	3.19	20.5	14.7	33	46.5	58.2	78.9	0.0848	0.424	34.2	0	0	0	0.368	0	29.7	0.0566	50	0	0	0	0.0566	0	4.44	0.0283	15.3	50.0566	30.068	4.4966	15.3788	79
WM_383	56400000	41.6	1.555	46.1	5.88	17.4	35.95	58.5	1.232	4.318	1.62726	38.1	34.6	21.9	8.87	24.5	10	50.5	5.8	51.1	44.7	36.6	12.3	26.3	69.8	1.18	7.75	36.8	0	0	0	7.02	0.163	31.7	0.53	30.6	0	0	0.0408	0.694	0.0408	4.81	0.408	23.9	31.13	38.883	5.5856	24.4014	70.1
WM_384	35000000	38.75	1.26	57.3	3.12	9.51	36.7	57.4	1.63	4.27	1.56403	25.3	33.4	37.3	4.81	20.1	10.2	60.1	5.39	44.5	37	27.7	27.8	27.2	74	0.181	0.861	28.7	0	0	0	0.861	0	25.2	0.0453	49.7	0	0	0	0	0	3.45	0.136	20.5	49.7453	26.061	3.45	20.7437	81.7
WM_385	19400000	47.95	0.235	38.6	1.06	5.35	21.9	74.5	0.492	3.108	3.40183	71.2	4.74	7.38	TFC	52.6	20.8	16.9	TFC	TFC	TFC	TFC	TFC	TFC	TFC	TFC	TFC	TFC	TFC	TFC	TFC	TFC	TFC	TFC	TFC	TFC	TFC	TFC	TFC	TFC	TFC	TFC	TFC	TFC	TFC	TFC	TFC	TFC	65.4
WM_386	21600000	43.45	1.425	50	1.59	8.94	29.9	64.1	0.829	5.171	2.14381	42.8	6.18	21	3.37	24.1	3.82	27.3	9.3	35.1	21.7	19.9	45	27	72.9	0.0923	0.338	33.7	0	0	0	0.154	0.0308	28.9	0	45.8	0	0	0	0.185	0	4.74	0.0615	20.1	45.8	29.0848	4.925	20.1902	68.8
WM_387	19600000	49.75	0.976	47.6	1.77	8.31	39.6	53.25	1.63	5.52	1.3447	47.1	13.4	15.9	2.21	31	5.66	30.6	9.71	61.9	49.9	10.7	27.4	25.6	61	0.68	0.0567	28.7	0	0	0	0.0567	0.113	22.4	0.227	40.7	0	0	0	0	0.113	6.06	0.227	30.1	40.927	22.5697	6.173	30.3303	75.8
WM_388	22800000	44.1	1.85	49.9	1.47	7.9	35.7	58.15	0.9085	5.2415	1.62885	56.7	8.68	13.1	2.09	51.7	6.02	19.1	8.41	49.5	34.5	16.9	33.6	34.3	79.3	0.0549	0.11	29.8	0	0	0	0.0549	0	26.5	0.0275	54.4	0	0	0	0.0549	0	3.24	0.0275	15.7	54.4275	26.5549	3.2949	15.7227	82.5
WM_389	62400000	52.65	2.89	39.1	2.1	8.87	47	46.15	1.525	5.325	0.981915	36.1	13.3	40	11.6	32	6.53	41	12.4	47.1	36.4	16.7	36.2	37.7	76.6	2.35	0.0443	25.5	0	0	0	0.0443	0.62	21.6	1.42	54.9	0	0	0	0	0.0443	3.3	0.266	17.8	56.32	22.2643	3.3443	18.0714	73.7
WM_390	20400000	46.45	NS	46	OUT	OUT	34.1	61.35	1.1335	3.4165	1.79912	65.7	10	14.7	1.64	40.7	6.34	34.8	4.28	NS	NS	NS	NS	NS	NS	NS	NS	NS	NS	NS	NS	NS	NS	NS	NS	NS	NS	NS	NS	NS	NS	NS	NS	NS	NS	NS	NS	NS	70.4
WM_391		ND	ND	ND	ND	ND	ND	ND	ND	ND	ND	ND	ND	ND	ND	ND	ND	ND	ND	ND	ND	ND	ND	ND	ND	ND	ND	ND	ND	ND	ND	ND	ND	ND	ND	ND	ND	ND	ND	ND	ND	ND	ND	ND	ND	ND	ND	ND	ND
WM_392	13800000	53.8	NS	37.6	OUT	OUT	24.7	71.4	0.8155	3.0845	2.89069	51.3	23.6	17	2.99	59	7.38	18.2	4.13	NS	NS	NS	NS	NS	NS	NS	NS	NS	NS	NS	NS	NS	NS	NS	NS	NS	NS	NS	NS	NS	NS	NS	NS	NS	NS	NS	NS	NS	75
WM_393	57200000	39.65	NS	55.3	3.67	6.8	28	68.15	0.526	3.324	2.43393	36.2	27.2	29.8	10.1	36	12.2	41.3	2.95	NS	NS	NS	NS	NS	NS	NS	NS	NS	NS	NS	NS	NS	NS	NS	NS	NS	NS	NS	NS	NS	NS	NS	NS	NS	NS	NS	NS	NS	73.4
WM_394	36600000	39.95	NS	44.4	3.17	6.21	51	45.95	0.7685	2.2815	0.90098	64.9	23.2	6.19	0.968	46.6	14.3	29.5	2.84	NS	NS	NS	NS	NS	NS	NS	NS	NS	NS	NS	NS	NS	NS	NS	NS	NS	NS	NS	NS	NS	NS	NS	NS	NS	NS	NS	NS	NS	88.7
WM_395	21000000	39.1	NS	49.5	2.51	3.77	36	59.3	0.848	3.852	1.64722	67.4	20	8.5	0.527	62.3	11.9	18.5	3.87	NS	NS	NS	NS	NS	NS	NS	NS	NS	NS	NS	NS	NS	NS	NS	NS	NS	NS	NS	NS	NS	NS	NS	NS	NS	NS	NS	NS	NS	78.9
WM_396	38800000	42.95	NS	43.1	1.87	5.38	45.25	51.9	0.742	2.108	1.14696	46.8	10.7	28.2	19.1	44.6	5.46	21.6	5.31	NS	NS	NS	NS	NS	NS	NS	NS	NS	NS	NS	NS	NS	NS	NS	NS	NS	NS	NS	NS	NS	NS	NS	NS	NS	NS	NS	NS	NS	85.3
WM_397	29600000	37.7	NS	51.9	2.26	6.45	51.85	44.65	0.791	2.709	0.861138	48.6	21.1	18.3	7.41	48.2	9.27	27.8	9.44	NS	NS	NS	NS	NS	NS	NS	NS	NS	NS	NS	NS	NS	NS	NS	NS	NS	NS	NS	NS	NS	NS	NS	NS	NS	NS	NS	NS	NS	81
WM_398	74800000	46.35	NS	44.7	1.73	4.46	51.7	45.4	0.885	2.015	0.878143	50.7	13.2	28	9.63	56.2	7.01	19.9	7.18	NS	NS	NS	NS	NS	NS	NS	NS	NS	NS	NS	NS	NS	NS	NS	NS	NS	NS	NS	NS	NS	NS	NS	NS	NS	NS	NS	NS	NS	83.9
WM_399	7200000	52.3	NS	37.4	1.35	5.07	46.65	51.1	0.5	1.75	1.09539	54.6	19.6	13.4	4.7	41.3	8.63	31.1	6.21	NS	NS	NS	NS	NS	NS	NS	NS	NS	NS	NS	NS	NS	NS	NS	NS	NS	NS	NS	NS	NS	NS	NS	NS	NS	NS	NS	NS	NS	81.8
WM_400	92400000	52.55	15.6815	41.8	1.67	3.53	50.9	46.75	0.503	1.847	0.918468	51.4	9.29	25.6	19.9	62.9	5.94	19.1	4.54	41.4	28.6	22.8	35.8	42.9	NA	NA	NA	NA	NA	NA	NA	NA	NA	NA	NA	NA	NA	NA	NA	NA	NA	NA	NA	NA	NA	NA	NA	NA	91.1
WM_401	33400000	57.55	15.245	32.3	1.84	2.38	26.6	70.4	0.4725	2.5275	2.64662	49.2	27	16.9	11.4	76.1	6.77	9.76	2.04	49.4	38.4	24	26.6	33.7	NA	NA	NA	NA	NA	NA	NA	NA	NA	NA	NA	NA	NA	NA	NA	NA	NA	NA	NA	NA	NA	NA	NA	NA	91.9
WM_402	64600000	33.45	2.825	41	3.07	7.94	45.3	49.8	0.325	4.575	1.09934	66.6	11.8	8.69	0.198	44.3	6.42	24	3.85	31	24.8	40.7	28.3	36.4	NS	NS	NS	NS	NS	NS	NS	NS	NS	NS	NS	NS	NS	NS	NS	NS	NS	NS	NS	NS	NS	NS	NS	NS	91.9
WM_403	17400000	31.05	3.96	42.5	5.1	11.8	41.5	51.55	0.365	6.585	1.24217	74.2	17.3	3.51	0.948	54.1	7.08	19.8	7.93	30.8	26.2	53.7	15.5	33.6	NS	NS	NS	NS	NS	NS	NS	NS	NS	NS	NS	NS	NS	NS	NS	NS	NS	NS	NS	NS	NS	NS	NS	NS	84.1
WM_404	101800000	47.2	7.22	36.5	3.08	12.5	48.55	47.8	0.303	3.347	0.984552	43.4	18.2	25.1	0.102	45.3	9.01	29.8	5.25	18.6	13.5	38.9	42.5	45.6	NS	NS	NS	NS	NS	NS	NS	NS	NS	NS	NS	NS	NS	NS	NS	NS	NS	NS	NS	NS	NS	NS	NS	NS	89.6
WM_405	11600000	ND	ND	ND	ND	ND	ND	ND	ND	ND	ND	ND	ND	ND	ND	ND	ND	ND	ND	ND	ND	ND	ND	ND	ND	ND	ND	ND	ND	ND	ND	ND	ND	ND	ND	ND	ND	ND	ND	ND	ND	ND	ND	ND	ND	ND	ND	ND	ND
WM_406	18200000	ND	ND	ND	ND	ND	ND	ND	ND	ND	ND	ND	ND	ND	ND	ND	ND	ND	ND	ND	ND	ND	ND	ND	ND	ND	ND	ND	ND	ND	ND	ND	ND	ND	ND	ND	ND	ND	ND	ND	ND	ND	ND	ND	ND	ND	ND	ND	ND
WM_407	59200000	ND	ND	ND	ND	ND	ND	ND	ND	ND	ND	ND	ND	ND	ND	ND	ND	ND	ND	ND	ND	ND	ND	ND	ND	ND	ND	ND	ND	ND	ND	ND	ND	ND	ND	ND	ND	ND	ND	ND	ND	ND	ND	ND	ND	ND	ND	ND	ND
WM_408	65000000	ND	ND	ND	ND	ND	ND	ND	ND	ND	ND	ND	ND	ND	ND	ND	ND	ND	ND	ND	ND	ND	ND	ND	ND	ND	ND	ND	ND	ND	ND	ND	ND	ND	ND	ND	ND	ND	ND	ND	ND	ND	ND	ND	ND	ND	ND	ND	ND
WM_409	23400000	45.8	2.54	42	1.5	12.4	15	79.3	0.5155	5.1845	5.28667	19	10.6	41.6	0.0293	32.5	4.93	44	9.96	28.1	19.8	19.9	52	13.9	75	0.0275	0.412	26.2	0	0	0	0.357	0	21.7	0.0137	53.7	0	0	0	0.055	0	4.44	0.0137	19.7	53.7137	22.057	4.495	19.7343	83.4
WM_410		ND	ND	ND	ND	ND	ND	ND	ND	ND	ND	ND	ND	ND	ND	ND	ND	ND	ND	ND	ND	ND	ND	ND	ND	ND	ND	ND	ND	ND	ND	ND	ND	ND	ND	ND	ND	ND	ND	ND	ND	ND	ND	ND	ND	ND	ND	ND	ND
WM_411	12600000	50.7	0.6775	39.2	1.5	8.78	21	72.35	0.5365	6.1135	3.44524	45.2	9.7	16.1	0.0561	52.6	4.18	23.5	8.38	82.76	61	7.49	9.75	14.7	52.8	0.305	8.85	20.9	0	0	0	8.24	0	15.7	0	28.5	0	0	0	0.611	0.153	5.04	0.153	41.5	28.5	23.94	5.804	41.756	82
WM_412		ND	ND	ND	ND	ND	ND	ND	ND	ND	ND	ND	ND	ND	ND	ND	ND	ND	ND	ND	ND	ND	ND	ND	ND	ND	ND	ND	ND	ND	ND	ND	ND	ND	ND	ND	ND	ND	ND	ND	ND	ND	ND	ND	ND	ND	ND	ND	ND
WM_413	8000000	42.8	0.844	46.4	1.76	5.95	37.6	57.85	0.3905	4.1595	1.53856	61.8	16.1	11.7	0.0198	61.9	5.16	19.9	9.27	65.1	46.8	11.7	23.2	30.4	58.8	0.382	4.21	20.9	0	0	0	3.63	0	17.2	0	38.7	0	0	0	0.574	0.0956	3.63	0.287	35.9	38.7	20.83	4.2996	36.1704	81
WM_414	27200000	49.9	0.84	41.9	1.24	6.83	14.8	80.4	0.5415	4.2585	5.43243	47.2	18.4	26.1	0.784	30.4	7.08	52.1	7.56	38.93	26.1	7.87	53.2	38.7	75.9	0.136	2.4	42.2	0	0	0	2.18	0.0454	39.2	0	33.9	0	0	0	0.227	0	3.04	0.0907	21.3	33.9	41.4254	3.267	21.4076	85.3
WM_415	28200000	47.1	1.18	48	2.59	9.4	28.5	65.65	0.6865	5.1635	2.30351	59.2	7.49	24.4	2.99	42.2	4.48	43.1	4.72	35.5	24.9	22.9	41.6	46.8	70.7	0	0.0523	30.7	0	0	0	0.0262	0	26.7	0	44.2	0	0	0	0.0262	0	3.98	0	25.1	44.2	26.7262	4.0062	25.0676	71.9
WM_416	22600000	39.85	0.823	52.7	2.07	8.25	23.2	71.35	0.377	5.073	3.07543	56.7	12.5	19.5	3.48	60.1	5.54	25.2	6.87	48.2	33.4	11.4	40.4	40	66.5	0.219	3.69	40.9	0	0	0	3.22	0.11	35.8	0.0366	25.4	0	0	0	0.475	0.0366	4.97	0.0366	29.9	25.4366	39.13	5.4816	29.9518	71.8
WM_417	25400000	37.4	1.82	54.5	2.4	12.4	33.7	58.35	0.6085	7.3415	1.73145	58.8	14.5	13.6	0.396	57.3	7.41	26	6.63	35.7	24.8	19.9	44.4	37.3	74.1	0.115	0.277	44.2	0	0	0	0.254	0.0231	39	0.0231	36.2	0	0	0	0.0231	0	5.12	0.0692	19.3	36.2231	39.2771	5.1431	19.3567	79.8
WM_418	4800000	ND	ND	ND	ND	ND	ND	ND	ND	ND	ND	ND	ND	ND	ND	ND	ND	ND	ND	ND	ND	ND	ND	ND	ND	ND	ND	ND	ND	ND	ND	ND	ND	ND	ND	ND	ND	ND	ND	ND	ND	ND	ND	ND	ND	ND	ND	ND	ND
WM_419	37200000	47.7	1.785	44	1.82	6.48	28.5	66.2	0.5665	4.7335	2.32281	61.2	11.8	19	0.506	51.4	9.29	31.3	4.24	38.2	23.3	16	45.8	25.8	71.1	0	3.56	28.8	0	0	0	3.3	0	24.9	0	48.5	0	0	0	0.26	0	3.94	0	19.1	48.5	28.2	4.2	19.1	81
WM_420	21200000	38.75	1.355	49.1	2.51	12.2	22.45	71.2	0.6695	5.6805	3.17149	55.3	8.17	23.2	0.863	50.1	9.1	27.3	5.32	36.5	19	14.9	48.6	38.1	69.8	0.0298	9.61	37.6	0	0	0	8.95	0	32.6	0	33.8	0	0	0	0.657	0	4.98	0.0298	18.9	33.8	41.55	5.637	19.013	74.4
WM_421	20800000	52.25	1.515	37.7	2.15	5	30.15	64.75	0.563	4.537	2.1476	62.1	18.5	13.7	0.085	44.3	17.1	31.9	4.21	48.7	34.2	29	22.3	19.4	66.4	0.031	4.04	39.3	0	0	0	3.54	0	33.6	0	35.4	0	0	0	0.497	0.031	5.71	0	21.2	35.4	37.14	6.238	21.222	84.2
WM_422	48200000	36.05	1.065	48.9	1.54	3.43	21.3	72.4	0.5235	5.7765	3.39906	51.5	15.3	19.9	1.23	52.6	10.9	28.4	4.44	55.6	33.8	31.4	13	23.5	58.8	0.0976	34.5	16.3	0	0	0	31.5	0	12.5	0.0325	20.7	0	0	0	2.96	0.0325	3.81	0.0325	28.4	20.7325	44	6.8025	28.465	82
WM_423	15800000	54.9	0.779	36.2	1.51	5.18	20.65	73.7	0.376	5.274	3.56901	69.8	12.3	11.3	0.0531	53.1	7.1	31	3.75	50.6	24.3	8	41.4	45.3	63	0.0719	1.87	26.8	0	0	0	1.87	0	24.2	0.0719	43.5	0	0	0	0	0	2.66	0	27.8	43.5719	26.07	2.66	27.6981	82
WM_424	38000000	51.8	0.734	42.1	1.92	6.42	33.65	58	0.457	7.893	1.72363	60.2	9.29	20.1	3	43.3	4.59	38.3	2.66	44.1	31.8	28.4	27.5	28.8	69.3	0.116	1.11	33.8	0	0	0	1.05	0	27.6	0	40.4	0	0	0	0.0582	0.116	6.11	0	24.7	40.4	28.65	6.2842	24.6658	79.2
WM_425	48400000	41.2	0.834	54.2	1.87	6.97	36.1	54.85	0.3655	8.6845	1.51939	70.5	13.5	9.76	2.19	57.9	6.23	27.7	2.38	38.8	29	40	21.2	20.3	68.2	0	2.86	34.8	0	0	0	2.63	0	28.9	0	37.6	0	0	0	0.229	0	5.84	0	24.8	37.6	31.53	6.069	24.801	84.5
WM_426	9000000	58.1	1.49	36	1.58	5.48	27.7	63.2	0.296	8.804	2.28159	66.9	19.4	10.1	0.641	68.8	8.68	16.6	3.41	55.3	45.6	17.6	27.1	22.6	65.4	0.0749	0.973	29.7	0	0	0	0.749	0	24.1	0	42.3	0	0	0	0.225	0.0749	5.54	0	27	42.3	24.849	5.8399	27.0111	73.7
WM_427	33400000	46.1	1.29	41.5	1.97	5.2	15.8	74.65	0.389	9.161	4.72468	46.7	6.49	26.2	9.87	51	4.99	28.9	3.58	46.5	31.6	16.7	36.8	22.4	71.9	0.0409	17	38.4	0	0	0	15.6	0	33.9	0.0409	23.1	0	0	0	1.35	0	4.46	0	21.5	23.1409	49.5	5.81	21.5491	74.4
WM_428	6200000	ND	ND	ND	ND	ND	ND	ND	ND	ND	ND	ND	ND	ND	ND	ND	ND	ND	ND	ND	ND	ND	ND	ND	ND	ND	ND	ND	ND	ND	ND	ND	ND	ND	ND	ND	ND	ND	ND	ND	ND	ND	ND	ND	ND	ND	ND	ND	ND
WM_429	5200000	ND	ND	ND	ND	ND	ND	ND	ND	ND	ND	ND	ND	ND	ND	ND	ND	ND	ND	ND	ND	ND	ND	ND	ND	ND	ND	ND	ND	ND	ND	ND	ND	ND	ND	ND	ND	ND	ND	ND	ND	ND	ND	ND	ND	ND	ND	ND	ND
WM_430	20600000	54.8	1.835	33.6	1.68	5.37	20.65	71.8	0.463	7.087	3.477	56.4	14.7	21.3	2.66	37.4	5.69	44.8	2.39	34.2	26.4	22.5	43.3	46.1	78.3	0.101	0.683	36.3	0	0	0	0.607	0.0253	32.9	0.0506	45.4	0	0	0	0.0759	0.0253	3.31	0	17.6	45.4506	33.5323	3.4112	17.6059	82
WM_431	20600000	35.2	1.755	49	1.56	8.28	27.15	55.1	0.506	17.244	2.02947	62.5	16.1	9.32	0.807	57.5	9.06	23.2	2.12	58.6	46.3	20.2	21.2	22.1	74.8	0.0924	15.1	40	0	0	0	14.3	0.0231	36.4	0.0231	26.6	0	0	0	0.808	0.0231	3.56	0.0231	18.2	26.6231	50.7231	4.3911	18.2627	76.4
WM_432	18400000	48.65	0.81	44.2	2.05	9.64	28.9	60.05	0.362	10.688	2.07785	45.7	28.5	21.2	4.08	31.5	13.3	49.2	3.5	44.7	36.3	17.3	38	40.3	70.2	0.0862	0.345	48	0	0	0	0.345	0	41.6	0	29.7	0	0	0	0	0	6.38	0.0862	21.8	29.7	41.945	6.38	21.975	67.1
WM_433	73600000	30.45	0.976	60.7	1.23	3.69	16.45	67.85	0.3255	15.3745	4.12462	42.7	21.2	28.7	5.77	40.4	13	37.7	0.746	46.5	33.5	35.1	18.4	17.7	61.6	0.231	12.2	42.4	0	0	0	11.1	0	37.3	0.115	15.5	0	0	0	1.15	0	5.01	0.115	29.7	15.615	48.4	6.16	29.825	82.2
WM_434	38400000	50.9	0.943	30.9	3.34	10.3	23.8	60.75	0.348	15.102	2.55252	32.5	11	48	35	27.7	3.27	46.9	1.58	34.8	26	13.1	52.1	55.5	63.7	0.0486	3.55	35.1	0	0	0	3.25	0.0486	31.3	0	31.8	0	0	0	0.291	0	3.79	0	29.5	31.8	34.5986	4.081	29.5204	79.7
WM_435	12800000	66.4	2.96	27.9	0.963	7.84	21.2	67.45	0.2595	11.0905	3.1816	54.8	18.7	19.9	1.97	30.4	7.12	47.8	1.09	38.5	26.8	21.5	40	8.05	75.7	0.053	0.053	24	0	0	0.0265	0.0265	0	20.4	0	59	0	0	0	0	0	3.69	0.0265	16.9	59	20.453	3.69	16.857	75.8
WM_436	7000000	57.35	4.47	24.6	3.48	30.9	11.345	80.2	0.619	7.836	7.06919	69.9	25.3	3.61	TFC	45.7	51	2.65	TFC	TFC	TFC	TFC	TFC	TFC	TFC	TFC	TFC	TFC	TFC	TFC	TFC	TFC	TFC	TFC	TFC	TFC	TFC	TFC	TFC	TFC	TFC	TFC	TFC	TFC	TFC	TFC	TFC	TFC	91.4
WM_437	25700000	38.95	1.55	59.4	1.14	4.74	13.65	60.85	0.327	25.173	4.45788	33.4	18.9	37.1	4.23	30.7	8	47.4	4.04	55	40.9	26.9	18.1	10.1	63.7	0.0912	16.2	43.2	0	0	0	15.4	0	37.7	0	19.6	0	0	0	0.82	0	5.47	0.0912	20.9	19.6	53.1	6.29	21.01	86.2
WM_438	15400000	61.7	0.67	32.5	0.963	5.32	31.8	58.9	0.4055	8.8945	1.8522	68.2	12.8	10.4	2.72	42.9	4.72	40.6	2.96	62.2	49.6	11.7	26.1	27.4	56.6	0	0	29.2	0	0	0	0	0	24.3	0	31.6	0	0	0	0	0	4.9	0	39.2	31.6	24.3	4.9	39.2	83.2
WM_439	18800000	58.1	1.75	34.4	1.75	7	24.7	62	0.531	12.769	2.51012	59.1	11.7	22.3	7.13	41.2	4.3	40.2	2.92	63.3	53.3	23.1	13.6	14.9	78.5	0	0.149	33	0	0	0	0.149	0	29.9	0	50.3	0	0	0	0	0	3.14	0	16.6	50.3	30.049	3.14	16.511	81.9
WM_440	30000000	59.15	1.34	35.7	1.24	6.19	25.25	61.8	0.4725	12.4775	2.44752	61.2	15.2	20.6	7.19	45.8	5.95	42.5	2.43	62.4	51.3	17.5	20.1	25.1	67.8	0	0.122	27.5	0	0	0	0.122	0	25.6	0	46	0	0	0	0	0	1.95	0	26.3	46	25.722	1.95	26.328	82.6
WM_441	14400000	54.35	1.47	30.5	1.88	2.7	40.5	51.8	0.212	7.488	1.27901	59.9	12.1	16.9	0.00506	38.4	5.26	40.6	4.07	83.38	58.1	1.62	15	13.8	5.16	9.01	25.9	2.16	0	0	0.296	2.09	0	0.0455	0.546	3.07	0	0	2.21	21.3	0.0683	2.05	5.89	62.5	3.616	2.4315	25.6283	68.3242	64.2
WM_442	34400000	40.85	1.018	18.9	2.24	4.74	39	33.25	0.14195	27.6081	0.852564	70.2	1.02	2.03	0	52.8	1.81	9.87	5.32	62.04	41.8	9.56	28.4	17.3	67.9	11.3	10.4	22.9	0	0	0.443	6.26	1.29	15.8	7.67	35.1	0	0	0.0843	3.56	0.169	5.67	1.64	22.3	42.77	23.793	9.4833	23.9537	61.8
WM_443	24600000	53.45	2.965	37.9	1.34	8.75	23.75	63.05	0.491	12.709	2.65474	66.8	11.8	14.8	0	55.8	6.94	27.2	8.7	29.6	22.5	31.2	39.2	19.8	74.8	0.0723	1.33	34.5	0	0	0	1.18	0.0361	29.2	0.0241	46.2	0	0	0	0.145	0.012	5.23	0	18	46.2241	30.4161	5.387	17.9728	80
WM_444		48.1	1.445	38	2.14	8.75	23.6	62.85	0.4175	13.1325	2.66314	38.6	8.8	27	0.0128	31.4	5.39	27.9	5.53	26.4	15.1	18.6	55	57.4	76.7	0	1.2	54.1	0	0	0	1.03	0	49.6	0	27.9	0	0	0	0.163	0	4.47	0	16.8	27.9	50.63	4.633	16.837	78.4
WM_445	14200000	43.4	1.505	39.9	1.71	7.25	31.95	47.2	0.191	20.659	1.47731	58.1	26.8	7.25	0	54.6	6.98	26.1	7.97	77.4	65.4	12.6	10	14.5	60.6	0.078	3.43	23.2	0	0	0	3.2	0	20	0	38.6	0	0	0	0.234	0	3.12	0.078	34.7	38.6	23.2	3.354	34.846	84.4
WM_446	30800000	56.7	1.775	23.9	1.14	4.84	25.4	63.15	0.2945	11.1555	2.48622	62.3	9.34	20.1	0.00364	39.5	4.33	43.6	5.87	46.7	35.4	26.9	26.4	35.4	69.8	0	2.16	27.8	0	0	0	2.09	0	23.7	0	39.8	0	0	0	0.0698	0	4.08	0	30.3	39.8	25.79	4.1498	30.2602	83.6
WM_447	4000000	59.3	0.888	ND	ND	ND	36.95	53	0.741	9.309	1.43437	45.5	23	19	0.00949	41.1	8.48	36.4	3.59	50.4	29.7	20.1	29.5	22	61.4	0.712	0.305	34.4	0	0	0	0.203	0.102	29.6	0.407	40.9	0	0	0	0.102	0	4.68	0.203	23.8	41.307	29.905	4.782	24.006	ND
WM_448	26800000	54.3	0.7045	41	0.962	12.4	32.95	56.55	0.2985	10.2015	1.71624	63.8	11.1	16.9	0	44.2	4.31	33.2	4.63	66.1	50	15.1	18.8	26.7	63.6	0	0	28.1	0	0	0	0	0	25.2	0	39.3	0	0	0	0	0	2.91	0	32.6	39.3	25.2	2.91	32.59	78.7
WM_449	47000000	46.7	0.8	43.7	1.05	10.6	23.65	64	0.2705	12.0795	2.70613	43.8	12.7	21.6	0	40.6	6.33	29.8	4.45	29.2	16.3	27.9	42.9	38.7	73.3	0.253	2.02	47.1	0	0	0	2.02	0.0632	42.2	0.0632	30.2	0	0	0	0	0.0632	4.74	0.0632	20.6	30.2632	44.2832	4.8032	20.6504	87.9
WM_450	18200000	41.6	2.055	47.3	1.44	11.8	25.1	60.85	0.3795	13.6705	2.4243	34.2	27.7	22	0	20.8	11.7	49.1	6.32	47.1	40.6	22.8	30.1	24.7	67.9	0.12	0.03	28.6	0	0	0	0.03	0.03	24.2	0.03	44.7	0	0	0	0	0.03	4.32	0.03	26.6	44.73	24.26	4.35	26.66	80.5
WM_451	45600000	58.25	1.059	37.6	1.63	4.27	45.1	46.05	0.5555	8.2945	1.02106	44.9	14.1	15.9	11	66.9	6.35	14	1.41	43.9	32.2	25.4	30.7	48.5	50.2	0.0651	0.293	23.9	0	0	0	0.293	0.0325	20	0.0325	30.1	0	0	0	0	0	3.87	0	45.7	30.1325	20.3255	3.87	45.672	82.4
WM_452	56600000	33.2	1.7	55.4	2.92	6.22	62.35	20.95	0.5345	16.1655	0.336006	32.4	13.2	26.4	19.2	19.9	8.69	49.6	2.39	54.1	43.8	28.6	17.3	43.9	56	0	3.64	42.9	0	0	0	3.46	0	35.3	0	19.6	0	0	0	0.178	0	7.64	0	33.8	19.6	38.76	7.818	33.822	76.3
WM_453	31400000	43.4	0.8685	50.7	1.69	4.7	43.9	42.95	0.4635	12.6865	0.97836	61.5	11.8	10	8.53	59	9.05	22.1	1.55	66.7	51.2	18.6	14.7	26.3	50	15.4	3.66	36.9	0	0	0.542	2.78	6.64	22	6.03	13.2	0	0	0.136	0.203	0.881	7.32	1.22	39	19.23	31.962	8.54	40.268	83.3
WM_454	25000000	61.2	1.075	32.6	0.977	4.05	37.4	53.55	0.2755	8.7745	1.43182	70.6	3.04	3.83	3.64	70.2	4.79	13.5	1.96	69.9	56.3	13.4	16.7	22.7	55.9	1.45	10.5	25	0	0	0.0441	8.46	0.22	20.4	0.969	28.1	0	0	0	1.98	0.0441	4.32	0.176	35.3	29.069	29.1241	6.3441	35.4628	81.5
WM_455	72200000	53.55	0.92	34.6	0.934	19.7	29	64.65	0.383	5.967	2.22931	10.4	20.4	31.7	0.252	7.3	2.92	27.1	NS	47.2	28.7	20.7	32.1	44	53.6	2.32	10.2	17.9	0	0	0.0692	7.99	0.311	13.6	1.42	33.1	0	0	0.0346	2.11	0.0692	3.98	0.415	37	34.52	21.9702	6.1938	37.316	83.4
WM_456	43600000	46.75	0.887	39	1.71	6.35	30.15	61.25	0.2975	8.3025	2.03151	8.88	33.5	30.9	0.808	10.5	3.58	32.3	NS	56.2	42	31.3	12.5	28.5	66.1	34.4	11.9	20.6	0	0	3.67	6.51	8.08	8.16	18.4	19.9	0	0	0.524	1.2	0.823	3.52	2.84	26.3	38.3	26.42	6.067	29.213	80.9
WM_457	65800000	31.35	2.97	39.1	3.48	31	30	59.45	0.3445	10.2055	1.98167	6.74	25	42.3	1.13	5.68	4.25	44	NS	46.1	41	41.9	12	47.5	74.8	5.32	7.81	33.5	0	0	0.536	6.78	1.65	28.6	2.36	41.5	0	0	0.0429	0.45	0.107	3.07	0.622	14.3	43.86	37.566	3.6699	14.9041	81
WM_458	39200000	53.85	1.235	39.2	1.84	10.5	23.85	70.3	0.229	5.621	2.94759	15.4	34.7	27.4	0.859	14	6.79	34	NS	53.6	42.7	27.4	19	35.8	68.3	36.3	15.1	23.9	0	0	5.27	7.8	8.64	11.3	17.7	20.1	0	0	0.505	1.52	0.954	3.03	3.25	20	37.8	33.01	6.009	23.181	76.1
WM_459	67800000	40.05	1	52.3	1.56	14.7	22.35	68.3	0.1515	9.1985	3.05593	7.29	28.6	36.6	0.194	4.79	3.99	43.2	NS	54.8	37.2	27.5	17.7	36.9	57.3	26.9	13.8	28	0	0	3.11	7.67	10	11.8	10.4	17.1	0	0	0.444	2.56	1.22	5	1.67	29	27.5	32.58	9.224	30.696	80.3
WM_460	54400000	42.6	1.645	49.4	3.02	17.7	27.95	63.85	0.267	7.933	2.28444	12.7	26.9	31.4	0.147	6.52	2.72	37.4	NS	54.3	43.9	31.1	14.6	32.5	72.1	36.6	17.7	27	0	0	6.78	9.01	11.1	12.7	14.7	18.2	0	0	0.452	1.41	0.678	2.49	2.84	19.6	32.9	39.59	5.03	22.48	72.9
WM_461	64800000	50.3	0.9115	42.5	1.34	9.82	24.8	68.55	0.3095	6.3405	2.76411	14.5	23.1	28.2	0.0375	7.68	2.98	31.3	NS	54.8	38.6	24.7	20.5	33.2	66.1	37.5	10.6	29.3	0	0	4.3	5.35	11.6	13.2	16.3	16.3	0	0	0.337	0.636	1.16	3.37	3.78	23.7	32.6	34.45	5.503	27.447	76.1
WM_462	76400000	48.5	1.28	38.3	1.44	8.99	28.55	65.05	0.283	6.117	2.27846	26	34.5	18.4	0.01	21.7	7.09	28.4	NS	52.9	41.2	22.3	24.8	39.2	73.2	0.116	0.256	31.1	0	0	0.0232	0.209	0.0697	28.7	0	46.2	0	0	0	0.0232	0.0232	2.35	0	22.4	46.2	29.0019	2.3964	22.4017	81.4
WM_463	77600000	49.2	1.34	43.5	1.62	7.47	26.2	66.65	0.29	6.86	2.54389	11.5	35.6	26.5	0.023	7.51	3.65	33.1	NS	54.1	43.2	29.8	16.1	32.1	66.7	29.7	10.7	24.6	0	0	2.64	6.31	7.67	12.9	14.8	22.9	0	0	0.44	1.28	0.99	3.01	3.19	23.8	37.7	29.52	5.72	27.06	75.5
WM_464	57600000	50.1	1.955	35.6	2.12	8.51	32.3	60.4	0.2765	7.0235	1.86997	16.9	38.9	17	0.00715	16.2	5.22	25.7	NS	43.3	36.7	37.5	19.2	38.2	68.2	33.5	13.6	25.8	0	0	4.43	7.27	9.33	13	15	19.2	0	0	0.339	1.55	0.872	2.57	3.46	22.9	34.2	34.03	5.331	26.439	69.6
LMC_1	ND	29.25	1.32667	58	1.25	6.79	37.75	56.75	0.2	5.3	1.50331	67.4	7.94	2.98	0.259	77.7	2.36	4.26	3.67	22.2	15.8	31.8	30.2	39.5	43.7	42.8	11.5	7.59	0	0	3.55	3.79	3.39	1.78	19.7	11.5	0	0	2.02	2.1	0.969	1.45	13.2	36.6	31.2	12.51	6.539	49.751	73
LMC_2	43000	29.25	1.405	55.7	2.4	4.55	48.7	45.1	0.217	5.983	0.926078	24	6.78	9.99	0.651	20.6	8.81	18	2.69	9.68	13.2	48.7	28.5	0.163	NC	NC	NC	NC	NC	NC	NC	NC	NC	NC	NC	NC	NC	NC	NC	NC	NC	NC	NC	NC	NC	NC	NC	NC	85.6
LMC_3	1305000	27.65	2.055	37.4	1.9	5.85	41.15	49.35	0.2375	9.2625	1.19927	53.5	22.3	12.2	4.66	41.7	6.22	36.1	10.2	17.3	17.9	19	45.8	38.3	NC	NC	NC	NC	NC	NC	NC	NC	NC	NC	NC	NC	NC	NC	NC	NC	NC	NC	NC	NC	NC	NC	NC	NC	82.8
LMC_4	101000000	29.5	2.765	40.1	1.42	6.08	47.2	43.9	0.509	8.391	0.930085	52.5	30.8	6.83	ND	42.4	9.08	31.1	ND	24	19.2	15.1	41.6	0	NC	NC	NC	NC	NC	NC	NC	NC	NC	NC	NC	NC	NC	NC	NC	NC	NC	NC	NC	NC	NC	NC	NC	NC	88.5
LMC_5	38600000	29.55	2.31	61.1	1.9	4.45	42.6	49.9	0.281	7.219	1.17136	61.4	20.7	10	6.01	57.1	9.58	23.4	8.4	11.3	29.9	25.9	32.9	0.042	83.7	0.0481	5.38	39.9	0	0	0	5.29	0	38.6	0.0481	40	0	0	0	0.0962	0	1.3	0	14.7	40.0481	43.89	1.3962	14.6657	91.1
LMC_6	15200000	24.25	1.13333	64.7	1.6	4.71	41.05	51.25	0.29	7.41	1.24848	25.6	9.2	19.5	1.09	20.3	6.69	39.3	7.41	23	27.8	19.4	29.8	0.621	76.6	36.9	14.4	25.1	0	0	7.45	6.98	13.9	10.9	15.4	21.9	0	0	0	0	0.0362	0.217	0.181	23	37.3	39.23	0.2532	23.2168	90.6
LMC_7	65000000	23.1	1.51667	53.6	1.81	5.74	46.85	44.6	0.3435	8.2065	0.951974	55.3	16.4	11.5	1.32	40.3	5.84	31.6	12.3	17.6	15.1	18.7	48.6	0.106	78.9	0.915	5.57	33.8	0	0	0.0352	5.46	0.106	33.4	0.247	39.5	0	0	0	0.0705	0.0352	0.211	0.564	20.3	39.747	39.0012	0.3167	20.9351	89.2
LMC_8	16200000	18.2	0.734667	37.4	2.01	5.73	33.3	57.7	0.292	8.708	1.73273	ND	ND	ND	9.45	ND	ND	ND	29.5	67.6	14.9	3.2	14.3	0.253	20.2	17.2	12.6	2.12	0	0	6.04	2.89	0.514	0.578	5.78	4.31	0	0	1.29	2.38	0.45	0.578	2.96	72.2	10.09	10.022	4.698	75.19	82.1
LMC_9	47000000	24.75	0.561667	45.4	1.26	5.25	28.95	61.25	0.1592	9.6408	2.11572	31.2	11.4	16.5	14	45.4	2.79	9.32	6.45	20.9	20	29.2	29.9	0.0922	17.5	16.3	10.2	4.17	0	0	1.88	3.75	0.625	1.04	3.96	6.25	0	0	0.417	4.17	0.625	1.88	8.75	66.7	10.21	7.295	7.092	75.403	67.2
LMC_10	54200000	30.25	1.42767	48.9	2.3	4.33	37.55	56	0.2075	6.2425	1.49134	41	14.1	8.65	0.143	30.7	3.02	8.42	4.84	6.7	12.9	41.1	39.3	43.7	42.7	46	26.8	3.79	0	0	11.2	6.77	1.51	0.757	15.1	10.4	0	0	3.96	4.86	0.802	0.713	12.9	31	25.5	20.237	10.335	43.928	72.3
LMC_11	64600000	37.6	0.585	51.4	2.21	5.59	32.75	60.75	0.245	6.255	1.85496	30.9	8.48	11.1	0.766	48.1	1.38	6.38	1.75	48.53	44	7.47	3.74	42.2	21	2.18	17.1	3.97	0	0	0.529	8.8	0.132	1.52	0.397	9.92	0	0	0.0661	7.74	0.198	2.12	0.992	67.6	10.317	10.981	10.1241	68.5779	78.2
LMC_12	140000000	47.4	1.48433	26.4	0.723	3.33	37.3	58	0.188	4.512	1.55496	45.6	5.93	6.07	1.23	43.2	3.71	9.75	7.41	55.8	15.5	28.7	42.1	41.7	47.6	51.4	31.2	8.4	0	0	12.7	7.12	3.17	1.29	14.8	8.83	0	0	7.2	4.2	2.4	1.54	11.5	25.3	23.63	24.28	15.34	36.75	82.5
LMC_13	88800000	63.15	1.88567	15.8	2.53	6.17	39.5	56.7	0.202	3.598	1.43544	71.8	15.8	2.97	3.48	68.5	2.26	7.19	3.7	51.8	13.3	34.9	41.3	41.1	61.9	55.1	39.9	9.42	0	0	21.9	11.7	4.49	1.88	15.3	7.04	0	0	3.36	2.96	1.53	1.53	9.11	19.2	22.34	39.97	9.38	28.31	69
LMC_14	113800000	48.95	1.229	27.9	2.41	8.29	37.8	55.7	0.294	6.206	1.47354	52	7.23	5.47	0.495	39.6	7.43	13.5	5.69	56.7	16.1	27.2	30.7	38.8	50.6	45.3	33.6	6.72	0	0	11.8	10.1	2.86	1.12	15.4	9.22	0	0	4.36	7.35	1.12	1.62	9.96	25	24.62	25.88	14.45	35.05	73.9
LMC_15	101000000	45.6	1.785	33.2	4.88	8.4	41.55	51.15	0.2805	7.0195	1.23105	55.1	19.8	11.2	2.32	37.9	8.03	32.7	11.2	53.2	28.3	18.5	27.5	17.7	81	44.7	18.5	26.6	0	0	8.88	8.66	15.4	9.96	18.6	19.2	0	0	0.108	0.812	0.271	1.03	1.41	15.7	37.8	42.9	2.221	17.079	85
LMC_16	2660000	44.25	1.323	19.1	16.9	8.66	31.35	57	1.273	10.377	1.81818	42.6	13.8	20.7	9.76	31.6	6.42	34.3	9.4	76.77	9.43	13.8	39	35.9	TFC	TFC	TFC	TFC	TFC	TFC	TFC	TFC	TFC	TFC	TFC	TFC	TFC	TFC	TFC	TFC	TFC	TFC	TFC	TFC	TFC	TFC	TFC	TFC	79.9
LMC_17	70000000	24.7	1.19433	47	2.73	4.53	35.65	56.5	0.244	7.606	1.58485	33.9	7.1	14.5	1.88	21.4	2.52	11.5	3.17	47.6	16.3	36.1	31.8	42	34.3	34.3	24	4.32	0	0	7.08	5.96	1.49	1.19	10.1	8.72	0	0	4.4	6.56	0.522	1.12	11	41.8	18.82	15.72	12.602	52.858	69.7
LMC_18	44600000	26.75	0.937	50.2	1.84	3.08	32.75	61	0.2155	6.0345	1.8626	34.6	6.5	12.6	1.11	24.7	2.52	9.5	4.05	40.5	19.9	39.6	25.2	32.4	38.9	38.5	22.6	5.03	0	0	8.25	5.45	1.9	1.57	13	9.24	0	0	3.71	5.2	0.578	0.99	11.3	38.9	22.24	17.17	10.478	50.112	70.8
LMC_19	112000000	26.15	1.428	48.8	2.22	4.24	33.75	58.7	0.2955	7.2545	1.73926	52.9	21	8.05	0.329	61.5	4.36	9.66	4.89	45.5	17	37.5	33.4	44.5	47.5	44.2	27.3	5.93	0	0	12	7.46	2.46	1.31	14.9	9.26	0	0	3.69	4.2	0.928	1.23	10.2	32.3	24.16	23.23	10.048	42.562	63.1
LMC_20	117000000	29	1.96667	41.7	2.48	5.34	35.15	57.4	0.3075	7.1425	1.633	60.2	23.3	6.25	0.416	64.9	5.01	9.6	5.12	37.7	18.5	43.8	30.5	40.6	48.5	45.2	26.2	5.74	0	0	11.2	7.79	2.4	1.41	15.8	9.9	0	0	3.31	3.93	0.888	1.04	11.6	30.7	25.7	22.8	9.168	42.332	67
LMC_21	114000000	43.45	0.221333	35.1	2.08	2.8	31.8	64.45	0.2855	3.4645	2.02673	50.2	3.93	4.25	2.36	14.5	1.22	8.63	3.79	TFC	TFC	TFC	TFC	TFC	TFC	TFC	TFC	TFC	TFC	TFC	TFC	TFC	TFC	TFC	TFC	TFC	TFC	TFC	TFC	TFC	TFC	TFC	TFC	TFC	TFC	TFC	TFC	TFC	67.5
LMC_22	116000000	36.9	0.265633	36.4	3	3.75	30.3	64.8	0.222	4.678	2.13861	48.9	4.62	6.06	6.44	18.1	1.97	9.6	4.83	TFC	TFC	TFC	TFC	TFC	TFC	TFC	TFC	TFC	TFC	TFC	TFC	TFC	TFC	TFC	TFC	TFC	TFC	TFC	TFC	TFC	TFC	TFC	TFC	TFC	TFC	TFC	TFC	TFC	65.6
LMC_23	187000000	49.25	1.89667	19.6	3.24	9.42	32.15	64.1	0.3555	3.3945	1.99378	63.2	13.2	4.11	4.18	58.1	2.47	6.41	2.96	6.781	92.8	0.419	0	48.5	TFC	TFC	TFC	TFC	TFC	TFC	TFC	TFC	TFC	TFC	TFC	TFC	TFC	TFC	TFC	TFC	TFC	TFC	TFC	TFC	TFC	TFC	TFC	TFC	58
LMC_24	204000000	47.4	1.92667	18.6	2.46	8.6	30.85	64.25	0.3605	4.5395	2.08266	58.2	17.8	5.52	2.33	52.1	3.71	9.25	3.41	4.857	94.9	0.243	0	34.5	TFC	TFC	TFC	TFC	TFC	TFC	TFC	TFC	TFC	TFC	TFC	TFC	TFC	TFC	TFC	TFC	TFC	TFC	TFC	TFC	TFC	TFC	TFC	TFC	58.8
LMC_25	80000000	41.8	1.31567	19.4	3.04	5.34	31.1	64.55	0.298	4.052	2.07556	NC	NC	NC	0.495	66.8	2.93	6.25	2.35	13.57	86.1	0.33	0.0989	40.3	TFC	TFC	TFC	TFC	TFC	TFC	TFC	TFC	TFC	TFC	TFC	TFC	TFC	TFC	TFC	TFC	TFC	TFC	TFC	TFC	TFC	TFC	TFC	TFC	48.6
LMC_26	27800000	66.2	0.518667	25.8	0.87	1.86	29.5	68	0.042225	2.45777	2.30508	NC	NC	NC	0.082	62.4	17.1	7.55	4.67	14.022	85.7	0.278	0.0926	31.7	TFC	TFC	TFC	TFC	TFC	TFC	TFC	TFC	TFC	TFC	TFC	TFC	TFC	TFC	TFC	TFC	TFC	TFC	TFC	TFC	TFC	TFC	TFC	TFC	66.5
LMC_27	89000000	27.5	1.81	38.2	2.77	3.98	39.35	54.85	0.0908	5.7092	1.3939	73.1	22.1	2.26	3.65	72.1	12.4	11.8	3.07	30	30.5	39.5	18.1	45.9	47.9	46.2	31.1	8.19	0	0	11	7.17	3.49	1.64	16.6	9.04	0	0	6.07	6.84	1.34	1.72	8.78	26.3	25.64	23.3	15.97	35.09	54.5
LMC_28	184000000	25.15	2.315	43.7	3.88	5.65	37.45	55.05	0.197	7.303	1.46996	70.9	24.7	2.03	3.08	80.5	3.69	9.91	2.7	26.6	36	37.4	18.4	51.7	46.2	44.3	30.2	9.14	0	0	11.4	6.68	3.63	1.29	13.5	9.61	0	0	5.59	6.6	1.37	2.85	9.1	28.4	23.11	23	16.41	37.48	54.4
LMC_29	180000000	27.15	2.56	ND	4.2	5.02	38.9	55.45	0.0899	5.5601	1.42545	44.1	20.9	6.53	3.14	45.6	6.13	13	3.14	28.3	43.4	28.3	20.1	46.4	52.2	50	33.7	8.23	0	0	13	7.24	4.25	1.63	15.7	10.3	0	0	6.83	6.63	0.814	1.54	9.45	22.7	26	26.12	15.814	32.066	ND
LMC_30	173000000	24.35	2.33	ND	4.13	4.96	38.3	56.15	0.125	5.425	1.46606	49	22.6	6.72	4.15	48.1	6.65	14.1	3.84	30.7	38	31.3	22.7	42.3	49.8	52	26.9	14	0	0	10.6	5.36	5.56	3	17.1	8.07	0	0	5.22	5.66	3	2.46	10.6	23.3	25.17	24.52	16.34	33.97	ND
LMC_31	121000000	32.3	3.09	50.5	3.71	5.17	36.75	57.2	0.1093	5.9407	1.55646	75.3	19.1	2.54	5.56	80.9	4.49	8.87	4.43	23.7	39.8	36.5	18.1	47.2	51	53	36.2	9.89	0	0	13.6	7.05	4.31	2.3	16.4	7.59	0	0	8.03	7.59	1.86	1.42	9.59	20.3	23.99	27.26	18.9	29.85	78.3
LMC_32	125000000	25	7.35	ND	6.09	9.43	38.3	55.35	0.153	6.197	1.44517	69.7	26.2	2.83	3.65	76.2	4.45	12.5	0.0606	20.1	29.1	50.8	17.6	64.2	50.9	55.1	45.4	7.72	0	0	17.4	8.32	3.5	1.58	13.6	6.82	0	0	10.4	9.31	1.32	1.32	9.3	17.2	20.42	30.8	22.35	26.43	ND
LMC_33	87800000	26.85	2.41	40.9	3.32	NA	34.05	59.2	0.2025	6.5475	1.73862	65.7	28.7	2.51	2.37	76.9	4.38	10.1	5.42	34.8	14	51.2	25.3	32.4	42.1	37.9	28	5.29	0	0	8.42	7.22	1.73	1.41	12.9	10.3	0	0	4.83	7.53	0.719	1.44	9.89	33.6	23.2	18.78	14.519	43.501	59
LMC_34	111000000	26.7	1.995	37.4	3.02	NA	33.6	59.5	0.26	6.64	1.77083	68.1	27.1	2.63	2.56	78.2	4.41	10.9	5.31	40.5	14.1	45.4	32.7	27.1	43	34.8	26.9	5.7	0	0	7.04	7.77	2	1.27	13	11.6	0	0	4.61	7.44	0.69	1.74	8.02	34.8	24.6	18.08	14.48	42.84	61.2
LMC_35	112600000	46.1	4.215	32.1	9.51	13.3	35.65	60.3	0.1865	3.8635	1.69144	69	22.6	2.96	2.32	75.4	4.76	9.23	3.68	13.5	46.3	40.2	10.5	68.5	51.1	47.9	35.8	9.89	0	0	12.6	8.48	4.28	2.16	13.7	9.08	0	0	6.44	8.36	1.6	1.84	8.86	22.7	22.78	27.52	18.24	31.46	53.6
LMC_36	138000000	57.8	4.24	49.1	5.3	11.5	36.8	59.25	0.7495	3.2005	1.61005	64	23.8	7.94	2.9	74.7	4.27	12.9	5.7	20.7	32.8	46.5	16.5	53.4	47.2	50.9	39	8.27	0	0	14	7.62	3.97	1.11	12.6	7.36	0	0	8.04	9.31	1.53	1.66	10.5	22.3	19.96	26.7	20.54	32.8	78.8
LMC_37	117600000	52.7	3.175	41.7	4.28	10.2	41.85	54.4	0.1715	3.5785	1.29988	71.7	18.5	3.41	1	76.3	3.47	8.68	2.17	17.3	46.2	36.5	12.8	51.7	48.1	50.3	30.3	10.8	0	0	10.7	6.05	4.74	1.76	15.6	8.77	0	0	6.77	6.74	2.03	2.24	10.3	24.3	24.37	23.25	17.78	34.6	67.7
LMC_38	108800000	38.1	NS	35.9	3.9	0.135	41.9	49.65	1.088	7.362	1.18496	55.1	36.5	7.08	2.65	50.7	9.2	32.4	NC	NC	NC	NC	NC	NC	NC	NC	NC	NC	NC	NC	NC	NC	NC	NC	NC	NC	NC	NC	NC	NC	NC	NC	NC	NC	NC	NC	NC	NC	84.6
LMC_39	138800000	30.95	NS	47.9	6.15	0.9	38.75	53.75	1.6935	5.8065	1.3871	67	21.9	6.47	3.2	62	6.69	16.6	NC	NC	NC	NC	NC	NC	NC	NC	NC	NC	NC	NC	NC	NC	NC	NC	NC	NC	NC	NC	NC	NC	NC	NC	NC	NC	NC	NC	NC	NC	77.7
LMC_40	147200000	28.15	3.04	51.4	3.05	5.79	40.2	53.1	0.264	6.436	1.3209	64	29.4	5.51	2.82	70.9	5.39	16.5	6.6	29.2	28.3	42.5	20.8	39.5	47.4	44.9	40.6	8.23	0	0	16.3	8.83	3.15	2	11.3	7.15	0	0	7.39	8.13	1.32	1.76	6.89	25.8	18.45	30.28	18.6	32.67	86
LMC_41	117400000	27.45	3.16	61.6	3.83	5.56	36.7	58.3	0.1745	4.8255	1.58856	81.1	13.4	3.54	1.29	76.7	4.49	12.7	3.77	21.3	39.5	39.2	16.2	39.2	59	62.8	38.3	9.94	0	0	18.5	6.68	5.32	1.7	19.5	7.31	0	0	7.61	5.49	1.6	1.32	10.4	14.5	26.81	32.2	16.02	24.97	85.6
LMC_42	106800000	27.1	3.975	60.3	3.47	9.17	16.7	75.9	0.3615	7.0385	4.54491	66.2	25.3	6.81	2.58	62.9	7.51	22.7	4.09	66.7	12.1	21.2	60.3	21.2	57.8	0.155	18.7	25.4	0	0	0.144	15.9	0.0111	19.3	0.0997	22.9	0	0	0	2.66	0	6.05	0.0332	32.9	22.9997	35.3551	8.71	32.9352	88.4
LMC_43	177400000	24.55	4.71	58.2	3.83	9.22	20.5	75.2	0.2075	4.0925	3.66829	67.5	21.8	3.85	12.7	66.2	4.25	15.8	5.23	64.65	8.95	26.4	59.6	24.9	69.6	29.6	10.7	33.6	0	0	2.59	6.11	11	17.6	13.8	18.9	0	0	0.358	1.63	0.894	4.11	2.4	20.6	32.7	37.3	6.992	23.008	82
LMC_44	135400000	38.35	5.485	44.8	4.06	7.93	22.5	73	0.26	4.24	3.24444	82.3	12.4	3.76	14.5	74.8	5.46	13.4	4.67	79.94	8.46	11.6	74.2	19.5	74.7	0.106	17.8	42.2	0	0	0.0141	16.5	0.0141	35.9	0.0564	22.6	0	0	0	1.33	0.00705	6.28	0.00705	17.3	22.6564	52.4282	7.61705	17.2983	82.4
LMC_45	129200000	32.7	2.245	52.8	1.87	4.68	27.1	67.1	0.4315	5.3685	2.47601	78.8	9.77	2.35	7.88	72.8	5.76	14.8	1.06	56.7	17.7	25.6	47.1	37	59.2	0.27	5.28	35.7	0	0	0.03	4.59	0.03	30.3	0.12	24.6	0	0	0	0.66	0	5.31	0.12	34.2	24.72	34.95	5.97	34.36	84.2
LMC_46	120200000	31.4	2.78	46.5	2.65	6.85	31.5	62.45	0.3665	5.6835	1.98254	88.3	7.19	1.22	1.06	73.2	5.33	15.4	1.5	39.8	27.8	32.4	33	30.9	71.3	66.5	18	6.41	0	0	9.96	2.48	3.82	1.18	42.7	11.6	0	0	3.59	1.96	0.782	0.63	7.44	13.8	54.3	17.44	6.962	21.298	82.1
LMC_47	218600000	31.95	4.565	50.6	1.46	5.16	31.55	63.65	0.3105	4.4895	2.01743	77.5	11.7	5.67	4.64	65.8	6.61	18.4	9.95	42.1	33.9	24	30.9	39.3	67.5	0.718	5.36	36.6	0	0	0.113	4.61	0.0941	31.7	0.452	30.9	0	0	0	0.64	0	4.87	0.0565	26.6	31.352	36.5171	5.51	26.6209	84.1
LMC_48	95000000	42.5	2.975	40.3	2.02	8.92	28.4	66.65	0.3505	4.5995	2.34683	80.2	8.49	2.6	8.74	72	4.77	17.1	8.29	57.8	23	19.2	46.9	41.2	65.5	0.15	3.35	36.2	0	0	0.05	2.9	0.025	31.9	0.05	30.8	0	0	0.025	0.375	0	4.2	0	29.6	30.85	34.875	4.6	29.675	85
LMC_49	191800000	42.15	2.68	46.8	3.42	4.99	30.45	66.45	0.43	2.67	2.18227	67.4	8.21	4.42	2.72	51.1	5.27	13.1	4.17	36.9	37.5	25.6	29.9	37	69.7	0.134	15.1	40.6	0	0	0.015	14.3	0.045	34.7	0.09	20.9	0	0	0	0.78	0.015	5.81	0.03	23.3	20.99	49.06	6.605	23.345	91.7
LMC_50	212800000	NS	4.2	55.9	2.3	5.43	NC	NC	NC	NC	NC	NC	NC	NC	NC	NC	NC	NC	NC	NC	NC	NC	NC	NC	73	4.01	11	47.1	0	0	4.37	5.89	0.144	39.1	0	24	0	0	0	0.784	0.016	7.85	0	17.8	24	49.504	8.65	17.846	85.8
LMC_51	157600000	26.85	4.16	54	2.88	4.45	25.1	68.6	0.228	6.072	2.73307	68.8	25.1	4.82	0.689	64.6	8.52	23.5	3.84	60.2	26.7	13.1	42.4	34.1	4.72	4.31	20.3	20.6	0	0	5.2	0	0.209	0.154	0.0989	0.242	0	0	0	15.1	0.011	20.2	0.011	58.8	0.3409	5.563	35.311	58.7851	89.4
LMC_52	228000000	22.65	1.79	56.9	2.78	3.04	22.65	69.95	0.195	7.205	3.0883	68.9	24	5.51	1.31	65.9	7.05	22.1	3.55	50.54	42.7	6.76	33.5	47.9	13.7	13.3	18.5	13.6	0	0	16.1	0.0234	0.21	0.187	0.164	0.234	0	0	0	2.39	0	13.2	0.14	67.3	0.398	16.5204	15.59	67.4916	88.9
LMC_53	200400000	33.85	3.505	47.9	3.15	5.99	20.15	75.2	0.3125	4.3375	3.73201	70.4	15.4	6.12	1.34	61.7	5.99	23.2	4.11	52.1	14.8	33.1	46.9	30	72.7	31.1	8.19	30.5	0	0	2.59	4.65	11.5	15.9	15.5	23.2	0	0	0.174	0.781	0.538	2.57	2.05	20.5	38.7	34.64	4.063	22.597	91.6
LMC_54	204200000	30.25	2.095	52.8	3.07	3.68	22.85	71.1	0.2765	5.7735	3.1116	58.2	35	5.71	0.963	61.5	9.25	25.6	3.32	62.9	25	12.1	44.5	25.7	0.512	0.489	13.2	20.4	0	0	0.0224	0.0224	0.0224	0.224	0	0.268	0	0	0.112	13	0.224	19.9	0.291	65.8	0.268	0.2912	33.236	66.2048	90.1
LMC_55	165400000	32.75	1.54	54.3	2.44	3.87	25.95	67.65	0.213	6.187	2.60694	78.2	13	4.74	0.212	64.4	8.03	20	3.53	78.77	15.1	6.13	51.3	22.8	0.816	0.998	2.42	17.7	0	0	0.0447	0	0	0.268	0.0447	0.537	0	0	0	2.37	0.179	17.3	0.984	78.3	0.5817	0.3127	19.849	79.2566	89.6
LMC_56	189000000	28.35	2.055	55.9	2.47	4.71	20.85	74	0.2655	4.8845	3.54916	55.4	40	3.48	0.605	73.6	6.5	16.1	2.94	65.6	24.3	10.1	48.4	13.4	0.541	0.413	1.86	21.9	0	0	0	0	0.0621	0.248	0.0311	0.217	0	0	0	1.86	0.186	21.4	0.373	75.6	0.2481	0.3101	23.446	75.9958	87.9
LMC_57	129600000	28	3.87	67.5	3.73	9.6	23.8	70.5	0.1855	5.5145	2.96218	63.6	29.9	5.09	1.97	63.9	7.98	23.4	6.91	47.4	34.6	18	35.4	20.7	0.297	1.85	9.29	23	0	0	0.0122	0.0245	0.0245	0.0612	0.0612	0.159	0	0	0.245	9.01	0.698	22.2	1.79	65.7	0.2202	0.1224	32.153	67.5044	89.2
LMC_58	93600000	30.5	3.895	42.9	3.76	4.61	41.8	50.8	0.214	7.186	1.21531	62	31.4	3.59	1.09	69.2	3.86	15.1	3.55	20.7	38.7	40.6	17.2	41.2	57	64.5	28.5	21	0	0	13.4	4.76	10.7	3.2	19.1	5.9	0	0	5.92	4.43	4.55	2.57	10.9	14.6	25	32.06	17.47	25.47	68.6
LMC_59	112000000	39.25	3.875	40.8	3.74	3.7	37.5	56.9	0.2075	5.3925	1.51733	72.5	21.7	3.04	0.521	64.5	13.8	14.4	4.04	21.1	31.5	47.4	17.5	31.8	55.2	62.8	27.3	15.7	0	0	12.9	4.41	8.18	2.32	21	6.38	0	0	5.93	4.06	3.24	1.96	11.7	17.9	27.38	27.81	15.19	29.62	85.4
LMC_60	100000000	32.5	4.43	56	5.08	6.6	42.7	50.15	0.171	6.979	1.17447	66.1	27.7	4.75	0.0766	72.5	7.37	15.7	3.2	28.5	21	50.5	25.4	42.9	60.7	63.5	42.9	8.66	0	0	21.5	7.17	4.85	1.36	19.4	6.54	0	0	8.36	5.83	1.56	0.886	7.99	14.5	25.94	34.88	16.636	22.544	86.7
LMC_61	72000000	31.8	2.98	56.2	4.38	7.26	42.45	51.1	0.1062	6.3438	1.20377	65.9	29.3	2.88	0.0722	70.1	9.06	16.8	3.56	TFC	TFC	TFC	TFC	TFC	58.4	63.7	39	10.3	0	0	19	5.79	5.52	1.36	20	6.76	0	0	8.16	5.99	2.18	1.2	9.02	15	26.76	31.67	17.53	24.04	85.4
LMC_62	85000000	30.45	3.665	56.2	4.14	6.92	39.65	52.55	0.2245	7.5755	1.32535	69.1	24.4	2.5	0.0624	70.7	6	13.6	4.18	18.2	45	36.8	14.8	42.9	55.5	64.5	38.3	12.8	0	0	17.9	5.8	6.79	1.84	17.3	5.9	0	0	9.07	5.49	2.73	1.43	10.9	14.9	23.2	32.33	18.72	25.75	76.4
LMC_63	75000000	31.15	2.8	57.5	3.77	5.82	42.1	51.7	0.1154	6.0846	1.22803	65.1	29.2	3.49	0.041	69.3	8.94	16.6	2.97	24.9	32.1	43	20.7	38.4	TFC	TFC	TFC	TFC	TFC	TFC	TFC	TFC	TFC	TFC	TFC	TFC	TFC	TFC	TFC	TFC	TFC	TFC	TFC	TFC	TFC	TFC	TFC	TFC	85.2
LMC_64	136000000	21.5	1.8	59.5	2.73	4.52	23.9	68.85	0.5245	6.7255	2.88075	60.8	31.7	4.94	0.288	53	9.36	32.6	7.16	61.7	26.9	11.4	44.7	42	0.64	0.373	16.3	22.6	0	0	0.107	0	0.0534	0.0534	0.107	0.534	0	0	0	16.2	0.0534	22.4	0.0801	60.4	0.641	0.2138	38.6534	60.4918	88.7
LMC_65	101200000	24.5	2.755	50.6	2.05	3.3	23.2	70.5	0.31	5.99	3.03879	64.5	17.1	8.78		51.2	6.28	29.6	6.7	54.3	34.8	10.9	32.4	8.37	0.979	0.0675	6.27	31.3	0	0	0	0.112	0.0449	0.337	0.0112	0.538	0	0	0	6.16	0	30.9	0.0112	61.9	0.5492	0.4939	37.06	61.8969	90.7
LMC_66	79800000	32.05	1.81	59.2	3.93	5.04	27.1	66.45	0.368	6.082	2.45203	70.9	21.5	5.33	0.213	49.5	5.74	38.1	4.74	62	25.9	12.1	47.1	38.1	0.515	0.0382	16.5	20.7	0	0	0	0.0196	0.0196	0.0196	0.0196	0.274	0	0	0	16.5	0	20.6	0	62.6	0.2936	0.0588	37.1	62.5476	92.3
LMC_67	153600000	23.4	2.19	61.7	2.5	6.04	22.25	70.65	0.439	6.661	3.17528	52.6	37.8	7.3	1.49	39.6	4.75	49.7	8.42	63.7	24.2	12.1	49.3	29.2	0.423	0.0339	14.2	30.4	0	0	0	0.034	0	0.102	0	0.34	0	0	0	14.1	0	30.3	0.034	55.1	0.34	0.136	44.4	55.124	88.8
LMC_68	100000000	27.95	2.485	45.2	2.77	3.99	41.45	52.35	0.1585	6.0415	1.26297	61.6	22	4.25	0.527	63.2	3.55	10.6	6.25	28.1	20.3	51.6	22.6	38.5	49.2	43	34.9	7.11	0	0	12.3	9.22	3.05	1.74	13.8	9.96	0	0	6.37	7.02	1.02	1.29	7.49	26.7	23.76	26.31	15.7	34.23	75.4
LMC_69	116400000	38.1	3.615	42.4	4.12	6.02	38.85	57.35	0.161	3.639	1.47619	74.5	18.9	3.97	1.21	72.8	3.04	11.5	5.45	23.1	41.4	35.5	18.5	46	52.7	54.8	35.4	8.79	0	0	15.6	7.19	4.46	1.7	16.9	7.93	0	0	7	5.61	1.24	1.39	10.3	20.7	24.83	28.95	15.24	30.98	81
LMC_70	146200000	33.7	3.785	55.1	3.33	5.28	39.75	54.5	0.132	5.618	1.37107	71.2	19.6	5.55	1.95	67.9	4.18	15.7	5.79	18.8	50.8	30.4	13.7	55.5	54.5	58.4	31.3	18.3	0	0	11.4	6.24	11.2	2.67	17.7	5.85	0	0	7.21	6.39	2.92	1.51	11.8	15.2	23.55	31.51	18.03	26.91	77.3
LMC_71	100400000	36.35	4.94	51.6	4.63	8.55	39.7	55.9	0.10445	4.29555	1.40806	69	23.7	4.88	1.12	70.8	6.45	15.2	0.196	22	48	30	17.3	49.1	49.4	55.3	36.9	9.95	0	0	13.9	7.07	4.77	1.96	14.9	7.31	0	0	8.96	6.92	1.81	1.41	10.8	20.2	22.21	27.7	19.1	30.99	82.8
LMC_72	73000000	41.55	4.455	40.4	4.57	6.35	43.7	52.4	0.14025	3.75975	1.19908	56.8	16.5	6.26	1.28	72.7	3.35	7.4	1.36	17.4	43.2	39.4	13.9	42.7	55	57.7	37.1	12.2	0	0	15.7	7.03	6.04	2.5	17.1	6.74	0	0	8.28	6.07	2.08	1.62	10	16.8	23.84	31.27	18.05	26.84	79.4
LMC_73	73400000	37.15	3.485	51.7	3.67	7.13	41.05	53.5	0.1375	5.3125	1.30329	73.5	19.6	4.05	0.269	71.9	7.67	9.36	2.74	23	52.9	24.1	16.7	45.1	55.8	61.9	36.3	11.7	0	0	17.1	5.76	6.02	1.86	18.1	7.21	0	0	7.61	5.86	2.5	1.37	10.7	15.9	25.31	30.74	17.34	26.61	81.9
LMC_74	ND	ND	ND	ND	ND	ND	ND	ND	ND	ND	ND	ND	ND	ND	ND	ND	ND	ND	ND	ND	ND	ND	ND	ND	ND	ND	ND	ND	ND	ND	ND	ND	ND	ND	ND	ND	ND	ND	ND	ND	ND	ND	ND	ND	ND	ND	ND	ND	ND
LMC_75	299200000	40.9	4.72	37.1	12	9.95	43.55	47.8	0.1575	8.4925	1.09759	73	16.7	3.16	5.48	70	6.64	11.8	3.88	14.1	33.2	52.7	9.3	53.2	80.4	88.9	68.3	28	0	0	68.3	0	28	0	3.68	0	0	0	0	0	0	0	0	0	3.68	96.3	0	0.02	67.6
LMC_76	117800000	33.55	3.955	53.8	3.27	5.75	41.4	53.9	0.287	4.413	1.30193	67.2	19.8	6.46	2.84	54.5	6.56	18.5	6.71	22.5	52	25.5	15.5	40.7	59.6	64.3	37.7	12.2	0	0	18.8	6.09	6.89	2.04	20.1	6.05	0	0	7.85	4.89	1.84	1.48	9.46	14.5	26.15	33.82	16.06	23.97	82.7
LMC_77	150000000	37.7	3.42	52.3	3.77	7.61	43.85	50.15	0.3135	5.6865	1.14367	68.9	19	5.6	2.95	57.3	6.87	20.8	6.02	26.6	46.7	26.7	19.3	44.6	52.5	50.3	33.8	15	0	0	18.6	2.4	7.46	1.36	21.1	2.8	0	0	9.72	3.01	3.27	2.89	17.2	10.1	23.9	29.82	18.89	27.39	77.5
LMC_78	86400000	41	3.165	48.8	2.4	4.99	43.15	52.95	0.167	3.733	1.22711	77.3	17.7	2.77	0.767	77	3.63	9.42	5.27	31	34.1	34.9	25.1	30.6	60.5	59.4	35.2	12.1	0	0	18.6	5.76	6.77	2.11	21.3	6.64	0	0	6.25	4.66	1.98	1.24	9.39	15.3	27.94	33.24	14.13	24.69	86.6
LMC_79	159600000	34	2.54	50.8	2.67	4.62	42.5	50.8	0.1159	6.5841	1.19529	70	21.3	5.85	0.854	65.9	4.03	17.9	6.05	21.3	44.9	33.8	15.2	44.7	54.1	55	41.5	10.9	0	0	17	8.47	4.86	2.35	14.5	7.4	0	0	8.78	7.31	2	1.7	8.14	17.5	21.9	32.68	19.79	25.63	84.6
LMC_80	131400000	38.4	3.04	50	3.58	7.78	41.25	52.35	0.94	5.46	1.26909	72.2	19.4	4.73	1.18	66.6	4.78	14.6	2.88	21.3	50.1	28.6	14.3	45.8	56.3	56.2	41.4	10.7	0	0	17.9	8.45	5.78	2.01	15.6	7.12	0	0	8.36	6.69	1.72	1.18	7.57	17.7	22.72	34.14	17.95	25.19	83.4
LMC_81	125000000	31.5	2.545	51.4	3.49	6.09	40	54.15	0.376	5.474	1.35375	69.7	23.6	4.85	1.07	58.1	13.3	22.2	4.89	34.7	31.2	34.1	28.1	34.3	58.7	63.8	37.1	11.3	0	0	19.7	5.7	6.69	1.54	19.6	6.15	0	0	6.96	4.73	1.92	1.17	8.72	17.1	25.75	33.63	14.78	25.84	85.1
LMC_82	136600000	33	2.78	47.6	2.75	4.36	41.25	52.65	0.2025	5.8975	1.27636	65.5	20.9	7.22	1.15	56.9	4.18	17.2	5.72	32.8	33.1	34.1	25.9	34.4	52.4	50.2	30	16.1	0	0	13.1	7.11	7.95	3.26	14.8	7.17	0	0	4.23	5.5	2.55	2.35	8.33	23.6	21.97	31.42	14.63	31.98	83.7
LMC_83	91200000	34.05	NS	48.9	97.9	OUT	22.4	72.6	0.5285	4.4715	3.24107	70.8	13.7	7.44	0.808	50.8	7.36	26.8	3.08	NC	NC	NC	NC	NC	NC	NC	NC	NC	NC	NC	NC	NC	NC	NC	NC	NC	NC	NC	NC	NC	NC	NC	NC	NC	NC	NC	NC	NC	82.2
LMC_84	125200000	36.85	NS	58.6	2.14	5.07	20.05	74.9	0.463	4.587	3.73566	59	26.2	10.2	0.747	35.5	9.88	38.4	1.47	NC	NC	NC	NC	NC	NC	NC	NC	NC	NC	NC	NC	NC	NC	NC	NC	NC	NC	NC	NC	NC	NC	NC	NC	NC	NC	NC	NC	NC	86.2
LMC_85	102800000	25.5	NS	50.6	2.85	6.86	35.05	58.05	0.1895	6.7105	1.65621	68.2	21	3.52	0.207	73	3.84	9.73	5.57	NC	NC	NC	NC	NC	NC	NC	NC	NC	NC	NC	NC	NC	NC	NC	NC	NC	NC	NC	NC	NC	NC	NC	NC	NC	NC	NC	NC	NC	56.4
LMC_86	148800000	27.45	2.7	51.6	3.22	5.39	35.45	58.65	0.1955	5.7045	1.65444	68.4	25.7	3.04	0.437	72.9	3.65	12.7	5.45	33.2	34.1	32.7	25.6	45.8	OUT	OUT	OUT	OUT	OUT	OUT	OUT	OUT	OUT	OUT	OUT	OUT	OUT	OUT	OUT	OUT	OUT	OUT	OUT	OUT	OUT	OUT	OUT	OUT	67.2
LMC_87	107400000	31.4	3.13	50.8	3.46	5.32	37.25	56.65	0.18	5.92	1.52081	75.7	17.9	2.54	0.302	66.8	3.75	10.9	6.21	24.8	45	30.2	17.5	47.2	49.3	51	0	0.172	0	0	0	0	0.0143	0.0573	31.4	18.1	0	0	0	0	0	0.1	20.1	30.2	49.5	0.0716	0.1	50.3284	70.4
LMC_88	83800000	28.3	1.86	59.7	2.39	4.36	40.75	51.75	0.14	7.36	1.26994	73.8	17.2	2.56	0.0636	75.6	4.78	12.3	8.42	23.6	51.7	24.7	14.8	48.2	57.7	54.1	39.6	13.3	0	0	17.2	8.58	6.55	2.74	15.1	7.89	0	0	7.03	6.84	2.09	1.88	5.73	18.4	22.99	35.07	17.84	24.1	82.5
LMC_89	103400000	30.4	2.57	55	2.2	5.41	42.45	50.7	0.165	6.685	1.19435	78	15.9	2.92	1.38	76.7	3.72	11.2	5.86	20.5	57.3	22.2	11.7	43.4	53.4	54.4	32.3	18	0	0	13.7	6.92	8.2	3.36	14.5	7.35	0	0	5.86	5.78	3.25	3.23	8.9	19	21.85	32.18	18.12	27.85	81.6
LMC_90	140400000	28.95	2.745	47.8	3.37	12.8	36.35	51.8	0.10835	11.7416	1.42503	71.2	22.3	4.54	1.14	61.3	10.3	23	5.27	23.4	53.4	23.2	17.4	43.6	54.2	58.9	31.6	18.4	0	0	14.6	5.55	9.06	3	16.8	6.54	0	0	6.03	5.4	3.63	2.71	8.55	18.1	23.34	32.21	17.77	26.68	84
LMC_91	106000000	32.8	2.765	52.5	2.55	3.4	38.05	51.45	0.1115	10.3885	1.35217	76.9	17.8	2.56	0.358	69.6	5.13	14.8	3.34	32.9	30.2	36.9	25.6	29.5	59.8	64.6	32.9	14.9	0	0	17	5.03	8.9	1.95	20.9	7.09	0	0	6.5	4.37	2.64	1.36	8.7	15.5	27.99	32.88	14.87	24.26	84.9
LMC_92	119600000	35.45	3.3	57.7	2.78	4.6	37.15	48.05	0.1155	14.6845	1.29341	75.1	20.1	2.36	0.939	62.6	14.8	14.5	2.68	35.2	28.4	36.4	27.6	27.9	58.7	64.8	32.9	14.1	0	0	16.7	5.72	8.11	2.03	21.2	6.29	0	0	6.83	3.61	2.52	1.45	9.5	16.1	27.49	32.56	14.41	25.54	84.1
LMC_93	91000000	30.7	1.7	46.9	2.23	4.33	38.55	45.4	0.07655	15.9735	1.17769	65.4	26.4	6.7	0.0121	45.2	10.8	36.9	6.93	32.9	45.5	21.6	22.8	43.9	49.6	48	32.8	13	0	0	13.1	7.47	5.67	2.53	12.6	7.22	0	0	5.94	6.25	2.46	2.3	7.1	27.3	19.82	28.77	16.95	34.46	85.1
LMC_94	108000000	26	2.185	53.3	4.01	5.72	31.4	50.15	0.12	18.33	1.59713	23.9	45.8	20	4.24	13.7	3.95	66.4	4.42	41	37.2	21.8	32.1	34.2	44.8	43.3	27.5	16.7	0	0	10.3	6.24	6.36	3.62	10.9	7.16	0	0	5.43	5.49	2.75	3.99	7.2	30.6	18.06	26.52	17.66	37.76	78.3
LMC_95	125000000	31.45	1.74	42.4	1.48	2.48	37.75	50.9	0.1165	11.2335	1.34834	62.1	13.7	4.66	0.145	53.6	7.41	16.9	NC	43.9	27.7	28.4	31.6	26.4	59.8	63.5	25.1	19.9	0	0	13.3	4.2	11.6	2.67	22.3	5.56	0	0	4.42	3.22	3.44	2.19	8.52	18.6	27.86	31.77	13.27	27.1	84.2
LMC_96	ND	25.05	1.3	57.7	2.89	NC	39.5	49.95	0.306	10.244	1.26456	50.7	18.1	8.83	2.98	39.1	7.12	25.2	7.83	NS	NS	NS	NS	50.8	ND	ND	ND	ND	ND	ND	ND	ND	ND	ND	ND	ND	ND	ND	ND	ND	ND	ND	ND	ND	ND	ND	ND	ND	ND
LMC_97	ND	23.75	1.415	51.6	2.76	NC	40.2	48.6	0.328	10.872	1.20896	52.3	18.6	7.42	2.51	39.8	8.54	27.4	8.03	NS	NS	NS	NS	47.7	ND	ND	ND	ND	ND	ND	ND	ND	ND	ND	ND	ND	ND	ND	ND	ND	ND	ND	ND	ND	ND	ND	ND	ND	ND
LMC_98	ND	23.65	2.09	49.9	3.54	NC	40.95	50.35	0.234	8.466	1.22955	53.4	22.2	5.57	0.946	42.6	10.2	21.5	7.73	NS	NS	NS	NS	39.7	ND	ND	ND	ND	ND	ND	ND	ND	ND	ND	ND	ND	ND	ND	ND	ND	ND	ND	ND	ND	ND	ND	ND	ND	ND
LMC_99	ND	24	1.915	53.4	3.37	NC	41.3	44	0.191	14.509	1.06538	55	20	4.86	0.713	40.9	10	20.9	7.31	NS	NS	NS	NS	38.8	ND	ND	ND	ND	ND	ND	ND	ND	ND	ND	ND	ND	ND	ND	ND	ND	ND	ND	ND	ND	ND	ND	ND	ND	ND
LMC_100	80000000	29.8	2.675	41.4	4.44	NC	42.5333	51.1333	0.324	6.00933	1.20219	70.7	15.6	2.92	3.39	62.8	7.86	16.5	6.1	NS	NS	NS	NS	47.2	ND	ND	ND	ND	ND	ND	ND	ND	ND	ND	ND	ND	ND	ND	ND	ND	ND	ND	ND	ND	ND	ND	ND	ND	ND
LMC_101	ND	32.2	3.54333	12.3	0.529	6.01	31.5	65.2	0.365	2.935	2.06984	34.9	3.39	14.1	0.74	70.9	5.1	9.37	4.57	60.7	15.3	24	46.1	55.2	71.5	34.9	38.6	8.98	0	0	14.1	17.6	3.36	4.02	11.9	20.6	0	0	2.28	4.66	0.365	1.23	2.85	17	32.5	39.08	8.535	19.885	78.7
LMC_102	ND	39.85	3.31	35.7	0.697	8.21	31.3	64.7	0.464	3.536	2.06709	37.4	5.04	10.1	0.457	44.3	3.9	11.3	6.3	52.1	18.4	29.5	43.6	51.7	57.1	25.5	39.1	9.13	0	0	10	16.7	2.31	4.06	8.02	16	0	0	2.31	10.1	0.315	2.45	2.57	25.2	24.02	33.07	15.175	27.735	83.8
[truncated: 8 more columns]

## Sheet: (b3) FACS Counts
ID	Number CD3+ (T cells)	Number NKp46+ CD3- (NK cells)	Number CD19+ (B cells)	Number CD11c+ CD3- (DCs)	CD11b+ (Myeloid)	Number CD4- CD8+	Number CD4+ CD8-	CD4+/CD8+8 ratio	Number CD25+ FoxP3+ (Treg)
Panel	A,C	D,F	G	H	H	A,C	A,C	A,C	C
WM_1
WM_2
WM_3
WM_4
WM_5
WM_6
WM_7
WM_8
WM_9
WM_10
WM_11
WM_12
WM_13
WM_14
WM_15
WM_16
WM_17
WM_18
WM_19
WM_20
WM_21	6736150	79052.8	1870600	442775	NA	2.62934e+06	3.8441e+06	1.462	74959.9
WM_22	6770380	226128	1867575	552196	NA	2.86161e+06	3.59056e+06	1.25473	100177
WM_23	3422500	105573	3063600	93240	197580	1.04557e+06	2.25029e+06	2.15221	80110.5
WM_26	7644000	202800	4867200	107172	1.25268e+06	3741738	3382470	0.903984	355159
WM_27	2542700	149773	162620	138180	663640	1.46587e+06	919186	0.62706	39341.2
WM_28	2984000	156800	1536000	111200	524800	1.08319e+06	1723260	1.59091	103396
WM_29	4.0199e+06	330213	5746200	241560	486780	1.92955e+06	1.84714e+06	0.957292	126529
WM_30	3.0448e+06	253440	1364000	132880	630080	1.30622e+06	1.56807e+06	1.20047	99729.4
WM_31	NA	48546.7	580800	NA	NA	NA	NA	NA	NA
WM_32	NA	28020	NA	NA	NA	NA	NA	NA	NA
WM_33	1601400	37400	969000	NA	NA	389140	1.15781e+06	2.97531	NA
WM_34	2574000	58140	838800	NA	NA	916344	1606176	1.75281	NA
WM_35	3.0192e+06	214880	2.6656e+06	184280	369920	522322	2.39724e+06	4.5896	83424.1
WM_36	8217300	466980	6991800	407640	1424160	3.76763e+06	4.02237e+06	1.06761	250996
WM_37	9526800	381480	4243200	184620	1111800	5.25879e+06	3953622	0.751812	362547
WM_38	7974400	314170	4414400	267000	893560	4.28225e+06	3.425e+06	0.799814	231530
WM_39	NA	6228	NA	NA	NA	NA	NA	NA	NA
WM_40	5120500	NA	4512200	197120	592900	1.98163e+06	2826516	1.42636	244776
WM_41	NA	28592	NA	NA	NA	NA	NA	NA	NA
WM_42	1881600	NA	1324800	170880	468000	742291	1.07157e+06	1.4436	38362.2
WM_43	4504500	424620	4.1958e+06	127260	606060	1.39414e+06	2.93018e+06	2.10178	85268.2
WM_44	3.4162e+06	268540	3781600	155440	764440	1.21788e+06	1.96261e+06	1.6115	209999
WM_45	6.0277e+06	372880	6335800	238580	1083880	1.02471e+06	4.77997e+06	4.66471	421115
WM_46	7282800	650533	9496200	273700	1982540	3896298	3022362	0.775701	311303
WM_47	1.02358e+07	405853	8637600	336720	1198040	3.53647e+06	6.1466e+06	1.73806	385392
WM_48	14548500	733220	16140600	202398	1800720	3520737	1.02349e+07	2.90702	716441
WM_49	NA	NA	NA	NA	NA	NA	NA	NA	NA
WM_50	2226400	28443.3	0	NA	NA	351771	1736592	4.93671	NA
WM_51	2010400	55533.3	7	NA	NA	854420	1015252	1.18824	NA
WM_52	13955200	574347	16518400	313280	1381280	3.3632e+06	9.43372e+06	2.80498	658473
WM_53	1665600	84800	0	NA	NA	488021	1.05099e+06	2.15358	NA
WM_54	NA	NA	NA	NA	NA	NA	NA	NA	NA
WM_55	NA	NA	NA	NA	NA	NA	NA	NA	NA
WM_56	2605200	33280	2210000	NA	NA	1.03687e+06	1.46152e+06	1.40955	NA
WM_57	1918800	170287	4920000	118080	869200	530548	1055340	1.98915	75140.2
WM_58	0	309875	119712	433840	3016000	NA	NA	NA	NA
WM_59	3873200	155480	2484000	125120	446200	1.6035e+06	2.11477e+06	1.31884	97279.3
WM_60	1156200	275793	3722800	291920	772440	178055	891430	5.00649	127475
WM_61	8198800	156560	8858000	300760	685980	2.00051e+06	5.82525e+06	2.91189	367573
WM_62	1.9836e+06	93573.3	2494000	NA	NA	437384	1.452e+06	3.31973	105560
WM_63	1.01024e+07	530347	10700800	837760	3111680	4.60669e+06	4.95523e+06	1.07566	489081
WM_64	2301400	53798	2079400	125060	418100	857272	1.36818e+06	1.59597	78123.2
WM_65	2228400	41040	3744000	49320	339120	869076	1.2401e+06	1.42692	66345.6
WM_66	5.1759e+06	387660	5.2256e+06	217260	866200	1.5243e+06	3.40833e+06	2.23599	291412
WM_67	NA	NA	NA	NA	NA	NA	NA	NA	NA
WM_68	NA	113113	3102000	NA	NA	NA	NA	NA	NA
WM_69	NA	121720	2944400	NA	NA	NA	NA	NA	NA
WM_70	NA	NA	NA	NA	NA	NA	NA	NA	NA
WM_71	NA	75712	3192000	NA	NA	NA	NA	NA	NA
WM_72	NA	53260	2256000	NA	NA	NA	NA	NA	NA
WM_73	3564000	22330	2481600	29502	159060	930204	2.49836e+06	2.68582	NA
WM_74	5307000	232387	6873000	382800	3219000	1677012	3231963	1.92722	NA
WM_75	6098800	236473	1030160	352340	1627400	1738158	4.00691e+06	2.30526	NA
WM_76	5262400	138667	10192	138320	666640	1.30508e+06	3.71525e+06	2.84677	NA
WM_77	5040000	180400	4.416e+06	358800	1308000	1355760	3414600	2.51859	165950
WM_78	7149500	221727	4992800	235420	1418840	2.0805e+06	4.66505e+06	2.24227	294365
WM_79	28950000	580400	17040000	1176000	3486000	7859925	2.00334e+07	2.5488	1.05776e+06
WM_80	NA	516000	22040000	NA	NA	NA	NA	NA	NA
WM_81	3807000	134733	3393400	141940	409840	986013	2512620	2.54826	158295
WM_82	2272400	226373	3650400	211120	543920	799885	1.17369e+06	1.46733	130280
WM_83	5179800	232800	5587200	252200	896280	2.14444e+06	2.49148e+06	1.16184	203554
WM_84	NA	NA	NA	NA	NA	NA	NA	NA	NA
WM_85	7073700	130281	5.0808e+06	255500	708100	2.02308e+06	4739379	2.34266	152134
WM_86	2841600	52112	1670400	NA	NA	858163	1.76463e+06	2.05629	NA
WM_87	2112000	161493	3545600	NA	NA	758208	1083456	1.42897	NA
WM_88	2134400	30528.7	1982600	NA	NA	665933	1.28491e+06	1.92949	NA
WM_89	NA	NA	NA	NA	NA	NA	NA	NA	NA
WM_90	3696000	129600	3368000	79680	808000	1197504	2132592	1.78086	148428
WM_91	3938800	109220	3526000	102340	491920	1.33131e+06	2.23724e+06	1.68047	106940
WM_92	1876000	50773.3	2693600	NA	NA	635964	1119972	1.76106	NA
WM_93	3.0096e+06	129200	3579600	NA	NA	963072	1.69892e+06	1.76406	33808.5
WM_94	2.442e+06	89600	2688000	NA	NA	893772	1.3138e+06	1.46995	NA
WM_95	NA	NA	NA	NA	NA	NA	NA	NA	NA
WM_96	7.5042e+06	567600	7543800	201960	902880	2.47639e+06	4.58131e+06	1.85	467294
WM_97	9.2916e+06	1770160	7.9344e+06	184904	3155200	3.96751e+06	4.95707e+06	1.24941	410941
WM_98	NA	NA	NA	NA	NA	NA	NA	NA	NA
WM_99	9.285e+06	2154000	13200000	339000	2736000	2.88764e+06	5.71028e+06	1.97749	576738
WM_100	18593400	535434	8.4346e+06	2968420	8294800	7.18635e+06	1.04216e+07	1.45019	403316
WM_101	NA	NA	NA	NA	NA	NA	NA	NA	NA
WM_102	10458000	494160	5832000	1638000	5904000	2.16481e+06	7.74415e+06	3.57729	634246
WM_103	2120400	197853	2880400	137560	972800	751682	1.18318e+06	1.57405	55136.3
WM_104	1935500	240567	1701000	165200	728000	774200	1052912	1.36	76441.4
WM_105	4212900	51294.7	1562400	NA	NA	1.29547e+06	2.74049e+06	2.11545	25020.7
WM_106	14774000	646293	9926800	365200	1739680	5953922	8118313	1.36352	107974
WM_107	3440800	299493	2895200	89760	1056000	1.23181e+06	2055878	1.66899	58181.3
WM_108	10667900	1.00865e+06	5992000	318860	1975220	3.16303e+06	7.09949e+06	2.24452	99392.8
WM_109	2632000	164500	2135000	NA	NA	1052800	1443652	1.37125	35080.7
WM_110	4060000	47637.3	1426800	NA	NA	962220	2898840	3.01266	NA
WM_111	NA	NA	NA	NA	NA	NA	NA	NA	NA
WM_112	5515200	127008	2678400	78624	589440	1.63526e+06	3502152	2.14165	277020
WM_113	4901000	539013	3259600	447760	1508000	1700647	2.91855e+06	1.71614	321040
WM_114	5844300	734580	5297600	557480	1863400	1.9257e+06	3.46567e+06	1.7997	331318
WM_115	9018500	1201900	3859000	384200	1802000	3.1204e+06	5627544	1.80347	315705
WM_116	5340600	63756	2704800	81328	701040	1.08681e+06	3.98409e+06	3.66585	150599
WM_117	NA	NA	NA	NA	NA	NA	NA	NA	NA
WM_118	1861200	155467	1812800	NA	NA	720284	990158	1.37468	NA
WM_119	NA	55606.7	1349000	NA	NA	NA	NA	NA	NA
WM_120	NA	NA	NA	NA	NA	NA	NA	NA	NA
WM_121	2274000	113400	2694000	89400	600000	814092	1223412	1.50279	NA
WM_122	23027400	219912	3.31848e+06	1896840	3429360	9.53334e+06	1.2642e+07	1.32609	510739
WM_123	1.70684e+07	183180	1769320	778160	2084560	5.47042e+06	1.08043e+07	1.97504	461343
WM_124	15694000	107305	2.4836e+06	770000	4.732e+06	11315374	3389904	0.299584	212208
WM_125	NA	NA	NA	NA	NA	NA	NA	NA	NA
WM_126	5430000	148040	5088000	144000	586800	2.88333e+06	2.28331e+06	0.791902	103891
WM_127	2611200	45424	3182400	NA	NA	907392	1534080	1.69065	23011.2
WM_128	NA	NA	NA	NA	NA	NA	NA	NA	NA
WM_129	7.9184e+06	233781	7392000	385280	1408960	3.43659e+06	4.07798e+06	1.18664	212870
WM_130	8514600	347208	10846800	491280	1043280	3.21852e+06	4.81501e+06	1.49603	192119
WM_131	11135000	574600	16592000	703800	2097800	5.41718e+06	5.01632e+06	0.926002	249813
WM_132	5627400	238265	6092200	355240	957820	2.45073e+06	2.90374e+06	1.18485	156802
WM_133	8.7241e+06	101743	289520	9655800	3449600	3.10578e+06	5.22137e+06	1.68118	186403
WM_134	6444600	114540	247020	7286400	5934000	2.53595e+06	3.57353e+06	1.40915	120071
WM_135	28871500	851667	1496500	33799000	31974000	1.4277e+07	1.31654e+07	0.922144	554264
WM_136	21777800	745433	693880	23909600	11369600	9.09223e+06	1.17273e+07	1.28982	369411
WM_137	3.3746e+06	99859.3	183300	4211200	2669600	1.61812e+06	1.52532e+06	0.942649	28370.9
WM_138	19402000	45508.7	11356400	487720	466360	7343657	11175552	1.5218	449257
WM_139	8953400	45330.7	4610200	229620	336420	3.83653e+06	4.74978e+06	1.23804	196166
WM_140	1.90035e+07	97170	14842000	774900	1422700	8.89364e+06	9.15019e+06	1.02885	417248
WM_141	10825300	249260	7210000	473800	372860	5.05542e+06	5.33687e+06	1.05567	240159
WM_142	52919500	1.29347e+06	11881000	1972900	7531900	27306462	2.3999e+07	0.878876	1.17595e+06
WM_143	1.01924e+07	222440	3037800	327020	1087300	4.77004e+06	5.10639e+06	1.07051	270128
WM_144	32373000	799920	16988400	1419660	3225420	1.3451e+07	1.76271e+07	1.31047	715660
WM_145	6141000	397533	6728400	717340	970100	832106	4.06841e+06	4.8893	109847
WM_146	12183000	1537940	6.97182e+06	6060060	19021200	2.5767e+06	6.20724e+06	2.40898	307879
WM_147	15451200	1195470	13919400	739260	2384280	1.03523e+06	1.25618e+07	12.1343	283897
WM_148	20381200	2.74929e+06	19276800	2650560	7379400	2802415	13706357	4.89091	267274
WM_149	15138600	953120	6403200	477480	2.6082e+06	3.14883e+06	7.98561e+06	2.53606	154122
WM_150	13813800	310787	13899600	1.16402e+06	2645500	4420416	8.606e+06	1.94688	650613
WM_151	10179000	206440	4492800	274560	1087320	1832220	7786935	4.25	341068
WM_154	36750000	NA	20286000	1464120	5145000	10179750	24953250	2.45126	778541
WM_155	21664500	1.93617e+06	28421400	3751140	6241800	8.03753e+06	1.27496e+07	1.58625	341688
WM_156	8.173e+06	277200	12914000	646800	1.3244e+06	3.00358e+06	4.71173e+06	1.56871	140410
WM_157	9.114e+06	464800	16688000	705600	1506400	2.798e+06	5.81017e+06	2.07655	275983
WM_158	1.14432e+07	560240	NA	774800	1719460	4.29692e+06	6.63133e+06	1.54328	167110
WM_159	1.1141e+07	425100	NA	842400	1357200	4055324	6.69574e+06	1.6511	158689
WM_160	NA	NA	NA	NA	NA	NA	NA	NA	NA
WM_161	NA	NA	NA	NA	NA	NA	NA	NA	NA
WM_162	4658000	573920	6419200	986000	2.3256e+06	1.85621e+06	2522307	1.35885	154617
WM_163	6304000	188800	4.4416e+06	264960	1.1136e+06	1519264	4523120	2.97718	170069
WM_164	0	0	0	0	0	0	0	#DIV/0!	0
WM_165	7661500	386540	6406400	417340	1632400	2.44019e+06	4.89187e+06	2.00471	198610
WM_166	19600000	386800	18400000	904000	2352000	7408800	11309200	1.52646	603911
WM_167	14198400	591600	1.01456e+07	856800	1901280	3.40052e+06	10222848	3.00626	117563
WM_168	1.0109e+07	324500	10362000	682000	1905200	3.23993e+06	6.30296e+06	1.9454	117235
WM_169	10817100	611660	11162200	909160	2594200	4.07264e+06	6.2631e+06	1.53785	387060
WM_170	8600500	788980	8981600	939360	2348400	3.00157e+06	5.06999e+06	1.68911	243360
WM_171	1.62056e+07	1686360	15265600	2.53048e+06	5489600	7.12236e+06	8.07849e+06	1.13424	446741
WM_172	5837700	150670	NA	287920	835700	1.42148e+06	4.13017e+06	2.90554	157773
WM_173	3830500	135830	4399200	249100	1005800	1.2564e+06	2.1853e+06	1.73933	146197
WM_174	8500000	298000	7720000	444000	1218000	2.2695e+06	5716250	2.51873	310392
WM_175	3408600	103500	3919200	186760	975200	998720	2.13378e+06	2.13652	177317
WM_176	NA	NA	NA	NA	NA	NA	NA	NA	NA
WM_177	16752400	987350	22828400	1.09802e+06	5945800	7.02763e+06	8.56048e+06	1.21812	120703
WM_178	9.9875e+06	696250	12800000	427500	2.3875e+06	3.4357e+06	5.96254e+06	1.73547	63799.2
WM_179	2205900	82350	2424600	NA	NA	625373	1.40847e+06	2.2522	35211.7
WM_180	6578300	222940	6232900	409770	1466380	2.50962e+06	3749631	1.4941	83991.7
WM_181	25643400	926670	1.52628e+07	2099820	NA	7.83406e+06	1.68734e+07	2.15385	776174
WM_182	9730000	394800	15512000	999600	NA	3775240	5405015	1.4317	523205
WM_183	14511200	431970	16156800	1806420	NA	4.9193e+06	8.6124e+06	1.75074	663155
WM_184	9981300	653780	8109200	919560	1713020	2.84467e+06	6.69246e+06	2.35263	157273
WM_185	2.2746e+06	373660	3481600	593640	1489200	614142	1.47849e+06	2.40741	20994.6
WM_186	6.7947e+06	515460	5.2824e+06	795200	3081400	1.59675e+06	4.85142e+06	3.0383	177077
WM_187	1.23369e+07	370230	10553400	1.0701e+06	2044260	3.73191e+06	8.02515e+06	2.15041	206246
WM_188	11566800	489240	17431200	1772280	3191400	4.459e+06	6.43692e+06	1.44358	235591
WM_189	23429900	1788850	34109200	2098200	4255580	9.72341e+06	1.20313e+07	1.23735	873469
WM_190	1.93991e+07	818440	31131800	3284120	4107740	7.08067e+06	1.08344e+07	1.53014	702069
WM_191	13261000	1121970	15287400	1051940	2.64028e+06	4.88668e+06	7.61844e+06	1.55902	364923
WM_192	25223400	617610	45118400	1646960	2650360	9.61012e+06	1.39738e+07	1.45407	899910
WM_193	8605800	640080	14439600	1.1592e+06	2.26044e+06	2.86143e+06	5.14627e+06	1.7985	261430
WM_194	48961600	749078	3.94796e+07	3301460	7395960	2.40891e+07	2.30854e+07	0.958333	992672
WM_195	11043300	729670	12078200	919620	2452320	3.51177e+06	7.02906e+06	2.00157	180647
WM_196	11541600	1.03446e+06	12700800	1.2348e+06	2620800	3433626	7.49627e+06	2.18319	142429
WM_197	17884800	NA	24307200	2321280	67968	3.98831e+06	1.18219e+07	2.96413	NA
WM_198	10453500	NA	8241600	1018080	64842	4.13436e+06	5205843	1.25917	NA
WM_199	1.98682e+07	NA	20618400	1650440	152460	7.82807e+06	1.06494e+07	1.36041	NA
WM_200	28963200	NA	3.98244e+07	3361800	308596	9413040	1.69e+07	1.79538	NA
WM_201	1.69376e+07	NA	10459600	654120	99224	3.81943e+06	1.20934e+07	3.1663	NA
WM_202	4550400	NA	1972800	466560	200880	1319616	2.87358e+06	2.17759	NA
WM_203	43355200	NA	40922000	12608400	3284820	1.80141e+07	22653092	1.25752	NA
WM_204	NA	NA	NA	NA	NA	NA	NA	NA	NA
WM_205	46900100	NA	34210800	10520380	2392520	1.72123e+07	2.68034e+07	1.55722	NA
WM_206	39825500	NA	4.09952e+07	4.65652e+06	383216	1.18282e+07	24930763	2.10774	NA
WM_207	26406000	NA	35305800	7374120	664062	8225469	15896412	1.93258	NA
WM_208	23284100	NA	17794000	2660420	468720	9.16229e+06	1.22824e+07	1.34053	NA
WM_209	1.98008e+07	NA	15306400	3930480	292984	8.53414e+06	9.57369e+06	1.12181	NA
WM_210	3.68628e+07	NA	36686000	6904040	633828	1.54455e+07	1.92055e+07	1.24344	NA
WM_211	2.01877e+07	NA	22092200	4002380	709060	6.20772e+06	1.19915e+07	1.93171	NA
WM_212	15150500	826040	16173400	1165720	2.48584e+06	3.53764e+06	1.07493e+07	3.03854	916914
WM_213	7725000	265500	5.145e+06	693000	724500	1707225	5577450	3.26697	356957
WM_214	7473400	128533	6699200	233840	861100	2.17476e+06	4.80166e+06	2.2079	241523
WM_215	72273800	1548096	47938200	5717400	8004360	1.75264e+07	5.10614e+07	2.9134	2.21607e+06
WM_216	9.2664e+06	737640	7.9488e+06	777600	1689120	2.68262e+06	6.10192e+06	2.27461	378319
WM_217	NA	NA	NA	NA	NA	NA	NA	NA	NA
WM_218	4.9062e+06	102000	1822400	124440	204000	1.39581e+06	3.37056e+06	2.41476	90331
WM_219	24475500	3.41775e+06	29736000	7875000	5361300	9.3374e+06	1.41346e+07	1.51376	465028
WM_220	2524200	241920	4972800	584640	865200	918809	1.43122e+06	1.55769	51237.7
WM_221	14312900	1080310	15101800	994980	2804620	3.92173e+06	9.7113e+06	2.47628	171890
WM_222	11543200	943760	19025600	1473920	2759840	4.58265e+06	6.3603e+06	1.38791	136747
WM_223	9.0009e+07	5956800	7.7307e+07	10906200	37230000	4.973e+07	3.60936e+07	0.725792	812106
WM_224	34340500	3.39038e+06	31918800	4660780	9528000	1.12809e+07	2.13083e+07	1.88889	899209
WM_225	4.23688e+07	2048160	46384800	2600360	6074200	1.66086e+07	2.41714e+07	1.45536	1.71375e+06
WM_226	11260800	957780	13953600	826200	2068560	4.39734e+06	6.44118e+06	1.46479	246697
WM_227	30406200	1645600	35380400	2.04952e+06	6036360	1.44125e+07	1.50815e+07	1.04641	441887
WM_228	21294000	2.19492e+06	17550000	2265120	4.8204e+06	8091720	12339873	1.525	707075
WM_229	74052000	3384700	66198000	10266300	12753400	3.02873e+07	40765626	1.34597	2.38479e+06
WM_230	3887000	281060	3302800	303600	871240	1.2419e+06	2.50128e+06	2.01408	113808
WM_231	NA	NA	NA	NA	NA	NA	NA	NA	NA
WM_232	19315800	607992	31869600	4627560	7467600	6084477	1.24394e+07	2.04444	709044
WM_233	1.01346e+07	652080	1.05336e+07	1.0032e+06	2033760	2.95424e+06	6.61789e+06	2.24014	282584
WM_234	14462800	676430	18303400	1051840	2418540	3.7531e+06	9.6033e+06	2.55877	526261
WM_235	18891600	1913730	30139200	3641820	7043400	3.9389e+06	13224120	3.35731	608310
WM_236	NA	NA	NA	NA	NA	NA	NA	NA	NA
WM_237	27330900	2236520	43401000	4457400	13841400	8.78688e+06	1.67812e+07	1.9098	1.03875e+06
WM_238	17091800	577830	16530800	1884960	5161200	5.56338e+06	1.03662e+07	1.86329	422940
WM_239	#DIV/0!	143743	5700000	176700	967860	NA	NA	NA	NA
WM_240	#DIV/0!	420011	15580000	436240	4526400	NA	NA	NA	NA
WM_241	#DIV/0!	437690	16711800	508620	5605200	NA	NA	NA	NA
WM_242	#DIV/0!	704550	17714400	369660	3367200	NA	NA	NA	NA
WM_243	#DIV/0!	546930	22160400	309396	2524020	NA	NA	NA	NA
WM_244	#DIV/0!	179941	18184400	351520	3035240	NA	NA	NA	NA
WM_245	#DIV/0!	232518	13251200	531360	3345600	NA	NA	NA	NA
WM_246	#DIV/0!	675200	1.59516e+07	1367280	3705160	NA	NA	NA	NA
WM_247	#DIV/0!	86126.4	4272000	98880	1478400	NA	NA	NA	NA
WM_248	#DIV/0!	564076	25003800	741240	3841920	NA	NA	NA	NA
WM_249	2991500	71920	2684600	91140	251720	695524	2.17482e+06	3.12688	125487
WM_250	8250300	812670	8734400	842540	1952880	2.50397e+06	5.32144e+06	2.12521	296404
WM_251	NA	NA	NA	NA	NA	NA	NA	NA	NA
WM_252	14034300	604730	15908800	1607180	3651200	5.0734e+06	8.52584e+06	1.6805	219114
WM_253	14085900	695130	11280000	1.20414e+06	2876400	3.84545e+06	9.77561e+06	2.54212	195512
WM_254	0	0	0	0	0	0	0	#DIV/0!	0
WM_255	7783000	390440	8135600	923640	1176480	2327117	5.0356e+06	2.16388	145025
WM_256	28677900	1258950	27075600	4741500	4492980	7.9151e+06	1.90708e+07	2.40942	1.2129e+06
WM_257	2.68202e+07	1028720	31062000	3694040	6599840	7.61694e+06	1.79695e+07	2.35915	934416
WM_258	1.71315e+07	883600	25756000	1358300	3318200	6.03885e+06	1.03474e+07	1.71348	878496
WM_259	6280900	461170	11620200	905220	1568620	2.34278e+06	3.54871e+06	1.51475	235634
WM_260	1.81719e+07	1350480	39786200	1688100	4256660	6.73269e+06	1.04307e+07	1.54926	723889
WM_261	2.05416e+07	1244160	8.5968e+06	2138400	1.93536e+06	1.11335e+07	8.51449e+06	0.76476	309928
WM_262	7845600	86436	3393600	601440	603120	4.10717e+06	3.46776e+06	0.844317	93976.2
WM_263	NA	NA	NA	NA	NA	NA	NA	NA	NA
WM_264	NA	NA	NA	NA	NA	NA	NA	NA	NA
WM_265	22980000	242000	8760000	1712000	740000	1.34088e+07	8.91624e+06	0.664953	359324
WM_266	NA	NA	NA	NA	NA	NA	NA	NA	NA
WM_267	79380000	1.743e+06	25480000	4382000	2744000	34411230	42547680	1.23645	1.6083e+06
WM_268	NA	NA	NA	NA	NA	NA	NA	NA	NA
WM_269	5.3218e+06	0	1681000	132840	108240	2.63429e+06	2.38417e+06	0.905051	116586
WM_270	NA	NA	NA	NA	NA	NA	NA	NA	NA
WM_271	12096000	472800	7512000	1884000	1651200	4052160	7396704	1.82537	244831
WM_272	5904000	104904	6494400	1234080	1526400	2391120	3.1675e+06	1.32469	73802.7
WM_273	182952	5074.74	170852	32766.8	29524	87268.1	86993.7	0.996855	2087.85
WM_274	25560000	1096800	91200	7200000	3124800	1.01473e+07	14326380	1.41184	269336
WM_275	5.4999e+06	681660	5.3172e+06	461160	1310400	1.48772e+06	3.56669e+06	2.39741	251451
WM_276	7.344e+06	416800	7760000	328000	1360000	2.86049e+06	3.99514e+06	1.39666	236512
WM_277	14053000	348400	9.828e+06	442000	1378000	5.38933e+06	8136687	1.50978	589096
WM_278	12649000	407270	11064400	675540	1509540	4.16785e+06	7804433	1.87253	611087
WM_279	7012500	366000	7110000	247500	1.2945e+06	2.14933e+06	4.51605e+06	2.10114	330123
WM_280	31682400	1400080	31441600	5669120	7224000	9742338	2.09579e+07	2.15122	1.51107e+06
WM_281	NA	NA	NA	NA	NA	NA	NA	NA	NA
WM_282	1.0692e+07	411400	1.0186e+07	572000	1.1506e+06	3.48559e+06	6.66112e+06	1.91104	239800
WM_283	25449600	1863840	22545600	2782560	5016000	9.13641e+06	1.49262e+07	1.6337	858256
WM_284	8.7414e+06	536520	10322400	679320	1352520	3.01141e+06	5.11809e+06	1.69956	383345
WM_285	9285600	240900	4088000	378140	979660	3923166	4.85637e+06	1.23787	422504
WM_286	9090900	779590	12173000	968660	2527840	2.99545e+06	5.03181e+06	1.67982	470978
WM_287	13066000	751990	11592600	895160	1601280	4984679	6931513	1.39056	748603
WM_288	24206000	643454	1.79816e+07	1947120	2346120	9101456	14269437	1.56782	1.89784e+06
WM_289	NA	NA	NA	NA	NA	NA	NA	NA	NA
WM_290	NA	NA	NA	NA	NA	NA	NA	NA	NA
WM_291	NA	NA	NA	NA	NA	NA	NA	NA	NA
WM_292	16857300	1015920	24700800	8117400	4223040	6.05177e+06	1.0106e+07	1.66992	448704
WM_293	11465500	587650	8.694e+06	1347800	1674400	4311028	6.63279e+06	1.53856	175106
WM_294	2.08765e+07	298205	17415000	2.0683e+06	2549900	6.25251e+06	1.38202e+07	2.21035	682720
WM_295	25273400	669820	1.59644e+07	950160	1626400	1.06401e+07	1.38372e+07	1.30048	713999
WM_296	6732000	160480	5725600	288320	561680	2.5447e+06	3961782	1.55688	251177
WM_297	28702800	627300	28029600	1676880	2368440	1.33037e+07	1.45093e+07	1.09061	822675
WM_298	4.422e+06	253550	5412000	533500	979000	3.04897e+06	1.14309e+06	0.374909	117738
WM_299	1.32615e+07	407400	6426000	535500	1.0185e+06	6.15997e+06	6.77e+06	1.09903	546339
WM_300	5446600	183625	4226200	775180	873490	2.65249e+06	2.62254e+06	0.988706	195379
WM_301	25950500	1.25315e+06	31098000	4.6292e+06	4224500	1.01466e+07	1.42987e+07	1.40921	1.3498e+06
WM_302	13130600	395080	14209600	1298120	2184560	7747054	4.93054e+06	0.636441	339221
WM_303	3.915e+06	178000	4720000	359000	579000	1.48183e+06	2.22568e+06	1.50198	180948
WM_304	29952000	1587300	27846000	5998200	4797000	1.63688e+07	12549888	0.766697	842097
WM_305	NA	NA	NA	NA	NA	NA	NA	NA	NA
WM_306	NA	NA	NA	NA	NA	NA	NA	NA	NA
WM_307	5487600	251940	3906600	206040	550800	1.65177e+06	3.47639e+06	2.10465	354592
WM_308	5586200	457920	5.1728e+06	896760	678400	2.04176e+06	3.23441e+06	1.58413	293684
WM_309	9.3091e+06	481330	8.3058e+06	1417320	1099820	2.94633e+06	5.96248e+06	2.0237	395909
WM_310	1.37602e+07	1350340	12583200	3090160	1472320	5.57976e+06	7.78139e+06	1.39457	377398
WM_311	9.4365e+06	963900	11772000	1325700	1406700	3.49151e+06	5.42599e+06	1.55405	176345
WM_312	11606600	989050	9301000	1545800	1095160	5.05467e+06	6.18051e+06	1.22273	289866
WM_313	5.0331e+06	222870	4776600	381900	430920	1.82953e+06	3.00979e+06	1.64512	202258
WM_314	4.1256e+06	162540	5670000	378000	763560	1.41096e+06	2.3454e+06	1.66228	179189
WM_315	4.6816e+06	524020	7660800	1486940	1194340	2.16992e+06	2.21206e+06	1.01942	197315
WM_316	1.64423e+07	611280	28413200	1867800	2235700	1.00462e+07	5.54106e+06	0.551555	428878
WM_317	12190700	378750	6605400	331280	414100	6.16849e+06	5.76011e+06	0.933794	307590
WM_318	17297500	570350	15483600	983620	1.11826e+06	1.03871e+07	6330885	0.609492	620427
WM_319	6.8476e+06	322240	9031200	597840	513040	3.53336e+06	3.05745e+06	0.86531	211270
WM_320	28421000	770590	26897400	2.40846e+06	3738680	1.27184e+07	15006288	1.17989	193581
WM_321	17346000	383670	11113200	1099560	2748900	8187312	8716365	1.06462	189145
WM_322	6675800	158920	4245600	401360	1137960	1.55212e+06	4.98682e+06	3.2129	52860.3
WM_323	5993300	155490	8263600	439460	845340	2.99965e+06	2.72995e+06	0.91009	52142
WM_324	NA	NA	NA	NA	NA	NA	NA	NA	NA
WM_325	NA	NA	NA	NA	NA	NA	NA	NA	NA
WM_326	4865500	72335	2264400	178340	318200	2.26489e+06	2.45464e+06	1.08378	1752.62
WM_327	NA	NA	NA	NA	NA	NA	NA	NA	NA
WM_328	NA	NA	NA	NA	NA	NA	NA	NA	NA
WM_329	5865000	169000	3720000	299000	728000	3284400	2.38412e+06	0.725893	10609.3
WM_330	5060000	178020	3790400	213440	396520	1467400	3440800	2.34483	84299.6
WM_331	6552000	181200	5508000	268800	522000	2.54218e+06	3819816	1.50258	71430.6
WM_332	6248800	245280	7446000	321200	529980	2.55576e+06	3452462	1.35086	73882.7
WM_333	NA	NA	NA	NA	NA	NA	NA	NA	NA
WM_334	14194200	277980	9102000	450180	1493220	7.36679e+06	6.40868e+06	0.869942	182647
WM_335	NA	NA	NA	NA	NA	NA	NA	NA	NA
WM_336	1.49883e+07	396210	12069600	448380	1012380	7.0445e+06	7.41171e+06	1.05213	215681
WM_337	15937200	617310	15937200	632700	1354320	7.02034e+06	8287344	1.18048	300831
WM_338	7.4493e+06	207370	8989000	332860	717340	3.7321e+06	3.38571e+06	0.907186	135767
WM_339	4123000	106780	2690400	134520	300960	1.4616e+06	2449062	1.6756	54859
WM_340	27103500	994650	26163000	1236900	2764500	1.46223e+07	1.17358e+07	0.802595	648991
WM_341	14872000	647270	16055000	1679860	3481400	4097236	10068344	2.45735	506438
WM_342	3.3267e+06	92040	3471000	299520	951600	1.12609e+06	1.82469e+06	1.62038	120430
WM_343	NA	NA	NA	NA	NA	NA	NA	NA	NA
WM_344	NA	NA	NA	NA	NA	NA	NA	NA	NA
WM_345	NA	NA	NA	NA	NA	NA	NA	NA	NA
WM_346	NA	NA	NA	NA	NA	NA	NA	NA	NA
WM_347	NA	NA	NA	NA	NA	NA	NA	NA	NA
WM_348	NA	NA	NA	NA	NA	NA	NA	NA	NA
WM_349	8857700	959500	8383000	2686600	2060400	2.16571e+06	6.12953e+06	2.83027	125655
WM_350	2.31336e+07	1.14478e+06	1.77548e+07	3979360	3441480	5.96847e+06	1.6367e+07	2.74225	363348
WM_351	29030400	4212480	27417600	13593600	10675200	8.46236e+06	1.86956e+07	2.20926	358955
WM_352	2690000	135250	1415000	2610000	1185000	575660	2.04709e+06	3.55607	21289.7
WM_353	5111800	892430	5124000	572180	1659200	1.44153e+06	3.24088e+06	2.24823	63197.2
WM_354	4450500	440100	3384000	381600	1809000	2.34319e+06	1.77797e+06	0.758784	19024.3
WM_355	4.4891e+06	366760	5035000	387960	1.8444e+06	1.78666e+06	2.44656e+06	1.36935	51377.7
WM_356	5038400	313020	3271200	313020	1231400	1.60221e+06	3.15908e+06	1.9717	81504.2
WM_357	NA	NA	NA	NA	NA	NA	NA	NA	NA
WM_358	11443200	743510	14125200	1120480	5364000	4605888	6.39103e+06	1.38758	120151
WM_359	72505000	2.1335e+06	82450000	6664000	1.6354e+07	18053745	5.28199e+07	2.9257	2.16033e+06
WM_360	11211200	923780	15701400	1158300	2388100	3027024	7.71331e+06	2.54815	370239
WM_361	3.63082e+07	1724400	54222800	4157720	9580000	1.08925e+07	2.38908e+07	2.19333	762116
WM_362	7144000	586560	9682000	838480	2312400	1678840	5050808	3.00851	218195
WM_363	39312000	851760	29702400	1885520	11575200	11302200	26712504	2.36348	1.22343e+06
WM_364	20600000	380200	17680000	1.976e+06	5040000	4.4187e+06	15614800	3.5338	310735
WM_365	31417500	2467250	30530000	10863000	17466000	9.14249e+06	2.12225e+07	2.32131	469018
WM_366	15508800	1020528	12384000	1707840	4118400	3.47397e+06	11670372	3.35938	332606
WM_367	3.94002e+07	2.13696e+06	48749400	1.06848e+07	1.53594e+07	9.79095e+06	2.78362e+07	2.84306	1.20253e+06
WM_368	49736400	3.61372e+06	65856800	5989760	23072800	1.76067e+07	30836568	1.75141	869591
WM_369	1.9514e+07	677600	21692000	1372800	2732400	5.10291e+06	1.36793e+07	2.68069	404908
WM_370	NA	NA	NA	NA	NA	NA	NA	NA	NA
WM_371	59969000	3347720	58387400	4652540	8567000	1.46624e+07	43117711	2.9407	974460
WM_372	NA	NA	NA	NA	NA	NA	NA	NA	NA
WM_373	13927800	336171	16065400	517700	2291240	4.28976e+06	8.80933e+06	2.05357	668628
WM_374	NA	NA	NA	NA	NA	NA	NA	NA	NA
WM_375	9599200	201656	9505600	956800	1543360	3.6189e+06	5.47634e+06	1.51326	514776
WM_376	4444000	103400	3572800	161920	539440	1490962	2710840	1.81818	192470
WM_377	8.4554e+06	625780	15115200	1613360	5601200	1.56002e+06	6.09212e+06	3.90515	187028
WM_378	7.548e+06	323000	8653000	639200	2210000	2.0606e+06	4951488	2.40293	175283
WM_379	11412100	964480	13069800	2553680	4.6854e+06	3.87441e+06	6.58478e+06	1.69956	200177
WM_380	9.6036e+06	330720	10621200	510920	3434400	2.79945e+06	6.22313e+06	2.22298	216565
WM_381	NA	NA	NA	NA	NA	NA	NA	NA	NA
WM_382	14461500	575050	15438000	1035400	3286000	5.34352e+06	8.48167e+06	1.58728	270565
WM_383	23462400	877020	26000400	3316320	9.8136e+06	8.43473e+06	13725504	1.62726	796079
WM_384	13562500	441000	20055000	1092000	3328500	4.97744e+06	7784875	1.56403	419605
WM_385	9302300	45590	7488400	205640	1037900	2.0372e+06	6.93021e+06	3.40183	NA
WM_386	9.3852e+06	307800	10800000	343440	1931040	2.80617e+06	6.01591e+06	2.14381	559480
WM_387	9751000	191296	9329600	346920	1628760	3861396	5.19241e+06	1.3447	504183
WM_388	10054800	421800	11377200	335160	1801200	3.58956e+06	5.84687e+06	1.62885	491721
WM_389	32853600	1.80336e+06	24398400	1310400	5534880	15441192	1.51619e+07	0.981915	1.88008e+06
WM_390	9475800	NA	9384000	NA	NA	3.23125e+06	5.8134e+06	1.79912	248814
WM_391	NA	NA	NA	NA	NA	NA	NA	NA	NA
WM_392	7424400	NA	5188800	NA	NA	1.83383e+06	5.30102e+06	2.89069	218932
WM_393	22679800	NA	31631600	2099240	3889600	6350344	1.54563e+07	2.43393	455960
WM_394	14621700	NA	16250400	1160220	2272860	7457067	6.71867e+06	0.90098	190810
WM_395	8211000	NA	10395000	527100	791700	2955960	4869123	1.64722	188435
WM_396	16664600	NA	16722800	725560	2087440	7.54073e+06	8.64893e+06	1.14696	459258
WM_397	11159200	NA	15362400	668960	1909200	5.78605e+06	4.98258e+06	0.861138	470356
WM_398	3.46698e+07	NA	33435600	1294040	3336080	1.79243e+07	1.57401e+07	0.878143	1.13014e+06
WM_399	3765600	NA	2692800	97200	365040	1.75665e+06	1.92422e+06	1.09539	119494
WM_400	48556200	14489706	3.86232e+07	1543080	3261720	2.47151e+07	2.27e+07	0.918468	1.03058e+06
WM_401	19221700	5091830	10788200	614560	794920	5.11297e+06	1.35321e+07	2.64662	276054
WM_402	21608700	1824950	26486000	1983220	5129240	9.78874e+06	1.07611e+07	1.09934	414304
WM_403	5402700	689040	7395000	887400	2053200	2.24212e+06	2.78509e+06	1.24217	220858
WM_404	48049600	7.34996e+06	37157000	3135440	12725000	2.33281e+07	2.29677e+07	0.984552	1.2058e+06
WM_405	NA	NA	NA	NA	NA	NA	NA	NA	NA
WM_406	NA	NA	NA	NA	NA	NA	NA	NA	NA
WM_407	NA	NA	NA	NA	NA	NA	NA	NA	NA
WM_408	NA	NA	NA	NA	NA	NA	NA	NA	NA
WM_409	1.07172e+07	594360	9828000	351000	2901600	1.60758e+06	8.49874e+06	5.28667	846474
WM_410	NA	NA	NA	NA	NA	NA	NA	NA	NA
WM_411	6388200	85365	4.9392e+06	189000	1.10628e+06	1341522	4.62186e+06	3.44524	387312
WM_412	NA	NA	NA	NA	NA	NA	NA	NA	NA
WM_413	3424000	67520	3712000	140800	476000	1287424	1.98078e+06	1.53856	183619
WM_414	1.35728e+07	228480	11396800	337280	1857760	2.00877e+06	1.09125e+07	5.43243	824987
WM_415	13282200	332760	13536000	730380	2650800	3785427	8.71976e+06	2.30351	411573
WM_416	9006100	185998	11910200	467820	1864500	2.08942e+06	6.42585e+06	3.07543	441456
WM_417	9499600	462280	13843000	609600	3149600	3.20137e+06	5.54302e+06	1.73145	367502
WM_418	NA	NA	NA	NA	NA	NA	NA	NA	NA
WM_419	17744400	664020	16368000	677040	2.41056e+06	5057154	1.17468e+07	2.32281	498064
WM_420	8215000	287260	10409200	532120	2.5864e+06	1.84427e+06	5.84908e+06	3.17149	311171
WM_421	10868000	315120	7841600	447200	1040000	3276702	7037030	2.1476	296259
WM_422	1.73761e+07	513330	23569800	742280	1653260	3.70111e+06	1.25803e+07	3.39906	558565
WM_423	8.6742e+06	123082	5719600	238580	818440	1.79122e+06	6.39289e+06	3.56901	239733
WM_424	19684000	278920	15998000	729600	2439600	6623666	11416720	1.72363	303685
WM_425	1.99408e+07	403656	26232800	905080	3373480	7.19863e+06	1.09375e+07	1.51939	260313
WM_426	5.229e+06	134100	3240000	142200	493200	1.44843e+06	3.30473e+06	2.28159	112691
WM_427	15397400	430860	13861000	657980	1736800	2.43279e+06	1.14942e+07	4.72468	411491
WM_428	NA	NA	NA	NA	NA	NA	NA	NA	NA
WM_429	NA	NA	NA	NA	NA	NA	NA	NA	NA
WM_430	11288800	378010	6921600	346080	1106220	2.33114e+06	8.10536e+06	3.477	193718
WM_431	7251200	361530	10094000	321360	1705680	1.9687e+06	3.99541e+06	2.02947	84702.7
WM_432	8.9516e+06	149040	8132800	377200	1773760	2.58701e+06	5.37544e+06	2.07785	188140
WM_433	22411200	718336	44675200	905280	2715840	3.68664e+06	1.5206e+07	4.12462	113437
WM_434	19545600	362112	11865600	1282560	3955200	4.65185e+06	11873952	2.55252	187608
WM_435	8.4992e+06	378880	3571200	123264	1003520	1.80183e+06	5.73271e+06	3.1816	62486.5
WM_436	4014500	312900	1722000	243600	2163000	455445	3219629	7.06919	NA
WM_437	1.00102e+07	398350	15265800	292980	1218180	1.36639e+06	6.09118e+06	4.45788	246084
WM_438	9501800	103180	5005000	148302	819280	3.02157e+06	5.59656e+06	1.8522	165658
WM_439	10922800	329000	6467200	329000	1316000	2.69793e+06	6772136	2.51012	197746
WM_440	1.7745e+07	402000	1.071e+07	372000	1857000	4.48061e+06	1.09664e+07	2.44752	266484
WM_441	7.8264e+06	211680	4392000	270720	388800	3.16969e+06	4.05408e+06	1.27901	165001
WM_442	1.40524e+07	350192	6501600	770560	1630560	5.48044e+06	4.67242e+06	0.852564	248573
WM_443	13148700	729390	9323400	329640	2152500	3.12282e+06	8.29026e+06	2.65474	721252
WM_444	0	0	0	0	0	0	0	#DIV/0!	0
WM_445	6162800	213710	5665800	242820	1029500	1.96901e+06	2.90884e+06	1.47731	231835
WM_446	17463600	546700	7361200	351120	1490720	4.43575e+06	1.10283e+07	2.48622	647359
WM_447	2372000	35520	NA	NA	NA	876454	1257160	1.43437	45132
WM_448	14552400	188806	10988000	257816	3323200	4.79502e+06	8.22938e+06	1.71624	381020
WM_449	21949000	376000	2.0539e+07	493500	4982000	5.19094e+06	14047360	2.70613	625108
WM_450	7.5712e+06	374010	8608600	262080	2147600	1.90037e+06	4.60708e+06	2.4243	291167
WM_451	26562000	482904	17145600	743280	1.94712e+06	11979462	12231801	1.02106	172468
WM_452	1.87912e+07	962200	31356400	1652720	3520520	1.17163e+07	3.93676e+06	0.336006	94088.5
WM_453	1.36276e+07	272709	15919800	530660	1475800	5.98252e+06	5.85305e+06	0.97836	90722.3
WM_454	15300000	268750	8150000	244250	1012500	5.7222e+06	8193150	1.43182	160586
WM_455	38663100	664240	24981200	674348	14223400	11212299	2.49957e+07	2.22931	NA
WM_456	20383000	386732	17004000	745560	2768600	6.14547e+06	1.24846e+07	2.03151	NA
WM_457	20628300	1.95426e+06	25727800	2289840	20398000	6188490	1.22635e+07	1.98167	NA
WM_458	2.11092e+07	484120	15366400	721280	4116000	5.03454e+06	1.48398e+07	2.94759	NA
WM_459	27153900	678000	35459400	1057680	9966600	6.0689e+06	1.85461e+07	3.05593	NA
WM_460	2.31744e+07	894880	26873600	1642880	9628800	6.47724e+06	1.47969e+07	2.28444	NA
WM_461	32594400	590652	27540000	868320	6363360	8.08341e+06	2.23435e+07	2.76411	NA
WM_462	37054000	977920	29261200	1100160	6868360	10578917	24103627	2.27846	NA
WM_463	38179200	1.03984e+06	33756000	1.25712e+06	5796720	1.0003e+07	2.54464e+07	2.54389	NA
WM_464	2.88576e+07	1126080	20505600	1221120	4901760	9.321e+06	1.743e+07	1.86997	NA
LMC_1	NA	NA	NA	NA	NA	NA	NA	NA	NA
LMC_2	12577.5	604.15	23951	1032	1956.5	6125.24	5672.45	0.926078	152.589
LMC_3	360832	26817.7	488070	24795	76342.5	148483	178071	1.19927	18163.2
LMC_4	29795000	2.79265e+06	40501000	1434200	6140800	14063240	13080005	0.930085	NA
LMC_5	11406300	891660	23584600	733400	1717700	4.85908e+06	5.69174e+06	1.17136	478106
LMC_6	3686000	172267	9834400	243200	715920	1513103	1889075	1.24848	139980
LMC_7	15015000	985833	34840000	1176500	3731000	7.03453e+06	6.69669e+06	0.951974	823693
LMC_8	2948400	119016	6058800	325620	928260	981817	1.70123e+06	1.73273	501862
LMC_9	11632500	263983	21338000	592200	2467500	3.36761e+06	7.12491e+06	2.11572	459556
LMC_10	16395500	773795	26503800	1.2466e+06	2346860	6.15651e+06	9181480	1.49134	444384
LMC_11	24289600	377910	33204400	1427660	3611140	7954844	14755932	1.85496	258229
LMC_12	66360000	2.07807e+06	36960000	1012200	4662000	24752280	38488800	1.55496	2.85202e+06
LMC_13	5.60772e+07	1674472	14030400	2.24664e+06	5478960	2.21505e+07	3.17958e+07	1.43544	1.17644e+06
LMC_14	55705100	1398602	31750200	2742580	9.43402e+06	2.10565e+07	3.10277e+07	1.47354	1.76548e+06
LMC_15	46056000	1802850	3.3532e+07	4928800	8484000	1.91363e+07	2.35576e+07	1.23105	2.63846e+06
LMC_16	1177050	35191.8	508060	449540	230356	369005	670918	1.81818	63066.3
LMC_17	1.729e+07	836033	32900000	1911000	3171000	6.16389e+06	9.76885e+06	1.58485	309673
LMC_18	11930500	417902	22389200	820640	1373680	3.90724e+06	7277605	1.8626	294743
LMC_19	29288000	1599360	54656000	2.4864e+06	4748800	9884700	17192056	1.73926	840692
LMC_20	33930000	2301000	48789000	2901600	6247800	1.19264e+07	1.94758e+07	1.633	997162
LMC_21	49533000	252320	40014000	2371200	3192000	15751494	3.1924e+07	2.02673	1.20992e+06
LMC_22	42804000	308135	42224000	3480000	4350000	1.29696e+07	27736992	2.13861	1.3397e+06
LMC_23	92097500	3.54677e+06	3.6652e+07	6058800	17615400	2.96093e+07	5.90345e+07	1.99378	1.74742e+06
LMC_24	96696000	3930400	3.7944e+07	5018400	17544000	29830716	62127180	2.08266	2.11854e+06
LMC_25	33440000	1.05253e+06	15520000	2432000	4272000	10399840	21585520	2.07556	507260
LMC_26	1.84036e+07	144189	7172400	241860	517080	5.42906e+06	1.25144e+07	2.30508	584425
LMC_27	24475000	1610900	3.3998e+07	2465300	3542200	9.63091e+06	1.34245e+07	1.3939	412133
LMC_28	46276000	4259600	8.0408e+07	7139200	1.0396e+07	1.73304e+07	25474938	1.46996	687823
LMC_29	48870000	4608000	NA	7560000	9.036e+06	1.90104e+07	27098415	1.42545	850890
LMC_30	4.21255e+07	4030900	NA	7144900	8580800	1.61341e+07	2.36535e+07	1.46606	908293
LMC_31	3.9083e+07	3738900	61105000	4489100	6255700	1.4363e+07	2.23555e+07	1.55646	990348
LMC_32	31250000	9187500	NA	7612500	11787500	11968750	17296875	1.44517	10481.9
LMC_33	23574300	2115980	35910200	2914960	NA	8.02705e+06	1.3956e+07	1.73862	756414
LMC_34	29637000	2214450	41514000	3352200	NA	9.95803e+06	17634015	1.77083	936366
LMC_35	51908600	4746090	36144600	10708260	14975800	1.85054e+07	3.13009e+07	1.69144	1.15187e+06
LMC_36	79764000	5851200	67758000	7314000	15870000	29353152	47260170	1.61005	2.69383e+06
LMC_37	61975200	3733800	49039200	5033280	11995200	2.59366e+07	3.37145e+07	1.29988	731605
LMC_38	4.14528e+07	NA	39059200	4243200	146880	1.73687e+07	2.05813e+07	1.18496	NA
LMC_39	42958600	NA	66485200	8536200	1249200	1.66465e+07	2.30902e+07	1.3871	NA
LMC_40	41436800	4474880	75660800	4489600	8522880	1.66576e+07	2.20029e+07	1.3209	1.45219e+06
LMC_41	32226300	3709840	72318400	4496420	6527440	1.18271e+07	1.87879e+07	1.58856	708305
LMC_42	28942800	4.2453e+06	64400400	3705960	9793560	4.83345e+06	2.19676e+07	4.54491	898474
LMC_43	43551700	8355540	103246800	6794420	16356280	8.9281e+06	3.27509e+07	3.66829	1.71287e+06
LMC_44	51925900	7.42669e+06	60659200	5497240	10737220	1.16833e+07	37905907	3.24444	1.77021e+06
LMC_45	4.22484e+07	2900540	68217600	2416040	6046560	1.14493e+07	2.83487e+07	2.47601	300496
LMC_46	37742800	3.34156e+06	55893000	3185300	8233700	11888982	2.35704e+07	1.98254	353556
LMC_47	69842700	9.97909e+06	110611600	3191560	11279760	2.20354e+07	4.44549e+07	2.01743	4.42326e+06
LMC_48	40375000	2.82625e+06	3.8285e+07	1919000	8474000	11466500	2.69099e+07	2.34683	2.23083e+06
LMC_49	80843700	5.14024e+06	89762400	6559560	9570820	2.46169e+07	5.37206e+07	2.18227	2.24015e+06
LMC_50	NA	8937600	118955200	4.8944e+06	11555040	NA	NA	NA	NA
LMC_51	42315600	6556160	85104000	4538880	7013200	1.06212e+07	2.90285e+07	2.73307	1.11469e+06
LMC_52	51642000	4081200	129732000	6338400	6931200	11696913	3.61236e+07	3.0883	1.28239e+06
LMC_53	67835400	7024020	95991600	6312600	12003960	1.36688e+07	5.10122e+07	3.73201	2.0966e+06
LMC_54	61770500	4.27799e+06	107817600	6268940	7514560	1.41146e+07	4.39188e+07	3.1116	1.45811e+06
LMC_55	54168500	2547160	89812200	4035760	6400980	1.40567e+07	3.6645e+07	2.60694	1.29357e+06
LMC_56	53581500	3.88395e+06	105651000	4.6683e+06	8901900	1.11717e+07	39650310	3.54916	1.16572e+06
LMC_57	36288000	5015520	87480000	4834080	12441600	8.63654e+06	25583040	2.96218	1.76779e+06
LMC_58	28548000	3645720	40154400	3519360	4.31496e+06	11933064	14502384	1.21531	514835
LMC_59	43960000	4340000	45696000	4188800	4144000	16485000	25013240	1.51733	1.01053e+06
LMC_60	32500000	4430000	56000000	5080000	6600000	13877500	1.62988e+07	1.17447	521560
LMC_61	22896000	2145600	40464000	3153600	5227200	9.71935e+06	1.16999e+07	1.20377	416515
LMC_62	2.58825e+07	3115250	47770000	3519000	5882000	1.02624e+07	1.36013e+07	1.32535	568532
LMC_63	23362500	2100000	43125000	2827500	4365000	9.83561e+06	1.20784e+07	1.22803	358729
LMC_64	29240000	2448000	80920000	3712800	6147200	6988360	2.01317e+07	2.88075	1.44143e+06
LMC_65	24794000	2788060	51207200	2.0746e+06	3339600	5752208	17479770	3.03879	1.17114e+06
LMC_66	25575900	1444380	47241600	3136140	4021920	6.93107e+06	1.69952e+07	2.45203	805572
LMC_67	35942400	3363840	94771200	3840000	9277440	7997184	2.53933e+07	3.17528	2.13812e+06
LMC_68	27950000	2.485e+06	45200000	2770000	3990000	11585275	1.46318e+07	1.26297	914489
LMC_69	44348400	4207860	49353600	4795680	7007280	1.72294e+07	2.54338e+07	1.47619	1.38614e+06
LMC_70	49269400	5533670	80556200	4868460	7719360	1.95846e+07	26851823	1.37107	1.55472e+06
LMC_71	3.64954e+07	4.95976e+06	51806400	4648520	8.5842e+06	1.44887e+07	2.04009e+07	1.40806	39985.8
LMC_72	30331500	3252150	29492000	3336100	4635500	1.32549e+07	15893706	1.19908	216154
LMC_73	27268100	2557990	37947800	2693780	5233420	1.11936e+07	1.45884e+07	1.30329	399723
LMC_74	NA	NA	NA	NA	NA	NA	NA	NA	NA
LMC_75	122372800	14122240	111003200	35904000	29770400	5.32934e+07	5.84942e+07	1.09759	2.26957e+06
LMC_76	3.95219e+07	4658990	63376400	3852060	6773500	1.63621e+07	2.13023e+07	1.30193	1.42938e+06
LMC_77	56550000	5130000	78450000	5655000	11415000	2.47972e+07	28359825	1.14367	1.70726e+06
LMC_78	35424000	2734560	4.21632e+07	2073600	4311360	15285456	18757008	1.22711	988494
LMC_79	54264000	4053840	81076800	4261320	7373520	23062200	27566112	1.19529	1.66775e+06
LMC_80	5.04576e+07	3994560	65700000	4704120	10222920	2.08138e+07	2.64146e+07	1.26909	760739
LMC_81	39375000	3181250	64250000	4362500	7612500	15750000	2.13216e+07	1.35375	1.04262e+06
LMC_82	45078000	3.79748e+06	65021600	3756500	5955760	18594675	23733567	1.27636	1.35756e+06
LMC_83	3.10536e+07	NA	44596800	89284800	NA	6.95601e+06	2.25449e+07	3.24107	694383
LMC_84	46136200	NA	73367200	2.67928e+06	6347640	9.25031e+06	3.4556e+07	3.73566	507973
LMC_85	26214000	NA	52016800	2929800	7052080	9.18801e+06	15217227	1.65621	847600
LMC_86	40845600	4017600	76780800	4791360	8020320	1.44798e+07	2.39559e+07	1.65444	1.3056e+06
LMC_87	33723600	3361620	54559200	3716040	5713680	12562041	1.91044e+07	1.52081	1.18638e+06
LMC_88	23715400	1558680	50028600	2002820	3653680	9.66403e+06	1.22727e+07	1.26994	1.03336e+06
LMC_89	31433600	2.65738e+06	56870000	2.2748e+06	5593940	1.33436e+07	1.59368e+07	1.19435	933899
LMC_90	40645800	3853980	67111200	4731480	17971200	1.47747e+07	2.10545e+07	1.42503	1.10957e+06
LMC_91	3.4768e+07	2930900	55650000	2703000	3604000	1.32292e+07	1.78881e+07	1.35217	597464
LMC_92	4.23982e+07	3946800	69009200	3324880	5501600	1.57509e+07	2.03723e+07	1.29341	545979
LMC_93	2.7937e+07	1.547e+06	42679000	2029300	3940300	1.07697e+07	1.26834e+07	1.17769	878959
LMC_94	28080000	2359800	57564000	4330800	6177600	8817120	14082120	1.59713	622430
LMC_95	39312500	2175000	53000000	1850000	3100000	1.48405e+07	2.00101e+07	1.34834	NA
LMC_96	NA	NA	NA	NA	NA	NA	NA	NA	NA
LMC_97	NA	NA	NA	NA	NA	NA	NA	NA	NA
LMC_98	NA	NA	NA	NA	NA	NA	NA	NA	NA
LMC_99	NA	NA	NA	NA	NA	NA	NA	NA	NA
LMC_100	23840000	2140000	33120000	3.552e+06	NA	1.01399e+07	1.21902e+07	1.20219	743601
LMC_101	NA	NA	NA	NA	NA	NA	NA	NA	NA
LMC_102	NA	NA	NA	NA	NA	NA	NA	NA	NA

## Sheet: (c) Cytokines
ID	IL-1β							IL-4							IL-6							IL-10							IL-12p40							IL-12p70							IL-13
	RPMI	CD3/CD28	CPG	LPS	PG	PIC		RPMI	CD3/CD28	CPG	LPS	PG	PIC		RPMI	CD3/CD28	CPG	LPS	PG	PIC		RPMI	CD3/CD28	CPG	LPS	PG	PIC		RPMI	CD3/CD28	CPG	LPS	PG	PIC		RPMI	CD3/CD28	CPG	LPS	PG	PIC		RPMI	CD3/CD28	CPG	LPS	PG	PIC
WM_1	OOR <	OOR <	OOR <	OOR <	OOR <	OOR <		OOR <	109.6	*3.92	*3.13	6.55	*0.29		0.94	20.82	717.12	28.4	137.58	13.55		OOR <	24.63	123.57	16.61	123.88	OOR <		6.19	7.23	385.19	8.93	28.35	8.08		OOR <	41.17	106.5	*7.05	59.23	OOR <		OOR <	65.06	61.71	21.98	76.81	12.25
WM_3	OOR <	OOR <	3.62	OOR <	OOR <	OOR <		OOR <	352.53	7.11	*2.48	*4.22	*1.15		1.96	32.39	1010.53	36.65	349.73	53.73		OOR <	109.81	377.24	81.62	82.58	*3.02		9.58	6.81	208.38	7.23	20.12	13.75		OOR <	70.48	113.28	OOR <	36.62	OOR <		OOR <	187.54	81.86	21.98	55.03	9.05
WM_7	OOR <	OOR <	OOR <	OOR <	OOR <	OOR <		OOR <	69.26	*2.65	OOR <	*3.21	OOR <		0.94	21.22	460.71	9.71	111.25	4.27		OOR <	*4.95	53.14	*1.41	25.32	OOR <		*3.66	4.96	181.27	5.47	16.68	5.16		*2.97	*15.71	70.48	OOR <	36.62	OOR <		OOR <	25.24	48.36	12.25	38.41	OOR <
WM_8	OOR <	OOR <	OOR <	OOR <	OOR <	OOR <		OOR <	40.93	*3.84	*0.42	*3.76	OOR <		1.09	15.18	888.86	34.17	191.04	14.62		OOR <	13.41	135.07	13.77	45.55	OOR <		4.96	5.37	209.85	9.36	17.71	7.87		OOR <	*9.60	83.97	OOR <	36.62	OOR <		OOR <	35.11	68.41	18.72	48.36	*2.74
WM_9	OOR <	OOR <	OOR <	OOR <	43.4	OOR <		OOR <	70.96	*3.45	*0.42	*4.45	*0.16		1.6	20.19	503.28	57.35	330.14	43.47		OOR <	34.51	90.23	*7.59	87.05	OOR <		4.25	5.57	616.54	7.66	17.59	11.54		OOR <	32.05	72.73	OOR <	52.47	OOR <		OOR <	33.46	38.41	15.48	65.06	5.87
WM_11	OOR <	OOR <	*46.17	OOR <	49.03	OOR <		*0.12	151.82	*4.86	*1.37	*5.52	*1.50		OOR <	42.66	753.35	26.85	110.54	12.2		*7.13	33.11	125.77	22.33	102.42	*9.03		*3.58	8.05	144.16	5.5	12.51	7.42		60.27	118.79	160.67	57.47	118.79	57.47		OOR <	74.93	88.2	30.2	88.2	16.53
WM_14	OOR <	OOR <	OOR <	OOR <	62.5	OOR <		*0.54	289.93	*6.32	*2.18	7.7	*1.23		OOR <	67.03	849.71	23.79	157.25	18		*3.11	47.42	119.45	13.62	106.7	*9.03		*3.26	7.73	224.8	8.69	15.37	6.3		57.47	135.53	164.87	46.3	118.79	63.06		OOR <	123.4	83.78	16.53	97.03	2.55
WM_15	OOR <	OOR <	OOR <	OOR <	51.83	OOR <		OOR <	57.09	*3.66	*1.77	*4.33	*0.40		OOR <	22.03	903.2	14.63	76.39	4.9		*4.15	48.98	147.96	20.19	62.78	*6.16		4.86	5.5	210.82	8.69	22.68	6.14		51.89	107.64	163.47	49.09	102.07	37.89		OOR <	70.49	83.78	25.66	77.14	2.55
WM_18	OOR <	OOR <	*10.28	OOR <	OOR <	OOR <		OOR <	57.87	*3.59	*0.68	*2.05	OOR <		*2.21	10.19	561.46	47.36	89.27	12.28		*3.11	20.62	124.37	33.11	34.73	*7.13		4.54	4.22	192.66	*3.90	22.04	11.87		37.89	40.7	143.9	35.08	71.42	37.89		OOR <	11.92	70.49	2.55	34.72	OOR <
WM_20	OOR <	OOR <	50.44	OOR <	123.89	OOR <		OOR <	106.71	*5.52	*2.72	*5.79	*1.50		*2.00	52.86	3275.18	102.84	402.91	24.09		*3.11	95.95	454.91	90.89	221.78	13.62		6.3	7.1	428.31	13.62	38.22	14.1		32.27	124.37	259.07	85.35	143.9	40.7		OOR <	143.09	149.64	52.67	105.83	16.53
WM_21	OOR <	OOR <	OOR <	OOR <	OOR <	OOR <		OOR <	16.07	OOR <	OOR <	OOR <	OOR <		1.24	1.5	58.03	2.06	4.27	1.55		OOR <	*3.80	*4.57	OOR <	OOR <	OOR <		4.15	6.61	77.46	3.95	7.44	*3.75		*18.10	27.45	27.45	OOR <	OOR <	OOR <		OOR <	*2.74	10.65	9.05	OOR <
WM_22	OOR <	OOR <	OOR <	OOR <	OOR <	OOR <		OOR <	53.93	*1.97	OOR <	*3.92	OOR <		1.04	3.11	191.55	5.18	22.02	2.17		OOR <	*3.80	23.94	OOR <	16.96	OOR <		5.78	6.19	360.82	9.9	15.77	7.23		27.45	*18.10	45.7	*8.33	*26.29	OOR <		OOR <	9.05	28.52	28.52	OOR <
WM_27	28.17	75.17	223.75	142.01	297.48	43.56		*2.60	58.4	8.87	*4.96	24.36	*2.94		15.42	21.78	761.61	127.68	325.97	34.75		10.55	19.27	399.35	121.36	931.05	16.73		38	41.83	2193.96	68.68	1017.2	43.73		31.32	65.68	222.04	89.78	469.13	36.86		23.88	54.31	147.3	84.07	108.55	29.02
WM_29	13.83	34.26	137.42	48.77	146.54	*3.41		*1.02	22.83	*5.29	*1.73	*5.86	*1.38		1.39	3.3	337.08	10.01	32.69	2.68		6.78	10.55	127.49	13.25	790.45	6.78		4.88	5.36	127.59	4.41	974.99	2.46		31.32	48.18	147.96	28.59	395.43	25.88		*8.12	*18.69	93.89	23.88	69.25	*18.69
WM_36	OOR <	*0.17	OOR <	OOR <	4.14	OOR <		OOR <	9.28	OOR <	OOR <	OOR <	OOR <		OOR <	OOR <	53.52	5.14	7.8	OOR <		OOR <	OOR <	30.09	2.78	90.01	OOR <		OOR <	OOR <	63.41	*0.76	17.23	OOR <		OOR <	OOR <	OOR <	OOR <	*2.30	OOR <		OOR <	OOR <	OOR <	OOR <	OOR <	OOR <
WM_37	OOR <	OOR <	*0.90	*0.17	2.89	OOR <		OOR <	OOR <	OOR <	OOR <	OOR <	OOR <		OOR <	OOR <	10.43	*0.51	2.02	OOR <		OOR <	OOR <	1.71	*0.69	75.58	OOR <		OOR <	OOR <	110.23	OOR <	17.68	OOR <		OOR <	OOR <	*1.24	OOR <	2.73	OOR <		OOR <	OOR <	*8.36	OOR <	OOR <	OOR <
WM_38	OOR <	OOR <	OOR <	OOR <	*0.17	OOR <		OOR <	OOR <	OOR <	OOR <	OOR <	OOR <		OOR <	OOR <	2.01	*0.85	OOR <	OOR <		OOR <	OOR <	*0.91	*0.27	60.37	OOR <		OOR <	OOR <	8.07	OOR <	16.01	OOR <		OOR <	OOR <	OOR <	OOR <	3.16	OOR <		OOR <	OOR <	*1.29	OOR <	OOR <	OOR <
WM_42	84.66	OOR <	87.81	78.31	146.65	34.37		*2.27	10.79	*4.89	*2.90	18.28	*2.20		6.72	9.9	169.1	68.44	87.17	17.2		13.12	6.78	62.34	25.75	706.19	8.41		4.56	5.51	258.75	15.45	469.94	4.24		63.33	38.53	100.83	69.37	306.93	49.86		*2.83	6.89	52.55	42.09	60.94	10.98
WM_43	28.82	41.55	130.46	63.69	109.44	32.54		*1.66	22.21	*3.58	*3.18	*4.97	*1.86		4.39	8.15	137.49	58.15	36.53	8.03		8.81	13.12	63.68	41.97	715.01	9.21		1.96	3.82	703.1	13.91	504.49	2.37		51.51	66.77	144.74	77.28	325.98	53.17		6.89	15.09	86.2	52.55	63.04	6.89
WM_44	OOR <	30.69	81.49	36.18	70.25	27.88		*1.39	*4.28	*2.27	*1.86	*2.75	*1.72		2.28	3.85	17.91	9.59	12.55	4.21		4.27	10	24.66	13.12	685.14	10		1.14	2.37	28.13	2.78	480.93	1.55		42.52	58.21	117.7	58.21	286.98	50.68		OOR <	OOR <	27.51	15.09	19.22	OOR <
WM_46	*0.17	2.89	*0.17	*2.24	20.61			OOR <	9.04	OOR <	OOR <	OOR <			OOR <	3.13	74.13	8.82	33.31			OOR <	2.3	25.46	4.13	373.62			OOR <	*0.10	83.77	2.54	39			OOR <	OOR <	OOR <	OOR <	4.63			OOR <	OOR <	*4.79	OOR <	OOR <
WM_47	OOR <	OOR <	OOR <	OOR <	2.89			OOR <	54.33	OOR <	OOR <	OOR <			OOR <	2.04	68.35	*0.71	7.21			OOR <	OOR <	15.61	*1.14	118.89			OOR <	OOR <	49.82	OOR <	41.76			OOR <	OOR <	OOR <	OOR <	6.5			OOR <	OOR <	OOR <	OOR <	OOR <
WM_48	OOR <	OOR <	39.2	OOR <	41.73	OOR <		OOR <	29.25	*3.45	*0.85	*2.81	OOR <		1.75	6.04	81.39	10.37	13.61	2.84		OOR <	*1.41	39.22	*9.06	341.46	*1.41		4.55	5.16	66.88	5.78	256.95	4.55		*5.73	*15.71	74.97	*12.08	115.54	*8.33		5.87	18.72	35.11	12.25	28.52	5.87
WM_52	OOR <	OOR <	53.21	OOR <	16.65	OOR <		OOR <	63.69	*5.11	*0.16	*1.97	OOR <		2.58	9.82	172.92	12.54	16.09	3.37		OOR <	*9.79	74.25	19.07	338.81	OOR <		4.35	6.61	87.14	6.4	263.45	5.37		*25.13	*18.10	81.72	*22.80	101.99	OOR <		OOR <	12.25	51.69	10.65	21.98	*2.74
WM_57	OOR <	OOR <	OOR <	OOR <	3.52			OOR <	14.69	OOR <	OOR <	OOR <			OOR <	2.48	84.65	9.31	10.96			OOR <	*1.14	42.25	9.66	140.22			OOR <	*0.87	42.5	OOR <	28.34			OOR <	OOR <	OOR <	OOR <	3.79			OOR <	OOR <	OOR <	OOR <	OOR <
WM_58	36.19	38.08	53.77	23.81	52.12	26.03		*0.84	*1.38	*0.75	*1.20	*1.91	*0.66		3.73	3.91	5.33	10.32	19.64	8.93		4.79	4.79	7.75	5.8	279.18	5.8		2.46	2.46	4.41	1.96	287.24	2.95		28.59	31.32	59.79	36.86	139.93	31.32		*8.12	*13.44	*13.44	*13.44	23.88	*13.44
WM_59	41.76	58.6	205.9	58.6	144.28	26.03		*1.73	129.07	7.26	*3.62	7.26	*1.73		4.75	38.51	415.24	29.86	63.49	8.93		5.8	15.87	119.73	21.77	354.57	6.78		8.86	13.18	1488.66	17.2	307.85	13.63		31.32	74.63	172.3	45.32	177.22	34.08		*2.64	49.3	118.28	34.13	84.07	*18.69
WM_61	53.77	58.6	108.6	55.4	95.76	21.5		*1.55	43.28	*5.12	*2.25	*4.12	*1.20		2.14	6.88	171.48	8.3	17.4	4.41		5.8	10.55	48.85	15	298.76	5.8		3.92	5.36	229.38	4.88	312.18	2.46		28.59	51.06	120.86	51.06	165.78	42.48		*8.12	*18.69	74.21	*18.69	39.21	*13.44
WM_63	OOR <	*2.49	OOR <	OOR <	OOR <			*0.79	36.59	*0.93	*0.70	*0.79			1.9	37.8	369.34	32.13	2.1			OOR <	7.78	93.32	18.95	OOR <			8.26	8.66	1181.76	10.74	9.33			OOR <	OOR <	3.48	OOR <	OOR <			OOR <	OOR <	OOR <	OOR <	OOR <
WM_66	OOR <	OOR <	OOR <	OOR <	OOR <			*0.66	17.02	*0.75	*0.70	*0.66			*0.67	19.81	286.97	15.57	*0.67			OOR <	9.21	232.89	42.27	OOR <			2.47	4.21	323.53	7.61	3.51			OOR <	OOR <	OOR <	OOR <	OOR <			OOR <	OOR <	OOR <	OOR <	OOR <
WM_68	OOR <	OOR <	OOR <	OOR <	*0.90			OOR <	OOR <	OOR <	OOR <	OOR <			OOR <	OOR <	28.14	1.78	3.09			OOR <	*0.07	11.26	1.37	70.15			OOR <	OOR <	26.74	OOR <	15.6			OOR <	OOR <	OOR <	OOR <	*1.86			OOR <	OOR <	OOR <	OOR <	OOR <
WM_69	OOR <	OOR <	OOR <	*0.17	*2.24			OOR <	*0.88	OOR <	OOR <	OOR <			OOR <	1.76	67.49	2.56	4.97			OOR <	*0.07	19.78	3.51	93.13			OOR <	OOR <	34.31	OOR <	16.79			OOR <	OOR <	OOR <	OOR <	3.02			OOR <	OOR <	*1.29	OOR <	OOR <
WM_71	OOR <	*0.17	OOR <	OOR <	6.59			OOR <	*4.37	OOR <	OOR <	OOR <			OOR <	5.08	64.32	8.76	16.03			OOR <	1.37	21.75	8.21	180.5			OOR <	OOR <	18.81	OOR <	22.59			OOR <	OOR <	OOR <	OOR <	*2.16			OOR <	OOR <	OOR <	OOR <	OOR <
WM_72	OOR <	OOR <	OOR <	OOR <	6.59			OOR <	7.78	OOR <	OOR <	OOR <			OOR <	4.05	60.46	5.82	10.27			OOR <	*0.27	31.26	5.89	120.59			OOR <	OOR <	15.7	OOR <	20.75			OOR <	OOR <	OOR <	OOR <	3.16			OOR <	OOR <	*1.29	OOR <	OOR <
WM_74	61.74	64.81	179.18	57.01	142.01	48.77		*1.11	49.41	*5.45	*2.60	13.33	*2.08		6.96	73.07	433.71	52.52	148.21	31.73		10.55	18.43	133.59	37.6	328.09	14.13		22.04	33.3	1374.18	36.29	367.51	45.43		42.48	64.21	182.15	46.75	198.67	51.06		*16.07	54.31	108.55	29.02	98.79	34.13
WM_75	209.91	93.11	197.81	76.6	195.77	38.08		*4.29	49.33	*5.95	*2.77	7.09	*1.64		25.25	51.78	301.8	28.96	73.53	7.35		28.25	18.43	114.19	25.85	307.34	9.63		49.86	41.4	1355.98	45	320.65	34.58		99.01	76.13	165.78	51.06	193.7	34.08		69.25	56.81	113.42	39.21	79.14	*18.69
WM_76	48.77	87.74	144.28	50.46	142.01	38.08		*0.84	39.38	*4.62	*1.38	*4.79	*1.38		2.68	47.63	348.29	26.86	58.11	8.3		5.8	15	84.17	18.85	271.36	6.78		5.36	18.97	367.92	11.37	286.01	12.5		42.48	71.64	139.93	48.18	175.58	28.59		*8.12	64.29	98.79	23.88	69.25	*18.69
WM_77	OOR <	22.51	158.15	22.51	159.41	13.87		*0.40	81.21	*5.01	*1.51	*5.01	*0.40		*2.34	11.15	294.49	22.21	64.68	4.87		OOR <	*7.33	84.17	*8.72	320.75	OOR <		*3.18	5.09	489.42	18.72	411.7	3.73		23.52	51.3	145.82	40.08	241.43	23.52		10.31	32.82	100.4	27.26	87.06	10.31
WM_78	29.99	84.03	164.43	51.08	299.14	10.51		*2.15	67.81	*6.19	*2.47	6.58	*1.51		17.39	46.86	695.72	51.83	149.4	17.07		*8.72	29.9	199.04	56.27	396.28	*8.72		7.26	9.95	523.08	13.42	400.07	6.45		30.84	72.12	181.41	45.68	267.68	45.68		38.34	70.97	118.96	38.34	97.74	32.82
WM_79	OOR <	OOR <	145.31	OOR <	93.4	OOR <		*0.86	106.49	*6.39	*1.30	8.71	*0.15		2.9	18.65	380.45	16.91	47.68	7.07		OOR <	14.43	46.05	*4.27	291.97	OOR <		15.55	20.83	546.85	18.72	335.65	20.3		19.9	55.06	161.59	30.84	197.33	16.31		10.31	43.83	97.74	10.31	62.87	10.31
WM_81	OOR <	OOR <	OOR <	OOR <	OOR <			*0.70	20.19	*0.75	*0.75	*1.02			*0.84	8.54	226.92	9.03	30.05			OOR <	OOR <	52.23	5.31	116.31			1.56	*1.26	135.79	*1.06	25.77			OOR <	OOR <	OOR <	OOR <	4.61			OOR <	OOR <	OOR <	OOR <	OOR <
WM_82	OOR <	OOR <	OOR <	OOR <	13.13			*0.75	46.73	*0.75	*0.84	*1.11			3.41	10.79	294.35	12.68	35.38			OOR <	OOR <	75.74	7.78	157.44			2.37	2.47	222.7	2.54	25.44			OOR <	OOR <	OOR <	OOR <	4.61			OOR <	OOR <	OOR <	OOR <	OOR <
WM_83	OOR <	OOR <	OOR <	OOR <	OOR <			*0.70	*0.79	31.86	*0.79	*1.07			*0.12	6.16	19.88	326.01	45.09			OOR <	OOR <	*0.80	47.66	9.44			OOR <	3.93	5.25	235.5	5.72			OOR <	OOR <	OOR <	OOR <	OOR <			10.68	OOR <	OOR <	OOR <	OOR <
WM_85	OOR <	OOR <	OOR <	OOR <	OOR <			*0.88	288.95	*0.93	*0.84	*1.11			2.82	22.08	435.72	11.94	39.36			OOR <	8.26	48.61	OOR <	126.21			*1.06	*0.66	112.55	1.42	26.75			OOR <	OOR <	OOR <	OOR <	5.17			OOR <	OOR <	OOR <	OOR <	OOR <
WM_100	36.79	32.31	163.18	90.32	241.13	32.31		*5.60	140.23	13.43	8.52	39.89	10.99		14.82	66.34	938.67	156.8	285.02	59.97		*2.50	18.46	149.32	31.85	667.56	11.36		18.72	22.41	1420.49	35.99	735.14	34.95		34.52	62.62	173.47	72.12	377.98	34.52		10.31	49.29	124.24	57.45	118.96	32.82
WM_101	OOR <	191.15	145.31	32.31	186.39	70.88		*4.61	151.51	27.58	*5.20	16.94	18.58		3.33	101.58	580.77	35.7	84.25	22.82		OOR <	87.9	116.14	21.74	572.4	36.58		*0.94	74.06	506.75	13.42	690.16	12.62		9.22	201.32	171.49	34.52	308.3	77.85		10.31	129.52	108.37	43.83	97.74	65.57
WM_102	OOR <	OOR <	186.39	41.06	174.31	52.99		*0.40	84.31	9.47	*2.98	14.54	*1.73		3.54	12.34	770.29	37.61	118.15	11.49		OOR <	*9.40	100.29	16.19	568.07	*10.06		8.07	9.68	1013.18	29.74	731.66	16.08		7.48	41.94	173.47	34.52	355.36	34.52		10.31	30.04	113.67	38.34	92.41	27.26
WM_103	OOR <	32.31						*0.40	28.65						5.26	22.67						OOR <	13.83						12.89	12.36						9.22	38.23						16.02	32.82
WM_106	OOR <	OOR <	OOR <	OOR <	23.85			*0.79	103.65	*0.93	*1.07	*1.20			2.1	47.96	560.89	11.78	50.4			OOR <	OOR <	24.79	OOR <	89.31			2.76	7.43	320.44	8.91	37.89			OOR <	OOR <	OOR <	OOR <	5.88			OOR <	OOR <	OOR <	OOR <	OOR <
WM_107	OOR <	OOR <	OOR <	OOR <	OOR <			*0.70	8.97	*0.70	*0.66	*0.75			*0.51	11.69	121.16	12.92	14.81			OOR <	OOR <	19.38	OOR <	60.14			1.66	6.35	362.23	7.56	26.79			OOR <	OOR <	OOR <	OOR <	*0.82			OOR <	OOR <	OOR <	OOR <	OOR <
WM_108	OOR <	OOR <	OOR <	OOR <	34.3			*0.79	97.03	*0.97	*0.75	*1.52			*1.03	63.15	483.63	35.89	110.15			OOR <	OOR <	54.5	*2.64	92.59			3.02	3.16	420.67	11.12	39.79			OOR <	OOR <	OOR <	OOR <	5.17			OOR <	OOR <	OOR <	OOR <	OOR <
WM_115	OOR <	OOR <	OOR <	OOR <	OOR <			22.43	*0.93	*0.61	*0.66	*0.61			7.5	189.14	7.46	16.16	*0.72			OOR <	6.81	OOR <	38.58	OOR <			3.14	423.86	10.76	19.8	3.26			OOR <	3.76	OOR <	*2.07	OOR <			OOR <	OOR <	OOR <	OOR <	OOR <
WM_116	OOR <	OOR <	OOR <	OOR <	OOR <			*4.24	*0.88	*0.75	*0.70	*0.70			1.97	92.26	4.66	4.25	*0.69			OOR <	28.05	OOR <	50.33	OOR <			*0.30	51.47	*1.02	11.2	*0.79			OOR <	OOR <	OOR <	*1.23	OOR <			OOR <	OOR <	OOR <	OOR <	OOR <
WM_155	OOR <	OOR <	OOR <	OOR <	28.5			*1.02	16.99	*0.61	*0.66	*0.70			32.43	6.12	246.84	19.31	35.13			57.14	*2.64	33.86	5.31	97.32			14.23	3.11	217.66	3.33	31.19			OOR <	OOR <	OOR <	OOR <	4.89			OOR <	OOR <	OOR <	OOR <	OOR <
WM_156	OOR <	OOR <	OOR <	OOR <	OOR <			*0.70	20.78	*0.75	*0.66	*0.68			1.13	5.54	125.33	8.68	15.28			OOR <	OOR <	44.2	8.26	103.48			*0.40	*0.83	51.72	*0.53	25.23			OOR <	OOR <	OOR <	OOR <	4.32			OOR <	OOR <	OOR <	OOR <	OOR <
WM_157	OOR <	OOR <	OOR <	OOR <	34.3			*0.66	28.55	*0.91	*0.70	*0.66			1.24	7.44	220.64	8.57	21.98			OOR <	OOR <	47.66	*3.75	108.91			*0.79	1.69	180.07	3.81	30.27			OOR <	OOR <	OOR <	OOR <	4.89			OOR <	OOR <	OOR <	OOR <	OOR <
WM_162	OOR <	OOR <	*1.44	*3.10	26.77			OOR <	10.31	OOR <	OOR <	OOR <			1.43	16.87	225.77	35.88	41.17			OOR <	OOR <	63.5	11.31	105.96			3.98	5.99	191.93	5.68	33.53			OOR <	OOR <	3.52	OOR <	6.22			OOR <	OOR <	*1.49	OOR <	OOR <
WM_163	OOR <	OOR <	OOR <	OOR <	*1.44			OOR <	30.06	OOR <	OOR <	OOR <			*0.26	8.31	43.97	1.86	2.66			OOR <	5.33	8.29	OOR <	72.96			2.03	3.79	182.99	7.14	30.01			OOR <	*1.49	*1.78	OOR <	5.31			OOR <	OOR <	*1.49	OOR <	OOR <
WM_164	OOR <	OOR <	OOR <	OOR <	*8.97			OOR <	43.93	OOR <	OOR <	OOR <			*0.71	6.54	139.13	5.56	7.35			OOR <	OOR <	32.46	*2.98	87.29			1.99	1.78	56.11	1.96	26.69			OOR <	OOR <	*0.51	OOR <	7.13			OOR <	*1.49	OOR <	OOR <	OOR <
WM_165	OOR <	OOR <	OOR <	OOR <	*8.97			OOR <	14.43	OOR <	OOR <	OOR <			*0.59	8.61	74.01	2.79	8.93			OOR <	OOR <	27.71	OOR <	86.13			*0.16	*0.99	53.21	2.23	27.85			OOR <	*0.10	*0.37	OOR <	7.13			OOR <	OOR <	*1.49	OOR <	OOR <
WM_166	OOR <	OOR <	OOR <	OOR <	*8.97			OOR <	31.57	OOR <	OOR <	OOR <			*0.99	8.25	46.52	6.77	13.55			OOR <	OOR <	*2.98	OOR <	77.95			*0.08	*1.02	71.56	2.51	27.81			OOR <	*0.10	*0.92	OOR <	6.06			OOR <	OOR <	OOR <	OOR <	OOR <
WM_167	OOR <	OOR <	OOR <	OOR <	*6.85			OOR <	135.3	OOR <	*0.04	OOR <			9.17	27.74	231.75	14.96	30.49			OOR <	*1.73	20.76	*0.34	91.94			2.3	3.54	200.3	5.73	34.98			OOR <	*0.37	2.35	OOR <	7.43			OOR <	*5.61	OOR <	OOR <	OOR <
WM_168	OOR <	OOR <	OOR <	OOR <	OOR <			OOR <	26.14	OOR <	OOR <	OOR <			*0.71	5.98	115.55	2.32	5.95			OOR <	OOR <	14.24	OOR <	81.17			1.44	3.06	114.21	1.94	23.11			OOR <	OOR <	2.64	OOR <	5.16			OOR <	OOR <	OOR <	OOR <	OOR <
WM_169	*4.47	OOR <	OOR <	12.76	27.46			OOR <	50.71	OOR <	OOR <	OOR <			11.72	27.3	308.56	38.13	34.01			OOR <	*0.34	17.78	*2.15	90.78			1.92	4.27	201.99	7.17	21.91			OOR <	*0.10	7.89	OOR <	4.41			OOR <	*5.61	OOR <	OOR <	OOR <
WM_170	OOR <	OOR <	OOR <	OOR <	13.64			OOR <	28.39	OOR <	OOR <	OOR <			1.4	13.14	139.25	6.23	14.57			OOR <	*2.15	46.06	*4.56	102.36			1.44	2.68	121.92	2.99	28.67			OOR <	OOR <	*1.20	OOR <	5.01			OOR <	OOR <	OOR <	OOR <	OOR <
WM_171	OOR <	OOR <	*8.97	OOR <	26.77			OOR <	81.5	OOR <	OOR <	OOR <			13.37	28.71	321.23	20.08	59.44			OOR <	10.08	57.23	7.93	127.33			14.94	6.42	300.24	11.35	45.48			OOR <	*0.64	7.13	OOR <	5.31			OOR <	13.25	OOR <	OOR <	OOR <
WM_177	OOR <	OOR <	OOR <	OOR <	40.3			*0.54	64.57	*1.26	*0.76	*3.83			*0.75	25.75	313.77	32.02	109.59			OOR <	*4.20	46.37	6.54	141.42			1.56	1.69	319.28	6.63	38.64			OOR <	OOR <	*1.48	OOR <	2.38			OOR <	13.55	OOR <	OOR <	OOR <
WM_178	OOR <	OOR <	OOR <	OOR <	27.98			*0.40	39.19	*0.47	*0.47	*0.84			*0.01	33.77	212.82	13.74	52.64			OOR <	OOR <	29.31	OOR <	119.22			2.41	6.63	262.23	5.24	37.77			OOR <	OOR <	OOR <	OOR <	3.93			OOR <	OOR <	OOR <	OOR <	OOR <
WM_180	OOR <	OOR <	OOR <	OOR <	47.45			*0.40	10.36	*0.50	*0.80	*1.44			*0.83	26.12	330.61	27.18	84.86			OOR <	7.41	105.76	17.45	160.32			5.55	9.84	232.33	6.18	42.88			OOR <	OOR <	OOR <	OOR <	*1.92			OOR <	OOR <	OOR <	OOR <	OOR <
WM_181	OOR <	OOR <	OOR <	OOR <	17.59			*0.47	*6.53	*0.47	*0.33	*1.46			*0.20	5.24	302.56	18.15	37.04			OOR <	OOR <	32.12	*3.02	141.42			2.99	3.63	208.21	4.97	32.41			OOR <	OOR <	*1.19	OOR <	3.62			OOR <	OOR <	OOR <	OOR <	OOR <
WM_182	OOR <	OOR <	OOR <	OOR <	17.59			*0.35	96.91	*0.50	*0.40	*0.92			*0.33	6.95	198.6	19.34	35.1			OOR <	*4.79	73.82	18.58	155.67			4.66	7.68	192.09	5.19	34.15			OOR <	OOR <	*0.11	OOR <	3.77			OOR <	OOR <	OOR <	OOR <	OOR <
WM_183	OOR <	*0.45	OOR <	OOR <	15.79			*0.50	91.45	*1.22	*0.54	*6.21			*0.32	7.68	326.67	16.47	58.3			OOR <	*2.43	61.65	*1.83	161.42			*0.80	*0.59	167.27	6.77	34.88			OOR <	OOR <	OOR <	OOR <	4.57			OOR <	8.18	OOR <	OOR <	OOR <
WM_184	OOR <	OOR <	*4.47	OOR <	*4.47			OOR <	15.41	OOR <	OOR <	OOR <			*0.31	2.09	88.94	1.2	3.4			OOR <	OOR <	10.43	OOR <	137.9			*0.20	1.41	91.48	*1.09	47.91			OOR <	OOR <	*1.20	OOR <	10.2			OOR <	OOR <	31.27	OOR <	OOR <
WM_186	OOR <	11.85	*1.44	16.2	102.17			OOR <	260.39	OOR <	OOR <	OOR <			*0.76	10.92	394.21	8.71	17.82			OOR <	*1.73	41.78	*2.98	169.18			*0.85	*1.09	133.84	1.85	39.86			OOR <	OOR <	*0.64	OOR <	8.04			OOR <	20.57	OOR <	OOR <	OOR <
WM_187	OOR <	OOR <	OOR <	OOR <	*8.97			OOR <	32.57	*1.00	OOR <	*3.89			*0.41	2.26	130.28	3.71	11.33			OOR <	OOR <	45.15	*3.78	157.82			*0.81	*0.64	53.16	1.44	47.05			OOR <	OOR <	*0.37	OOR <	9.43			OOR <	*1.49	13.25	OOR <	OOR <
WM_188	OOR <	OOR <	OOR <	OOR <	16.2			OOR <	29.08	OOR <	OOR <	*1.78			*0.49	2.89	183.9	5.22	10.59			OOR <	OOR <	61.71	6.08	161.94			*1.09	*0.81	109.25	2.92	46.22			OOR <	OOR <	*0.92	OOR <	8.5			OOR <	OOR <	OOR <	OOR <	OOR <
WM_189	OOR <	OOR <	OOR <	OOR <	*6.20			*0.43	10.08	*0.47	*0.40	*2.70			*0.15	1.88	190.43	7.47	16.91			OOR <	OOR <	32.68	*2.43	447.47			5.02	6.97	214	8.85	157.46			OOR <	OOR <	OOR <	OOR <	25.84			OOR <	OOR <	5.51	OOR <	OOR <
WM_190	OOR <	OOR <	OOR <	OOR <	12.09			*0.27	21.12	*0.47	*0.33	*1.95			*0.50	7.44	357.02	14.08	68.15			OOR <	OOR <	72.16	*4.20	464.99			10.92	8.36	350.91	11.11	119.27			OOR <	OOR <	OOR <	OOR <	17.77			OOR <	OOR <	OOR <	OOR <	OOR <
WM_191	OOR <	OOR <	OOR <	OOR <	*4.07			*0.27	*6.72	*0.43	*0.30	*0.54			*0.07	2.23	182.62	3.63	10.64			OOR <	OOR <	14.03	OOR <	320.65			2.03	3.12	240.58	8.33	108.95			OOR <	OOR <	OOR <	OOR <	14.15			OOR <	OOR <	OOR <	OOR <	OOR <
WM_192	OOR <	OOR <	OOR <	OOR <	OOR <			*0.47	7.96	*0.54	*0.36	*2.10			OOR <	*0.39	62.95	*0.53	4.63			OOR <	OOR <	12.88	OOR <	315.97			*0.68	1.77	154.18	2.67	112.67			OOR <	OOR <	OOR <	OOR <	14.51			OOR <	OOR <	OOR <	OOR <	OOR <
WM_193	OOR <	OOR <	OOR <	OOR <	*2.13			OOR <	*0.39	OOR <	OOR <	OOR <			*0.20	*1.03	22.21	2.9	2.18			OOR <	OOR <	18.14	5.57	52.83			1.38	2.47	206.79	5.65	13.15			OOR <	OOR <	*1.02	OOR <	*0.61			OOR <	OOR <	4.76	OOR <	OOR <
WM_194	OOR <	OOR <	OOR <	OOR <	*6.78			OOR <	OOR <	OOR <	OOR <	OOR <			OOR <	*0.27	38.81	3.04	2.85			OOR <	OOR <	7.83	*0.09	45.71			OOR <	OOR <	166.81	*0.35	8.85			OOR <	OOR <	5.47	OOR <	2.33			OOR <	OOR <	*0.63	OOR <	OOR <
WM_195	OOR <	OOR <	OOR <	OOR <	*8.92			OOR <	12.79	OOR <	OOR <	OOR <			OOR <	OOR <	9.67	*0.39	*0.34			OOR <	*0.09	11.24	1.96	60.58			OOR <	*0.83	119.35	1.95	12.99			OOR <	OOR <	3.56	OOR <	*2.18			OOR <	OOR <	6.96	OOR <	OOR <
WM_196	OOR <	OOR <	OOR <	13	OOR <			OOR <	*4.29	OOR <	OOR <	OOR <			*0.32	*0.39	11.33	1.46	*0.45			OOR <	*0.09	11.24	5.01	67.46			*0.52	*1.04	109.31	3.32	14.06			OOR <	OOR <	*1.74	OOR <	*1.74			OOR <	*0.63	OOR <	OOR <	OOR <
WM_197	OOR <	OOR <	OOR <	OOR <	*0.45			*0.47	79.48	*0.40	*0.36	*0.84			*0.44	23.67	501.62	16.76	48.29			OOR <	OOR <	52.22	OOR <	175.38			4.05	4.75	535.42	8.76	48.41			OOR <	OOR <	OOR <	OOR <	3.15			OOR <	OOR <	OOR <	OOR <	OOR <
WM_198	OOR <	OOR <	OOR <	OOR <	22.87			*0.30	83.58	*0.40	*0.33	*0.76			*0.01	13.12	193.09	10.95	41.82			OOR <	*1.23	27.91	OOR <	139.5			*1.23	4.75	368.1	6.95	43.49			OOR <	OOR <	OOR <	OOR <	2.68			OOR <	OOR <	OOR <	OOR <	OOR <
WM_199	OOR <	OOR <	OOR <	OOR <	*10.18			*0.33	15.78	*0.33	*0.30	*0.40			OOR <	5.83	142.44	7.27	58.74			OOR <	7.12	30.16	OOR <	157.86			OOR <	2.35	163.27	2.58	39.61			OOR <	OOR <	OOR <	OOR <	3.3			OOR <	OOR <	OOR <	OOR <	OOR <
WM_200	OOR <	OOR <	OOR <	OOR <	*5.15			*0.33	68.65	*0.33	*0.36	*0.69			1.1	17.88	291.42	30.61	61.52			OOR <	*1.23	36.05	*0.62	164.97			OOR <	*0.55	76.01	2.11	33.31			OOR <	OOR <	OOR <	OOR <	4.25			OOR <	OOR <	OOR <	OOR <	OOR <
WM_201	OOR <	OOR <	OOR <	OOR <	OOR <			OOR <	62.14	OOR <	OOR <	OOR <			OOR <	5.51	95.97	2.9	7.31			OOR <	OOR <	17.85	1.69	118.84			OOR <	2.33	89.41	1.74	29.57			OOR <	OOR <	OOR <	OOR <	6.12			OOR <	OOR <	OOR <	OOR <	OOR <
WM_202	OOR <	OOR <	OOR <	OOR <	OOR <			OOR <	*5.01	OOR <	OOR <	OOR <			OOR <	OOR <	5.74	OOR <	*0.45			OOR <	OOR <	OOR <	OOR <	80.97			OOR <	OOR <	4.88	OOR <	19.32			OOR <	OOR <	OOR <	OOR <	4.98			OOR <	OOR <	OOR <	OOR <	OOR <
WM_203	OOR <	14.98	OOR <	*8.92	60.59			OOR <	128.28	OOR <	OOR <	OOR <			1.18	70.63	764.56	59.58	167.03			OOR <	4.45	157.09	13.53	198.15			4.83	10.12	803.4	10.45	52.19			OOR <	*1.74	2.33	*0.09	6.78			OOR <	28.45	*0.63	OOR <	OOR <
WM_205	OOR <	OOR <	OOR <	OOR <	*8.92			OOR <	16.93	OOR <	OOR <	OOR <			*0.42	27.26	300.69	15.53	61.28			OOR <	*0.09	25.41	*0.88	86.1			4.12	10.99	342.95	10.45	45.68			OOR <	OOR <	OOR <	OOR <	2.64			OOR <	OOR <	OOR <	OOR <	OOR <
WM_206	OOR <	OOR <	OOR <	OOR <	14.98			OOR <	25.6	OOR <	OOR <	OOR <			*0.29	35.34	542.27	28.2	79.19			OOR <	1.69	59.98	3.89	90.32			2.45	8.55	628.9	12.4	45.1			OOR <	OOR <	OOR <	OOR <	*2.04			OOR <	*0.63	OOR <	OOR <	OOR <
WM_207	OOR <	OOR <	OOR <	*2.13	40.41			OOR <	66.83	OOR <	OOR <	OOR <			1.06	35.92	936.46	48.02	163.82			OOR <	OOR <	57.6	1.69	119.45			5.36	7.18	1154.72	10.42	47.6			OOR <	OOR <	4.19	OOR <	5.47			OOR <	*0.63	4.76	OOR <	OOR <
WM_208	OOR <	OOR <	OOR <	OOR <	28.08			OOR <	57.98	OOR <	OOR <	OOR <			OOR <	11.16	180.24	10.58	39.94			OOR <	1.69	10.67	OOR <	88.21			*0.35	2.8	142.95	3.58	25.43			OOR <	*0.34	OOR <	OOR <	4.5			OOR <	OOR <	OOR <	OOR <	OOR <
WM_209	OOR <	OOR <	OOR <	10.99	36.95			OOR <	50.8	OOR <	OOR <	OOR <			1.15	27.6	763.7	55.77	126.07			OOR <	2.78	43.93	4.45	121.58			6.52	12.01	647.55	12.19	44.71			OOR <	*0.09	2.33	OOR <	5.47			OOR <	*0.63	*0.63	OOR <	OOR <
WM_210	OOR <	OOR <	OOR <	OOR <	16.92			OOR <	26.89	OOR <	OOR <	OOR <			1.34	28.18	479.09	30.11	84.51			OOR <	*0.61	40.09	6.13	134.71			11.75	22.59	492.96	14.41	54.58			OOR <	*1.16	*0.88	OOR <	5.79			OOR <	OOR <	*0.63	OOR <	OOR <
WM_211	OOR <	OOR <	OOR <	OOR <	10.99			OOR <	104.71	OOR <	OOR <	OOR <			*0.77	20.35	505.52	21.69	40.22			OOR <	*0.61	39.2	3.61	119.14			4.74	9.25	1082.46	33.52	66.72			OOR <	*0.74	*1.74	OOR <	5.3			OOR <	4.76	*0.63	OOR <	OOR <
WM_217	*0.24	*0.24	*0.24	*0.24	14.72			OOR <	*3.81	OOR <	OOR <	OOR <			*0.16	2.92	153.42	5.77	14.77			OOR <	OOR <	45.53	*3.26	253.81			*0.14	2.41	238.22	1.69	46.56			OOR <	OOR <	*0.79	OOR <	8.22			OOR <	OOR <	7.89	OOR <	3.07
WM_218	OOR <	OOR <						OOR <	40.28						OOR <	7.61						OOR <	OOR <						OOR <	OOR <						OOR <	OOR <						OOR <	OOR <
WM_219	OOR <	OOR <	*0.24	4.95	7.02			OOR <	30.4	OOR <	OOR <	OOR <			*0.25	10.43	323.27	9.94	25.93			OOR <	OOR <	11.51	*0.92	211.5			4.15	12.01	486.06	12.56	67.31			OOR <	*0.31	*1.04	OOR <	11.74			OOR <	OOR <	3.07	OOR <	OOR <
WM_220	*0.24	7.02	2.76	2.76	31.39			OOR <	13.37	OOR <	OOR <	OOR <			*0.59	9.1	506.58	18.24	63.59			OOR <	OOR <	97.65	8.97	220.34			1.88	12.45	540.38	6.09	43.97			OOR <	OOR <	*1.58	OOR <	7.53			OOR <	3.07	OOR <	OOR <	OOR <
WM_221	OOR <	2.76	2.76	2.76	7.02			OOR <	80.22	OOR <	OOR <	OOR <			*0.51	24.62	437.05	8.48	27.21			OOR <	OOR <	17.68	OOR <	148.24			2.27	6.64	608.49	7.23	52.94			OOR <	*0.91	*1.58	OOR <	9.08			OOR <	17.92	3.07	OOR <	OOR <
WM_222	OOR <	7.02	2.76	*0.24	32.23			OOR <	74.14	*1.82	OOR <	OOR <			1.12	33.88	661.39	35.23	151.49			OOR <	*4.41	61.35	7.27	182.04			4.84	5.58	748.73	11.43	59.74			OOR <	*0.79	*1.86	OOR <	9.96			OOR <	17.92	3.07	OOR <	OOR <
WM_223	OOR <	12.86	7.02	12.86	38.06			OOR <	30.69	*7.06	OOR <	*4.41			*0.32	7.06	336.09	78.75	114.83			OOR <	13.48	32.08	7.84	155.76			6.39	2.7	727.77	146.92	70.15			*0.10	*0.79	5.05	*2.15	9.43			OOR <	3.07	7.89	OOR <	OOR <
WM_224	*0.24	16.56	OOR <	10.96	48.63			OOR <	74.26	OOR <	OOR <	OOR <			*0.48	52.85	267.26	27.54	82.55			OOR <	6.7	101.43	13.48	200.26			4.59	9.14	637.94	10.1	57.98			OOR <	*0.01	OOR <	OOR <	8.39			3.07	12.86	3.07	OOR <	OOR <
WM_225	OOR <	2.76	OOR <	2.76	16.56			OOR <	24.7	OOR <	OOR <	OOR <			*0.83	41.42	622.87	31.82	74.3			OOR <	*2.97	50.45	6.13	128.36			5.28	15.92	741.84	16.27	69.2			OOR <	*1.04	*0.54	OOR <	8.22			OOR <	3.07	5.46	OOR <	OOR <
WM_226	OOR <	2.76	*0.24	7.02	37.23			OOR <	64.7	OOR <	OOR <	OOR <			1.88	65.74	1317.09	31.24	135.45			OOR <	*1.51	65.16	*2.68	140.18			5.43	14.71	874.74	24.52	81.71			OOR <	*0.54	*1.58	OOR <	8.22			OOR <	12.86	7.89	OOR <	OOR <
WM_227	OOR <	7.02	2.76	2.76	43.79			OOR <	44.18	OOR <	OOR <	OOR <			*0.27	14.47	287.21	30.36	134.22			OOR <	OOR <	32.36	*2.68	191.68			1.93	3.86	846.42	8.3	59.37			OOR <	*0.31	7.53	OOR <	9.96			OOR <	7.89	OOR <	OOR <	*0.76
WM_228	OOR <	4.95	OOR <	7.02	76.72			OOR <	46.2	OOR <	OOR <	OOR <			*0.67	35.14	193.08	43.71	94.9			OOR <	7.27	49.36	20.74	228.11			5.33	6.85	376.95	9.78	62.17			OOR <	OOR <	*0.54	OOR <	7.19			OOR <	7.89	7.89	3.07	OOR <
WM_229	OOR <	OOR <	OOR <	OOR <	16.56			OOR <	12.03	OOR <	OOR <	OOR <			OOR <	2.95	83.14	4.66	17.23			OOR <	OOR <	13.48	OOR <	113.29			2.22	4.15	403.14	5.91	40.94			OOR <	OOR <	*0.54	OOR <	5.86			OOR <	OOR <	OOR <	OOR <	OOR <
WM_230	OOR <	2.76	*0.24	7.02	90.34			OOR <	25.56	OOR <	OOR <	OOR <			*0.73	25.16	409.04	19.9	65.6			OOR <	*0.32	112.75	14.04	152.27			*0.87	4.59	289.85	4.25	35.51			OOR <	OOR <	*2.00	OOR <	4.57			OOR <	3.07	OOR <	OOR <	OOR <
WM_232	*0.12	8.36	4.4	2.34	40.42			*0.73	382.93	*1.09	*0.59	*2.47			*0.54	23.64	495.66	15.11	68.26			OOR <	*4.04	54.87	OOR <	180.6			*0.45	*0.43	170.74	*1.07	42.98			*0.61	*1.27	*1.04	OOR <	6.9			OOR <	OOR <	OOR <	OOR <	OOR <
WM_234	OOR <	*1.27	*0.12	3.38	23.37			*0.64	78.36	*0.64	*0.59	*0.82			*0.18	11.34	280.03	10.37	32.31			OOR <	*2.87	21.73	OOR <	148.3			*0.25	*1.04	77.38	*1.11	39.38			*0.07	*0.61	OOR <	OOR <	7.67			OOR <	OOR <	OOR <	OOR <	OOR <
WM_235	OOR <	14.1	3.38	10.3	43.06			*0.71	54.64	*0.68	*0.73	*1.05			*0.18	15.05	385.23	16.48	49.36			OOR <	*4.04	34.14	*2.28	153.68			*0.08	*0.48	102.4	*1.17	26.69			OOR <	*0.07	*1.50	*0.23	6.45			OOR <	OOR <	OOR <	OOR <	OOR <
WM_237	OOR <	12.21	2.34	8.36	34.2			*0.82	273.68	*0.86	*0.80	*1.56			*0.47	15.73	363.37	16.66	92.16			OOR <	9.93	21.14	*2.28	200.98			*0.33	*0.22	140.75	1.83	25.09			OOR <	*0.82	*1.74	OOR <	4.97			OOR <	OOR <	OOR <	OOR <	OOR <
WM_238	*0.12	17.84	4.4	12.21	104.54			*0.59	457.79	*0.68	*0.77	*0.91			*0.29	21.63	289.54	11.18	88.45			OOR <	*5.22	80.38	6.4	268.36			*0.30	*1.20	137.65	1.42	44.2			OOR <	*1.27	*1.04	OOR <	7.21			OOR <	OOR <	OOR <	OOR <	OOR <
WM_239	6.4	8.36	2.34	4.4	29.72			*0.73	15.86	*0.82	*0.73	*0.82			2.26	15.13	514.53	21.03	62.12			OOR <	OOR <	47.17	*4.63	175.51			1.9	7.41	404.27	3.05	54.51			OOR <	*0.82	3.83	OOR <	7.36			OOR <	OOR <	OOR <	OOR <	OOR <
WM_240	44.82	41.3	8.36	25.19	96.17			*0.82	12.34	*0.68	*0.68	*1.00			5	7.09	637.01	44.08	160.24			OOR <	7.57	53.09	5.81	208.18			1.6	2.22	676.72	4.05	58.25			OOR <	*0.32	7.36	OOR <	8.78			OOR <	OOR <	OOR <	OOR <	OOR <
WM_241	72.49	53.56	6.4	37.76	150.79			*0.82	164.42	*1.19	*1.28	*4.74			31.22	94.91	808.14	97.05	306.96			*0.52	*3.45	75.04	12.88	261.12			4.81	6.49	679.13	4.85	32.31			*0.00	*1.50	8.3	OOR <	3.83			OOR <	OOR <	OOR <	OOR <	OOR <
WM_242	15.98	6.4	2.34	*0.12	32.41			*0.59	*5.12	*0.55	*0.64	*0.77			8.38	12.77	356.69	18.15	76.48			OOR <	*0.52	13.76	OOR <	118.17			1.88	7.12	412.6	3.78	36.68			OOR <	*0.23	3.83	OOR <	4.68			OOR <	OOR <	OOR <	OOR <	OOR <
WM_243	2.34	2.34	2.34	6.4	10.3			*0.82	35.69	*0.91	*0.96	*1.23			1.97	17.53	332.19	11.84	33.25			OOR <	OOR <	17.6	OOR <	107.45			*0.43	2.92	346.93	4.61	36.9			OOR <	*0.82	4.68	*0.14	8.3			OOR <	OOR <	OOR <	OOR <	OOR <
WM_244	OOR <	*3.00	OOR <	OOR <	37.52			*0.47	140.97	*0.60	*0.47	*0.74			*0.76	28.27	314.34	25.78	68.45			OOR <	*1.05	22.93	OOR <	163.53			*0.67	1.42	248.59	1.83	24.96			OOR <	OOR <	OOR <	OOR <	4.26			OOR <	0.28	OOR <	OOR <	OOR <
WM_245	OOR <	*3.00	OOR <	OOR <	24.91			*0.47	110.03	*0.60	*0.47	*0.98			*0.14	7.82	230.9	13.26	35.92			OOR <	OOR <	27.24	OOR <	138.21			*0.67	*0.49	331.45	3.76	18.72			OOR <	OOR <	2.36	OOR <	2.22			OOR <	5.5	0.28	OOR <	OOR <
WM_246	OOR <	OOR <	OOR <	OOR <	*7.11			*0.47	23.8	*0.47	*0.47	*0.47			*0.31	14.14	330.7	9.75	30.47			OOR <	OOR <	51.4	*2.34	141.23			1.45	3.69	101.18	3.19	26.89			OOR <	OOR <	OOR <	OOR <	3.67			OOR <	OOR <	OOR <	OOR <	OOR <
WM_247	OOR <	OOR <	OOR <	OOR <	OOR <			*0.65	81.77	*0.74	*0.54	*0.52			*0.21	1.61	119.31	2.92	7.82			OOR <	OOR <	13.03	OOR <	126.15			*0.19	*0.39	87.79	1.86	11.39			OOR <	OOR <	OOR <	OOR <	*0.61			OOR <	OOR <	0.28	OOR <	OOR <
WM_248	OOR <	OOR <	OOR <	OOR <	20.43			*0.52	144.28	*0.84	*0.60	*1.13			*0.47	15.01	358.58	17.71	33.19			OOR <	*4.88	97.78	9.28	129.17			1.35	3.03	164.43	2.78	28.02			OOR <	OOR <	OOR <	OOR <	2.08			OOR <	5.5	0.28	OOR <	OOR <
WM_251	OOR <	OOR <	OOR <	*0.24	*0.24			OOR <	*2.21	OOR <	OOR <	OOR <			OOR <	*0.40	50.45	1.62	*1.01			OOR <	*0.01	11.23	*1.21	134.27			*0.92	2.12	40.43	1.69	21.51			OOR <	OOR <	*0.10	OOR <	2.73			OOR <	OOR <	12.86	OOR <	*0.76
WM_252	OOR <	OOR <	OOR <	OOR <	100.39			*0.52	7.96	*0.47	*0.52	*0.60			*0.40	12.64	426.76	23.69	78.65			OOR <	14.89	51.09	6.77	328.26			*0.81	2.98	325.26	5.19	41.99			OOR <	OOR <	2.36	OOR <	7.04			OOR <	OOR <	OOR <	OOR <	OOR <
WM_253	OOR <	OOR <	OOR <	OOR <	48.04			*0.47	172.97	*0.52	*0.65	*0.79			*0.58	13.61	776.57	15.58	59.88			OOR <	OOR <	33.69	OOR <	207.51			*0.59	2.8	198.25	5.62	31.82			OOR <	OOR <	*0.14	OOR <	6.1			OOR <	21.97	OOR <	OOR <	OOR <
WM_254	OOR <	OOR <	OOR <	OOR <	26.36			*0.47	18.33	*0.52	*0.43	*0.84			*0.15	4.18	383.25	7.68	55.59			OOR <	OOR <	38.89	OOR <	178.29			2.13	6.09	338.37	13.12	52.66			OOR <	OOR <	OOR <	OOR <	5.02			0.28	0.28	16.41	OOR <	OOR <
WM_255	OOR <	OOR <	OOR <	OOR <	OOR <			*0.52	*5.34	*0.47	*0.47	*0.65			*0.80	5.27	405.22	31.07	27.85			OOR <	OOR <	33.99	OOR <	39.5			1.44	2.77	192.21	4.69	11.83			OOR <	OOR <	OOR <	OOR <	OOR <			OOR <	OOR <	0.28	OOR <	OOR <
WM_256	OOR <	OOR <	OOR <	OOR <	OOR <			*0.70	16.12	*0.70	*0.47	*0.56			*0.52	6.41	413.98	7.2	10.51			OOR <	6.14	41.33	OOR <	33.99			8.62	10.53	551.59	16.33	34.34			OOR <	OOR <	*1.13	OOR <	OOR <			OOR <	OOR <	OOR <	OOR <	OOR <
WM_257	*0.12	*0.12	*0.12	6.4	2.34			*0.68	44.7	*0.77	*0.68	*0.68			*0.09	3.9	371.08	16.9	33.55			OOR <	*2.28	32.07	*1.10	30			1.42	3.31	914.11	16	35.75			OOR <	*0.41	7.21	*0.41	3.02			OOR <	OOR <	OOR <	OOR <	OOR <
WM_258	*0.12	*0.12	OOR <	14.1	14.1			*0.73	64.2	*0.64	*0.96	*0.86			*0.35	12.12	646.28	38.19	72.65			OOR <	*1.40	79.49	12.29	56.05			3.11	4.49	1185.6	27.83	87.11			*0.07	*0.72	9.58	*1.99	5.85			OOR <	OOR <	OOR <	OOR <	OOR <
WM_259	OOR <	*1.27	2.34	2.34	*1.27			*0.64	22.41	*0.59	*0.73	*0.59			*0.10	2.36	208.24	8.87	8.27			OOR <	*0.52	82.76	18.19	58.43			1.36	1.68	697.32	6.18	17.8			*0.41	OOR <	5.26	*0.07	2.49			OOR <	OOR <	OOR <	OOR <	OOR <
WM_260	OOR <	OOR <	*0.12	*1.27	*1.27			*0.59	*6.01	*0.59	*0.64	*0.59			*0.06	2.08	232.79	3.43	7.18			OOR <	OOR <	75.93	8.16	56.65			*0.48	*0.95	504.91	7.26	16.72			*0.07	*0.07	*1.74	*0.07	*1.99			OOR <	OOR <	OOR <	OOR <	OOR <
WM_261	OOR <		OOR <		12.02	OOR <		*1.59		*0.97		16.16	*0.81		*0.62		929.5		250.23	18.24		OOR <		74.99		570.96	OOR <		2.71		600.93		35.48	9.18		OOR <		OOR <		OOR <	OOR <		OOR <		OOR <		OOR <	OOR <
WM_262	OOR <		OOR <		OOR <	OOR <		*0.66		*0.61		14.01	*2.14		*0.06		837.22		145.01	5.44		OOR <		74.17		336.68	OOR <		*0.09		176.09		19.93	*0.96		OOR <		OOR <		OOR <	OOR <		OOR <		OOR <		OOR <	OOR <
WM_265	OOR <		OOR <		OOR <	OOR <		*0.46		*0.46		*2.58	*0.46		OOR <		393.07		7.63	*0.20		OOR <		16.87		54.64	OOR <		*0.04		151.49		12.71	*0.67		OOR <		OOR <		OOR <	OOR <		OOR <		OOR <		OOR <	OOR <
WM_267	OOR <		OOR <		OOR <	OOR <		*0.46		*0.46		*2.71	*0.66		OOR <		435.91		19.21	*0.45		OOR <		4.82		142.25	OOR <		*0.18		228.87		37.76	4.26		OOR <		OOR <		OOR <	OOR <		OOR <		OOR <		OOR <	OOR <
WM_271	OOR <	OOR <	OOR <	OOR <	12.02			*0.66	13.34	*0.87	*1.16	13.83			OOR <	3.69	551.27	9.06	176.47			OOR <	OOR <	46.65	OOR <	272.44			*0.35	4.54	247.69	7.65	48.16			OOR <	OOR <	OOR <	OOR <	10			OOR <	OOR <	OOR <	OOR <	OOR <
WM_272	OOR <	OOR <	OOR <	OOR <	18.39			*0.81	91.68	*0.97	*1.65	*5.29			*0.01	3.64	943.73	11.92	71.83			OOR <	0.88	52	OOR <	309.19			*0.30	*0.42	293.48	2.58	56.79			OOR <	OOR <	OOR <	OOR <	14.48			OOR <	OOR <	OOR <	OOR <	OOR <
WM_273	OOR <	OOR <	OOR <	OOR <	OOR <			*0.66	9.22	*1.42	*2.39	*2.84			OOR <	1.38	632.83	6.32	62.54			OOR <	OOR <	16.32	OOR <	232.92			*0.05	2.29	362.07	5.75	53.42			OOR <	OOR <	OOR <	OOR <	13			OOR <	OOR <	OOR <	OOR <	OOR <
WM_275	OOR <	OOR <	OOR <	OOR <	40.2			*0.49	21.27	*0.43	*0.39	*1.03			*0.34	18.48	585.23	*0.02	46.99			OOR <	OOR <	80.84	OOR <	218.96			*0.95	2.9	243.79	OOR <	46.17			OOR <	OOR <	OOR <	OOR <	5.32			OOR <	0.28	0.28	0.28	OOR <
WM_276	OOR <	OOR <	OOR <	OOR <	17.33			*0.47	16.75	*0.47	*0.39	*0.56			*0.77	14	336.39	*0.01	49.12			OOR <	OOR <	92.34	OOR <	227.7			*0.46	*1.03	65.08	OOR <	41.5			OOR <	OOR <	OOR <	OOR <	5.32			OOR <	0.28	OOR <	0.28	OOR <
WM_277	OOR <	OOR <	OOR <	OOR <	70.31			*0.43	148.78	*0.56	*0.47	*0.93			*0.33	23.54	270.08	34.27	115.81			OOR <	*0.39	47.44	*4.25	223.78			2.26	3.61	185.63	6.06	49.73			OOR <	OOR <	OOR <	OOR <	7.19			OOR <	16.41	OOR <	OOR <	OOR <
WM_278	OOR <	OOR <	OOR <	OOR <	23.44			*0.47	81.77	*0.56	*0.47	*0.52			*0.26	19.14	222.94	21.06	39.24			OOR <	OOR <	51.4	*3.61	214.74			*0.51	4.55	191.68	2.98	48.66			OOR <	OOR <	OOR <	OOR <	7.19			OOR <	5.5	OOR <	OOR <	OOR <
WM_279	OOR <	*9.44	OOR <	*9.44	88.61			OOR <	64.47	OOR <	OOR <	*1.96			*0.86	46.39	460.3	50.78	101.75			OOR <	OOR <	47.21	*5.02	214.58			1.44	2.53	247.64	6.58	35.59			OOR <	OOR <	4.19	OOR <	6.3			OOR <	OOR <	OOR <	OOR <	OOR <
WM_280	OOR <	OOR <	OOR <	*0.06	42.64			OOR <	21.06	OOR <	OOR <	*0.84			*0.12	8.69	146.37	17.37	46.14			OOR <	12.98	34.22	5.65	161.72			1.86	4.22	364.14	8.51	45.26			OOR <	OOR <	*1.06	OOR <	4.64			OOR <	OOR <	*2.44	OOR <	OOR <
WM_282	OOR <	OOR <	OOR <	OOR <	22.84			OOR <	24.58	OOR <	OOR <	OOR <			*0.31	6.91	238.94	17.13	22.71			OOR <	OOR <	37	5.97	182.8			*1.19	3.73	175.58	4.4	52.52			OOR <	*0.05	OOR <	OOR <	9.71			OOR <	*5.08	OOR <	OOR <	OOR <
WM_283	OOR <	OOR <	OOR <	*0.06	28.81			OOR <	17.65	OOR <	OOR <	*0.20			*0.60	8.05	226.9	11.71	32.44			OOR <	9.98	68.6	10.58	205.88			3	6.71	220.7	6.98	64.02			OOR <	OOR <	*1.06	OOR <	10.66			OOR <	OOR <	*5.08	OOR <	OOR <
WM_284	OOR <	OOR <	OOR <	OOR <	OOR <			OOR <	47.77	OOR <	OOR <	OOR <			*0.17	3.34	176.4	5.71	6.71			OOR <	8.45	41.99	*3.73	167.38			1.51	2.49	195.03	5.74	51.75			OOR <	OOR <	*0.54	OOR <	7.99			OOR <	OOR <	OOR <	OOR <	OOR <
WM_291	OOR <	OOR <	OOR <	OOR <	*0.06			OOR <	24.43	OOR <	OOR <	OOR <			OOR <	1.46	79.29	*0.91	6.03			OOR <	OOR <	28.03	OOR <	163.78			*0.30	*0.36	108.01	2.14	32.9			OOR <	OOR <	*1.06	OOR <	7.22			OOR <	OOR <	OOR <	OOR <	OOR <
WM_292	OOR <	*5.42	OOR <	*0.06	62.89			OOR <	45.51	OOR <	OOR <	OOR <			*0.56	13.78	264.51	18.91	79.89			OOR <	13.58	207.92	37	330.26			2.56	3.31	246.82	5.74	56.43			*0.28	*0.05	*1.34	OOR <	9.08			OOR <	*5.08	OOR <	OOR <	OOR <
WM_293	OOR <	*7.50	OOR <	OOR <	22.84			OOR <	22.42	OOR <	OOR <	*1.64			*0.28	14.49	324.22	11.25	59.62			OOR <	OOR <	39.78	OOR <	343.81			*0.78	2.33	321.39	5.78	28.84			OOR <	OOR <	*0.80	OOR <	3.46			OOR <	OOR <	OOR <	OOR <	OOR <
WM_294	OOR <	OOR <	OOR <	OOR <	55.5			OOR <	120.41	OOR <	OOR <	*0.78			2.25	40.16	632.09	48	250.3			OOR <	*1.74	72.07	5.65	162.23			2.56	3.38	424.78	11.35	38.13			OOR <	*0.28	4.64	OOR <	5.09			OOR <	*5.08	OOR <	OOR <	OOR <
WM_295	OOR <	OOR <	OOR <	OOR <	22.84			OOR <	36.08	OOR <	OOR <	*1.64			*0.02	19.57	481.17	9.83	61.59			OOR <	OOR <	17.7	OOR <	148.3			*0.51	2.44	179.4	5.56	35.94			OOR <	OOR <	*0.05	OOR <	7.52			OOR <	OOR <	*5.08	OOR <	OOR <
WM_296	OOR <	OOR <	OOR <	OOR <	45.28			OOR <	33.51	OOR <	OOR <	*0.03			*0.21	13.22	644.14	18.54	65.49			OOR <	OOR <	51.85	OOR <	163.26			*0.46	1.51	144.47	4.35	34.67			OOR <	OOR <	OOR <	OOR <	5.39			OOR <	OOR <	OOR <	OOR <	*5.08
WM_297	OOR <	OOR <	OOR <	13.08	65.31			OOR <	15.42	OOR <	OOR <	*0.78			*0.51	12.66	749.89	46.57	133			OOR <	OOR <	63.76	*3.73	122.37			3.94	14.26	521.53	13.56	53.74			OOR <	*0.05	4.19	OOR <	4.64			OOR <	OOR <	*5.08	OOR <	OOR <
WM_298	OOR <	16.48	OOR <	13.08	267.59			OOR <	31.25	OOR <	OOR <	*0.90			2.06	23.5	1281.2	65.46	274.12			OOR <	OOR <	181.26	15.06	277.41			2.41	4.9	394.01	8.81	24.34			OOR <	OOR <	*2.17	OOR <	3.31			OOR <	OOR <	OOR <	OOR <	OOR <
WM_299	OOR <	OOR <	OOR <	OOR <	19.73			OOR <	38.8	OOR <	OOR <	OOR <			*0.02	8.78	438.64	16.13	47.85			OOR <	OOR <	25.19	OOR <	133.28			*0.10	2.39	228.09	9.3	30.09			OOR <	OOR <	OOR <	OOR <	6.14			OOR <	OOR <	*5.08	OOR <	OOR <
WM_300	OOR <	*1.82	OOR <	3.15	19.19			*0.47	*6.24	*0.47	*0.47	*0.65			*0.22	6.25	336.66	9.81	43.38			OOR <	OOR <	21.39	*1.00	97.24			OOR <	1.69	142.47	2.26	20.32			OOR <	OOR <	OOR <	OOR <	*1.16			OOR <	OOR <	OOR <	OOR <	OOR <
WM_301	OOR <	*2.49	*0.44	4.46	24.9			*0.49	10.69	*0.49	*0.52	*1.67			*0.22	5.79	354.66	12.95	58.42			OOR <	*0.24	43.71	5.57	111.99			*0.78	3.36	319.39	3.58	20.71			OOR <	OOR <	OOR <	OOR <	*1.37			OOR <	OOR <	OOR <	OOR <	OOR <
WM_302	OOR <	*2.49	OOR <	*1.82	12.19			*0.44	8.28	*0.47	*0.47	*1.25			*0.17	4.73	411.77	9.67	27.43			OOR <	*0.24	39.99	2.66	112.68			*0.16	*0.43	66.78	*1.29	13.31			OOR <	OOR <	OOR <	OOR <	*0.75			OOR <	OOR <	OOR <	OOR <	OOR <
WM_303	OOR <	*1.14	OOR <	OOR <	*2.49			*0.44	22	*0.44	*0.47	*0.49			*0.05	2.54	243.54	4.17	8.92			OOR <	1.35	69.89	3.91	114.93			*0.30	*0.39	90.23	1.83	25.63			OOR <	OOR <	OOR <	OOR <	2.93			OOR <	OOR <	OOR <	OOR <	OOR <
WM_304	OOR <	*2.49	*0.44	7.06	24.9			*0.52	23.83	*0.55	*0.78	*1.88			*0.36	12.66	657.15	28.29	76.39			OOR <	*1.12	52.03	5.57	105.1			*1.05	2.98	203.02	5.11	23.15			OOR <	OOR <	OOR <	OOR <	*1.84			OOR <	OOR <	OOR <	OOR <	OOR <
WM_307	OOR <	OOR <	OOR <	OOR <	*0.44			*0.49	*3.92	*0.49	*0.47	*0.47			OOR <	*0.19	12.5	*0.46	*0.93			OOR <	*0.45	1.58	OOR <	68.91			OOR <	OOR <	17.62	OOR <	11.76			OOR <	OOR <	OOR <	OOR <	*0.75			OOR <	OOR <	OOR <	OOR <	OOR <
WM_308	OOR <	*0.44	OOR <	*0.44	5.77			*0.47	13.91	*0.58	*0.60	*0.55			*0.11	2.92	61.79	3.48	6.47			OOR <	*1.12	23.43	4.03	99.28			OOR <	*0.80	90.52	2.09	18.07			OOR <	OOR <	OOR <	OOR <	*1.98			OOR <	OOR <	OOR <	OOR <	OOR <
WM_309	OOR <	*0.44	OOR <	OOR <	9.95			*0.44	13.79	*0.52	*0.52	*0.52			*0.33	4.04	106.05	5.48	19.66			OOR <	2.06	32.51	3.28	76.79			OOR <	*0.28	69.23	1.44	11.86			OOR <	OOR <	OOR <	OOR <	*0.89			OOR <	OOR <	OOR <	OOR <	OOR <
WM_310	OOR <	*0.44	OOR <	*0.44	6.41			*0.47	*2.99	*0.47	*0.45	*0.52			*0.00	2.31	211.63	3.03	7.5			OOR <	OOR <	33.57	*0.67	60.48			*0.06	1.62	162.17	2.86	12.13			OOR <	OOR <	OOR <	OOR <	*0.54			OOR <	OOR <	OOR <	OOR <	OOR <
WM_311	OOR <	OOR <	OOR <	*2.49	14.74			*0.44	20.72	*0.52	*0.49	*1.55			*0.19	6.8	339.3	9.06	22.09			OOR <	*0.14	20.09	*0.45	60.97			OOR <	*0.40	84.39	*1.19	9.01			OOR <	OOR <	OOR <	OOR <	OOR <			OOR <	OOR <	OOR <	OOR <	OOR <
WM_312	OOR <	OOR <	OOR <	*0.44	7.7			*0.41	*6.30	*0.41	*0.44	*0.48			*0.05	2.02	241.28	3.29	11.02			OOR <	OOR <	23.14	OOR <	62.26			*0.30	*0.74	117.96	2.14	11.59			OOR <	OOR <	OOR <	OOR <	*0.01			OOR <	OOR <	OOR <	OOR <	OOR <
WM_313	OOR <	*2.15	OOR <	*1.14	12.83			*0.47	19.98	*0.38	*0.44	*0.47			*0.30	12.28	488.46	3.27	14.77			OOR <	*1.12	62.9	2.3	105.78			*0.14	*0.39	214	*0.66	11.72			OOR <	OOR <	OOR <	OOR <	*0.47			OOR <	OOR <	OOR <	OOR <	OOR <
WM_314	OOR <	*0.44	*0.44	OOR <	9.63			*0.68	9.68	*1.20	*0.55	*0.71			*0.44	5.56	207.21	5.02	10.08			OOR <	*0.24	34.94	3.28	79.11			*0.48	1.78	34.8	*0.80	11.74			OOR <	OOR <	OOR <	OOR <	*0.18			OOR <	OOR <	OOR <	OOR <	OOR <
WM_315	*1.48	8.67	*1.82	7.7	78.82			*0.44	10.2	*0.44	*0.49	*2.89			1.66	48.83	347.71	14.27	83.92			OOR <	2.54	95.55	6.09	119.11			5.9	13.53	530.78	6.02	26			OOR <	OOR <	*0.61	OOR <	*0.01			OOR <	OOR <	OOR <	OOR <	OOR <
WM_316	OOR <	3.69	OOR <	*1.83	18.48			OOR <	*2.12	OOR <	OOR <	OOR <			*0.67	18.31	306.99	9.71	41.7			OOR <	OOR <	81.74	5.16	75.14			2.61	13.74	195.09	2.65	17.67			OOR <	OOR <	OOR <	OOR <	*1.14			OOR <	*0.37	OOR <	OOR <	OOR <
WM_317	OOR <	OOR <	OOR <	*0.42	3.69			OOR <	11.09	OOR <	OOR <	OOR <			*0.19	4.58	165.04	4.83	4.87			OOR <	OOR <	24.08	OOR <	47.86			*0.44	*1.08	45.26	*1.02	6.98			OOR <	OOR <	OOR <	OOR <	*0.40			OOR <	5.32	OOR <	OOR <	OOR <
WM_318	OOR <	4.62	*0.89	4.62	16.63			OOR <	*6.04	OOR <	OOR <	OOR <			1.12	14.11	284.43	12.3	72.55			OOR <	OOR <	47.46	*4.44	96.05			*1.25	4.03	416.1	3.16	17.7			OOR <	OOR <	*0.35	OOR <	*1.02			OOR <	*0.37	OOR <	OOR <	OOR <
WM_319	OOR <	4.62	*1.83	4.62	36.9			OOR <	*2.02	OOR <	OOR <	*0.32			2.1	15.54	370.87	8.49	60.66			OOR <	OOR <	90.85	*1.96	113.21			*1.33	5.33	447.5	2.85	14.08			OOR <	OOR <	*0.59	OOR <	*1.31			OOR <	OOR <	OOR <	OOR <	OOR <
WM_320	OOR <	OOR <	OOR <	*0.89	3.69			OOR <	*3.13	OOR <	OOR <	OOR <			*0.19	1.86	109.14	2.24	5.16			OOR <	OOR <	*2.31	OOR <	95.84			*0.46	*1.33	224.09	2.15	19.35			OOR <	OOR <	*0.13	OOR <	3.29			OOR <	OOR <	OOR <	OOR <	OOR <
WM_321	OOR <	OOR <	OOR <	OOR <	*0.89			OOR <	*0.77	OOR <	OOR <	OOR <			*0.22	1.37	85.97	2.58	2.5			OOR <	OOR <	5.16	OOR <	122.27			*0.24	*0.90	100.55	*0.72	22.59			OOR <	OOR <	OOR <	OOR <	3.42			OOR <	OOR <	OOR <	OOR <	OOR <
WM_322	OOR <	OOR <	*0.89	OOR <	*0.89			OOR <	*3.09	OOR <	OOR <	OOR <			*0.23	1.35	80.48	1.2	2.06			OOR <	OOR <	OOR <	OOR <	110.27			*0.13	*0.24	98.62	*0.56	17.13			OOR <	OOR <	*0.30	OOR <	3.02			OOR <	OOR <	OOR <	OOR <	OOR <
WM_323	OOR <	OOR <	OOR <	OOR <	OOR <			OOR <	*0.22	OOR <	OOR <	OOR <			*0.08	*0.24	37.58	*0.73	1.27			OOR <	OOR <	*2.66	OOR <	156.29			*0.10	*0.31	77.4	*0.76	26.75			OOR <	OOR <	OOR <	OOR <	4.27			OOR <	OOR <	OOR <	OOR <	OOR <
WM_327	OOR <	OOR <	OOR <	OOR <	6.94			OOR <	*1.30	OOR <	OOR <	*0.22			*0.11	*0.73	91.33	2.97	7.44			OOR <	OOR <	52.3	7.72	189.01			*0.10	*0.29	69.31	1.66	24.4			OOR <	OOR <	*0.05	OOR <	3.63			OOR <	OOR <	OOR <	OOR <	OOR <
WM_328	OOR <	*1.83	*0.89	*0.89	9.25			OOR <	39.93	OOR <	OOR <	OOR <			*0.22	6.48	166.76	4.17	8.66			OOR <	OOR <	26.42	*1.28	137.73			*0.06	*0.26	79.14	1.72	17.1			OOR <	OOR <	*0.13	OOR <	*2.29			OOR <	3.5	OOR <	OOR <	OOR <
WM_329	OOR <	OOR <	*1.83	OOR <	5.55			OOR <	*5.42	OOR <	OOR <	OOR <			*0.19	1.83	196.33	3.83	8.01			OOR <	OOR <	58.37	*2.83	128.61			*0.31	*1.18	131.85	3.46	20.84			OOR <	OOR <	*0.09	OOR <	2.75			OOR <	OOR <	OOR <	OOR <	OOR <
WM_330	OOR <	OOR <	OOR <	OOR <	5.01			*0.51	11.24	*0.56	*0.44	*0.71			*0.06	3.4	106.89	5.53	8.47			OOR <	OOR <	13.51	OOR <	174.73			*0.02	*0.05	213.42	3.2	37.27			OOR <	OOR <	OOR <	OOR <	OOR <			OOR <	OOR <	OOR <	OOR <	OOR <
WM_331	OOR <	OOR <	OOR <	OOR <	5.01			*0.46	*4.28	*0.56	*0.46	*0.66			*0.08	1.65	114.2	4.29	5.58			OOR <	OOR <	16.32	OOR <	140.41			OOR <	*0.39	64.94	*0.65	31.75			OOR <	OOR <	OOR <	OOR <	OOR <			OOR <	OOR <	OOR <	OOR <	OOR <
WM_332	OOR <	OOR <	OOR <	OOR <	7.46			*0.46	*3.45	*0.44	*0.51	*0.61			OOR <	*0.45	85.44	2.27	3.96			OOR <	OOR <	28.79	OOR <	137.82			OOR <	*0.05	116.52	*0.65	24.5			OOR <	OOR <	OOR <	OOR <	OOR <			OOR <	OOR <	OOR <	OOR <	OOR <
WM_334	OOR <	OOR <	OOR <	OOR <	5.01			*0.46	*5.59	*0.51	*0.51	*0.92			*0.02	3.44	150.68	7.56	11.18			OOR <	OOR <	28.79	OOR <	138.19			*0.39	2	160.55	1.46	31.97			OOR <	OOR <	OOR <	OOR <	OOR <			OOR <	OOR <	OOR <	OOR <	OOR <
WM_336	2.35	9.78	7.46	2.35	22.45			*0.56	*3.58	*0.56	*0.56	*0.61			11.54	81.07	656.55	45.26	77.8			OOR <	OOR <	125.9	12.94	110.33			4.2	6.28	219.21	2	17.45			OOR <	OOR <	OOR <	OOR <	OOR <			OOR <	OOR <	OOR <	OOR <	OOR <
WM_337	OOR <	2.35	OOR <	7.46	12.02			*0.54	*6.42	*0.56	*0.51	*0.76			9.01	62.07	389.88	33.2	47.1			OOR <	OOR <	88.39	19.57	104.15			11.4	8.2	277.49	3.15	19.01			OOR <	OOR <	OOR <	OOR <	OOR <			OOR <	OOR <	OOR <	OOR <	OOR <
WM_338	OOR <	7.46	2.35	5.01	16.31			*0.56	*3.45	*0.76	*0.61	*1.03			8.52	72.32	332.69	16.97	45.6			OOR <	OOR <	130.4	17.42	98.3			7.65	4.77	186.69	*1.30	12.52			OOR <	OOR <	OOR <	OOR <	OOR <			OOR <	OOR <	OOR <	OOR <	OOR <
WM_340	9.78	21.45	9.78	7.46	19.42			*0.71	48.55	*0.66	*0.68	*1.36			31.17	134.04	1052.16	23.38	69.9			OOR <	OOR <	84.37	OOR <	74.99			13.58	16.71	636.86	7.05	18.36			OOR <	OOR <	*6.71	OOR <	OOR <			OOR <	OOR <	OOR <	OOR <	OOR <
WM_341	OOR <	OOR <	OOR <	OOR <	12.36			OOR <	7.89	OOR <	OOR <	OOR <			OOR <	*0.07	1.57	*0.21	4.23			OOR <	OOR <	OOR <	OOR <	1032.36			OOR <	OOR <	8.99	OOR <	333.1			OOR <	OOR <	OOR <	OOR <	69.93			OOR <	OOR <	OOR <	OOR <	OOR <
WM_349	47.94	70.03	19.4	16.63	67.27			OOR <	*0.24	OOR <	OOR <	OOR <			33.23	60.74	683.03	29.4	71.18			*0.29	*1.62	54.32	9.57	105.45			4.08	3.53	210.64	*0.93	11.9			OOR <	*0.30	8.96	OOR <	3.15			OOR <	OOR <	OOR <	OOR <	OOR <
WM_350	2.76	10.64	4.16	2.76	12.94			OOR <	*0.34	OOR <	OOR <	OOR <			8.05	31.65	693.43	6.59	22.64			OOR <	OOR <	78.64	*3.90	104.4			*1.11	2.65	94.03	*0.43	10.12			OOR <	*0.13	4.7	OOR <	2.42			OOR <	OOR <	OOR <	OOR <	OOR <
WM_351	88.01	97.23	95.85	56.68	142.1			OOR <	*4.89	*0.30	OOR <	OOR <			239.94	409.69	5907.68	135.37	528.29			*2.66	*4.80	128.61	11.44	156.71			2.71	3.13	611.48	1.42	17.95			*0.21	*1.49	93.17	OOR <	4.7			OOR <	OOR <	OOR <	OOR <	OOR <
WM_353	19.64	15.3	10.88	6.31	37.79			OOR <	OOR <	OOR <	OOR <	OOR <			28.35	67.65	670.23	12.34	115.91			1.8	2.76	185.52	25.61	69.57			3.47	3.13	386.75	2.3	9.99			OOR <	OOR <	10.05	OOR <	*0.47			OOR <	OOR <	OOR <	OOR <	OOR <
WM_354	3.12	7.85	7.85	OOR <	16.76			OOR <	OOR <	OOR <	OOR <	OOR <			5.46	20.2	429.5	3.77	26.8			*0.03	*0.44	88.9	9.55	100.14			2.49	3.43	304.56	1.72	12.18			OOR <	*0.66	14.95	OOR <	2.28			OOR <	OOR <	OOR <	OOR <	OOR <
WM_355	26.72	55.33	39.16	47.97	92			OOR <	OOR <	OOR <	OOR <	OOR <			90.87	184.07	1594.78	51.88	240.63			9.81	20.43	235.11	56.57	228.26			20.57	17.86	821.34	13.93	37.41			*0.04	*0.86	36.7	OOR <	4.83			OOR <	OOR <	OOR <	OOR <	OOR <
WM_356	13.84	21.07	14.57	10.88	33.67			OOR <	OOR <	OOR <	OOR <	OOR <			41.79	99.52	1416.05	19.48	130.96			*1.34	7.75	210.23	20.97	131.27			7.81	6.89	985.83	9.19	30.93			OOR <	*0.47	62.59	*0.11	8.25			OOR <	OOR <	OOR <	OOR <	OOR <
WM_358	36.42	106.77	54.67	42.56	67.25			OOR <	35.9	OOR <	OOR <	OOR <			118.78	316.99	4126.53	89.34	254.69			6.47	15.6	302.4	48.56	451.19			8.52	9.03	1447.77	8.82	20.72			*0.66	*1.39	81.32	OOR <	4.7			OOR <	*6.29	OOR <	OOR <	OOR <
WM_364	OOR <	*1.44	4.73	*1.44	3.12			OOR <	OOR <	OOR <	OOR <	OOR <			10.44	24.96	2034.28	6.51	52.04			OOR <	1.8	137.31	9.81	81.25			1.83	2.8	135.24	*0.61	12.89			OOR <	OOR <	8.8	OOR <	2.75			OOR <	OOR <	OOR <	OOR <	OOR <
WM_365	OOR <	OOR <	*0.55	OOR <	4.73			OOR <	OOR <	OOR <	OOR <	OOR <			12.71	34.87	786.23	21.07	80.54			OOR <	OOR <	61.46	6.22	69.28			*0.98	*1.26	91.27	*0.83	8.47			OOR <	OOR <	3.1	OOR <	*0.66			OOR <	OOR <	OOR <	OOR <	OOR <
WM_366	OOR <	*1.44	OOR <	OOR <	4.73			OOR <	OOR <	OOR <	OOR <	OOR <			3.8	12.07	1317.78	7.81	37.32			OOR <	*0.44	130.36	13.47	67.25			*0.83	1.74	100.59	*0.59	11.41			OOR <	OOR <	3.22	OOR <	*1.71			OOR <	OOR <	*1.71	OOR <	OOR <
WM_367	*0.55	OOR <	*1.44	OOR <	*1.44			OOR <	OOR <	OOR <	OOR <	OOR <			2.8	3.74	1391.47	2.37	9.92			OOR <	OOR <	104.9	9.29	42.04			*1.00	*0.43	55.29	*0.75	8.3			OOR <	OOR <	*1.49	OOR <	*0.96			OOR <	OOR <	OOR <	OOR <	OOR <
WM_368	6.31	28.12	16.76	15.3	9.37			OOR <	51.54	OOR <	OOR <	OOR <			14.25	65.24	18.67	24.33	35.21			4.72	35.86	5.97	24.24	406.26			*0.22	*0.35	*0.02	OOR <	6.06			OOR <	OOR <	OOR <	OOR <	*0.37			OOR <	16.1	OOR <	OOR <	OOR <
WM_369	*1.44	*1.44	4.73	3.12	3.12			OOR <	*4.99	OOR <	OOR <	OOR <			5.59	15.64	5.12	10.01	15.44			*0.66	2.76	*0.44	15.6	73.65			2.9	2.22	1.33	*1.26	10.77			OOR <	OOR <	OOR <	OOR <	2.4			OOR <	OOR <	OOR <	OOR <	OOR <
WM_370	3.12	10.88	9.37	7.85	15.3			OOR <	*1.67	OOR <	OOR <	OOR <			15.09	41.35	10.74	17.51	30.36			4.72	6.22	1.57	10.07	112.65			4.26	2.57	1.74	2.57	14.72			OOR <	OOR <	OOR <	OOR <	*2.17			OOR <	OOR <	OOR <	OOR <	OOR <
WM_371	OOR <	*0.55	*0.55	OOR <	3.12			OOR <	98.79	OOR <	OOR <	OOR <			4.48	19.26	2.7	6.14	14.75			*0.03	3.24	OOR <	5.22	62.33			*1.14	*0.39	*0.43	*0.55	8.95			OOR <	OOR <	OOR <	OOR <	*1.39			OOR <	*6.29	OOR <	OOR <	OOR <
WM_372	OOR <	11.66	24.09	OOR <	14.84			OOR <	62.6	OOR <	OOR <	OOR <			9.2	33.89	74.81	10.88	39.25			OOR <	6.57	*2.69	7.06	88.62			9.43	3.4	135.55	3.31	19.95			OOR <	OOR <	OOR <	OOR <	OOR <			OOR <	OOR <	OOR <	OOR <	OOR <
WM_373	OOR <	*5.68	14.84	*1.33	*2.84			OOR <	234.45	OOR <	OOR <	OOR <			10.72	47.49	47.82	19.41	42.23			OOR <	18.53	OOR <	*3.65	90.74			7.21	4.47	72.45	6.41	26.61			OOR <	OOR <	OOR <	OOR <	OOR <			OOR <	6.81	OOR <	OOR <	OOR <
WM_375	*1.33	*4.28	16.73	*1.33	*7.04			OOR <	134.26	OOR <	OOR <	OOR <			15.53	66.85	63.45	14.05	40.18			OOR <	14	5.59	10.51	115.7			13.82	11.78	84.62	7.19	25.19			OOR <	OOR <	2.18	OOR <	*0.36			OOR <	6.81	OOR <	OOR <	OOR <
WM_376	40.62	65.55	50.36	22.88	66.66			OOR <	58	OOR <	OOR <	OOR <			50.75	267.87	235.59	80.15	168.66			*4.62	16.51	15	37.41	161.28			6.81	15.4	151.45	4.75	31.68			OOR <	OOR <	OOR <	OOR <	2.55			OOR <	OOR <	OOR <	OOR <	OOR <
WM_380	31.85	84.31	31.85	42.35	92.48			OOR <	230.1	OOR <	OOR <	OOR <			82.37	343.93	1440.26	40.94	218.64			OOR <	*5.10	70.71	*3.17	433.21			13.66	8.81	576.82	1.91	100.07			OOR <	2.18	35.07	OOR <	21.42			OOR <	OOR <	OOR <	OOR <	OOR <
WM_382	*4.28	58.27	*11.01	16.1	38.88			OOR <	39.75	OOR <	OOR <	OOR <			24.28	269.05	625.77	58.27	132.12			*0.35	6.57	110.11	16.51	438			10.85	13.34	312.87	5.55	108.89			OOR <	*1.27	4.39	OOR <	24.99			OOR <	OOR <	OOR <	OOR <	OOR <
WM_383	21.05	44.65	48.08	78.27	60.52			OOR <	204.58	OOR <	OOR <	*5.95			41.81	188.26	1101.04	96	197.43			*1.51	33.29	93.91	11.51	570.24			5.09	3.53	405.47	5.31	88.83			OOR <	OOR <	16.92	OOR <	20.83			OOR <	6.81	OOR <	OOR <	OOR <
WM_384	OOR <	OOR <	OOR <	*1.33	57.15			OOR <	189.8	OOR <	OOR <	OOR <			9.84	35.01	876.87	25.8	124.93			OOR <	9.52	29.71	OOR <	275.24			*1.18	*0.87	222.5	3.49	75.79			OOR <	OOR <	OOR <	OOR <	9.25			OOR <	OOR <	OOR <	OOR <	OOR <
WM_390	OOR <	17.35	OOR <	OOR <	14.84			OOR <	154.28	OOR <	OOR <	*0.73			4.91	76.23	516.19	35.33	62.33			OOR <	*4.13	63.38	*4.62	411.55			4.73	2.23	134.53	*1.25	107.76			OOR <	OOR <	OOR <	OOR <	9.25			OOR <	OOR <	OOR <	OOR <	OOR <
WM_392	OOR <	*11.01	OOR <	OOR <	24.7			OOR <	21.61	OOR <	OOR <	*1.74			3.32	65.56	294.24	19.21	70.98			OOR <	OOR <	41.53	*0.81	406.5			7.56	13.48	390.8	3.4	128.44			OOR <	OOR <	OOR <	OOR <	10.2			OOR <	OOR <	OOR <	OOR <	OOR <
WM_393	OOR <	OOR <	OOR <	*1.33	12.3			OOR <	104.47	OOR <	OOR <	OOR <			54.65	61.65	2445.24	98.2	354.84			OOR <	*3.65	167.76	9.77	263.14			38.75	11.64	975.72	34.59	119.71			OOR <	OOR <	6.25	OOR <	16.92			OOR <	OOR <	OOR <	OOR <	OOR <
WM_394	*4.28	*11.01	*2.84	16.1	18.59			OOR <	149.18	OOR <	OOR <	OOR <			117.58	327.48	2553.03	142.47	368.94			*4.62	23.59	359.21	59.72	287.37			37.59	26.74	781.23	14.91	85.72			OOR <	5.88	17.31	OOR <	9.25			OOR <	OOR <	OOR <	OOR <	OOR <
WM_395	OOR <	OOR <	OOR <	OOR <	*2.84			OOR <	79.8	OOR <	OOR <	OOR <			29.72	172.48	2226.37	64.87	211.64			6.08	21.05	442.52	56.85	281.58			20.43	15.47	454.44	14.7	81.78			OOR <	OOR <	OOR <	OOR <	7			OOR <	OOR <	OOR <	OOR <	OOR <
WM_396	*9.70	25.9	27.1	37.71	50.36			OOR <	27.83	OOR <	OOR <	OOR <			43.86	222.49	1680.88	107.51	241.75			8.53	15.76	234.08	57.11	253.8			11.69	17.71	503.13	7.92	44.63			OOR <	7	17.12	OOR <	11.53			OOR <	OOR <	OOR <	OOR <	OOR <
WM_397	*4.76	OOR <	OOR <	OOR <	*9.62			*3.12	22.43	OOR <	OOR <	OOR <			22.38	97.51	694.74	39.31	110.98			*0.13	*0.13	67.96	8.64	136.29			11.39	12.15	233.22	2.63	31.93			OOR <	OOR <	OOR <	OOR <	4.26			OOR <	OOR <	OOR <	OOR <	OOR <
WM_398	OOR <	OOR <	OOR <	*4.03	13.64			OOR <	31.87	OOR <	OOR <	OOR <			22.4	89.61	1097.77	40.48	102.6			OOR <	*2.25	61	5.44	126.58			11.46	16.32	516.01	11.48	46.2			OOR <	OOR <	4.74	OOR <	3.79			OOR <	OOR <	OOR <	OOR <	OOR <
WM_400	*4.03	*9.62	*1.01	12.31	18.86			OOR <	39.98	OOR <	OOR <	*1.72			37.41	98.07	1289.02	40.51	113.7			*0.13	*3.58	124.15	19.3	322.48			9.34	5.49	236.28	4.93	83.21			OOR <	OOR <	*0.76	OOR <	20.02			OOR <	OOR <	OOR <	OOR <	OOR <
WM_401	*2.56	*2.56	*2.56	OOR <	*8.25			OOR <	58.46	OOR <	OOR <	*3.41			21.86	105.67	2219.8	27.28	97.65			*2.25	11.83	151.96	22.5	306.24			7.07	8.96	478.16	5.34	73.17			OOR <	*0.39	7.38	OOR <	16.58			OOR <	OOR <	*2.80	OOR <	OOR <
WM_402	OOR <	128.58	98.15	133.7	72.48			OOR <	88.19	OOR <	OOR <	OOR <			OOR <	278.64	3550.75	99.73	190.11			OOR <	*4.38	161.16	16.63	316.42			OOR <	19.16	868.23	6.41	48.63			*0.07	*0.17	5.39	OOR <	3.95			36.64	OOR <	OOR <	OOR <	OOR <
WM_403	65.39	66.58	46.23	44.41	103.92			OOR <	81.89	OOR <	OOR <	OOR <			97.39	247.52	2818.2	126.7	329.87			5.98	15.3	285.38	31.57	276.88			22.36	17.75	912.59	13.86	62.86			OOR <	OOR <	13.78	OOR <	6.71			OOR <	13.47	OOR <	OOR <	OOR <
WM_404	23.98	*8.25	25.87	43.2	96.99			OOR <	41.81	OOR <	OOR <	OOR <			45.38	43.08	1861.85	84.98	218.98			*1.19	51.63	117.95	15.56	250.89			20.03	6.23	1262.39	12.22	70.78			OOR <	OOR <	17.15	OOR <	11.59			OOR <	OOR <	OOR <	OOR <	OOR <
WM_405	*9.62	26.5	13.64	*1.01	25.24			OOR <	52.49	OOR <	OOR <	OOR <			11.09	57.32	696.43	12.73	56.91			OOR <	*0.13	74.4	*4.38	157.91			4.75	8.13	467.5	4.15	40.28			OOR <	OOR <	7.38	OOR <	3.33			OOR <	*6.23	OOR <	OOR <	OOR <
WM_406	OOR <	*5.47	13.64	*2.56	*2.56			OOR <	173.22	OOR <	OOR <	OOR <			1.74	38.87	1064.07	6.67	21.7			OOR <	OOR <	36.65	OOR <	99.65			5.88	5.36	357.07	2.41	25.89			OOR <	OOR <	*1.99	OOR <	OOR <			OOR <	OOR <	OOR <	OOR <	OOR <
WM_407	11.64	25.24	16.26	22.07	26.5			OOR <	53.04	OOR <	OOR <	OOR <			48	145.55	1559.8	97.15	211.8			*4.38	10.23	291.41	48.68	198.03			7.03	3.32	255.67	2.01	37.11			OOR <	OOR <	*0.89	OOR <	*1.02			OOR <	13.47	OOR <	OOR <	OOR <
WM_408	OOR <	OOR <	OOR <	*1.01	OOR <			OOR <	69.53	OOR <	OOR <	OOR <			15.85	97.54	1453.41	44.75	85.95			OOR <	OOR <	24.1	OOR <	109.87			10	17.9	745.97	5.62	37.28			OOR <	OOR <	3.95	OOR <	OOR <			OOR <	OOR <	OOR <	OOR <	OOR <
LMC_1	16.55	21.5	135.1	47.06	153.26	28.17		*1.38	*3.28	*3.95	*1.73	*4.04	*1.20		2.68	7.04	526.56	50.31	57.91	4.92		7.75	7.75	119.41	41.4	777.35	8.7		9.55	12.28	343.42	12.73	1040.81	11.14		39.66	31.32	139.93	36.86	400.78	28.59		*13.44	*18.69	84.07	34.13	74.21	*13.44
LMC_3	OOR <	OOR <	*0.17	OOR <	OOR <			OOR <	OOR <	OOR <	OOR <	OOR <			OOR <	OOR <	3.27	OOR <	OOR <			OOR <	OOR <	*0.27	OOR <	42.55			OOR <	OOR <	28.15	*0.71	11.34			OOR <	OOR <	OOR <	OOR <	2.73			OOR <	OOR <	OOR <	OOR <	OOR <
LMC_4	66.16	71.87	92.51	66.98	91.73	*7.26		*1.86	*3.18	*2.90	*2.40	*3.47	*1.62		5.68	5.43	71.96	17.71	24.32	5.68		14.65	10	26.11	25.02	668.83	8.41		6.89	11.3	336.33	25.88	506.5	5.72		79.05	65.05	119.6	82.62	306.93	49.86		*2.83	10.98	48.36	27.51	40	OOR <
LMC_7	41.76	52.12	195.77	85.01	144.28	38.08		*1.55	34.03	*6.28	*3.28	*5.29	*2.25		9.24	42.71	1102.2	62.96	122.79	12.3		7.75	10.55	70.35	19.27	356.53	7.75		29.43	54.06	1850.51	72.84	442.42	31.58		39.66	56.86	177.22	56.86	192.04	25.88		*8.12	23.88	127.98	44.27	79.14	*18.69
LMC_8	*0.17	OOR <	OOR <	OOR <	*0.17			OOR <	OOR <	OOR <	OOR <	OOR <			*0.69	2.76	255.47	10.77	14.3			OOR <	OOR <	2.3	*0.27	98.42			3.14	4.44	216.25	8.74	27.74			OOR <	OOR <	OOR <	OOR <	2.59			OOR <	OOR <	OOR <	OOR <	OOR <
LMC_9	OOR <	1.29	105.38	OOR <	96.45	10.51		*0.15	8.52	*4.21	*1.08	*5.80	*0.63		*1.99	12.34	240.32	30.38	37.82	3.96		OOR <	*4.27	57.52	24.88	350.15	*0.15		6.45	12.36	236.75	9.95	397.34	6.45		27.17	38.23	149.76	38.23	225.35	36.37		16.02	27.26	87.06	27.26	70.97	21.67
LMC_10	OOR <	OOR <	OOR <	OOR <	OOR <			*0.75	*2.93	*0.77	*0.70	*0.75			*0.90	2.76	275.32	20.48	21.64			OOR <	OOR <	28.86	*2.06	121.18			4.39	6.61	224.73	4.78	41.94			OOR <	OOR <	OOR <	OOR <	3.76			OOR <	OOR <	OOR <	OOR <	OOR <
LMC_13	OOR <	OOR <	133.39	6.64	116.88	41.06		*0.63	22.21	*4.91	*2.15	*4.41	*1.73		3.64	18.18	590.86	46.58	72	9.59		OOR <	*2.50	69.6	19.57	514.34	*4.27		15.28	19.78	408.98	27.65	790.67	21.62		16.31	30.84	157.64	41.94	334.86	38.23		16.02	21.67	92.41	32.82	70.97	16.02
LMC_21	OOR <	OOR <	76.14	OOR <	80.87	OOR <		OOR <	34.17	*5.65	*1.91	*5.46	*1.50		OOR <	46.26	1557.5	55.05	280.48	60.1		*0.87	13.62	267.33	58.22	149.33	11.81		28.39	32.51	1200.88	34.25	65.5	42.34		*20.97	65.84	211.14	51.89	121.58	47.69		OOR <	70.49	105.83	32.46	92.62	25.66
LMC_22	OOR <	OOR <	92.28	OOR <	112.67	OOR <		OOR <	44.65	*4.86	*2.32	*5.92	*1.37		*0.38	52.72	1843.08	68.66	285.56	44.18		*1.46	22.75	230.31	81.4	204.61	12.26		37.27	28.39	977.47	32.98	62.64	50.9		*23.81	57.47	192.89	60.27	143.9	51.89		OOR <	88.2	110.23	25.66	101.43	16.53
LMC_23	OOR <	OOR <	53.21	OOR <	*41.74	OOR <		OOR <	28.73	*4.06	*1.50	*4.19	*1.98		*0.07	44.67	833.75	45.77	177.11	38.62		*0.87	15.4	187.95	59.74	124.02	*9.03		25.53	24.26	669.3	31.56	59.95	42.02		32.27	58.87	149.49	57.47	102.07	54.68		OOR <	48.2	79.36	16.53	79.36	21.11
LMC_24	OOR <	OOR <	104.26	OOR <	161.21	OOR <		OOR <	20.95	*4.39	*1.91	*4.46	*1.50		*0.65	36.24	1052.92	56.41	270.17	45.7		OOR <	14.51	248.57	62.4	130.31	*10.89		33.46	46.46	996.73	51.22	105.29	64.55		*20.97	57.47	170.46	49.09	116	47.69		OOR <	34.72	101.43	30.2	83.78	25.66
LMC_31	OOR <	OOR <	OOR <	OOR <	OOR <			OOR <	*0.61	OOR <	OOR <	OOR <			*0.46	2.18	97.95	4.05	5.06			OOR <	OOR <	10.78	OOR <	58.58			4.38	6.53	124.05	8.07	30.49			OOR <	OOR <	*0.37	OOR <	4.71			OOR <	OOR <	*1.49	OOR <	OOR <
LMC_33	OOR <	OOR <	OOR <	OOR <	OOR <			*0.36	*1.35	*0.36	*0.33	*0.43			*0.16	3.68	165.37	7.78	18.54			OOR <	OOR <	24.81	OOR <	122.51			2.88	5.73	206.28	7.36	35			OOR <	OOR <	OOR <	OOR <	2.68			OOR <	OOR <	OOR <	OOR <	OOR <
LMC_38	OOR <	OOR <	OOR <	OOR <	*4.54			OOR <	*2.51	OOR <	OOR <	OOR <			*0.13	4.06	569.23	21.96	52.6			OOR <	OOR <	12.38	1.69	127.07			2.07	8.39	435.68	15.75	43			OOR <	OOR <	2.64	OOR <	6.78			OOR <	OOR <	*0.63	OOR <	OOR <
LMC_41	OOR <	OOR <	*0.24	4.95	9.02			OOR <	*0.06	OOR <	OOR <	OOR <			*0.60	5.84	292.53	7.37	20.51			OOR <	OOR <	18.51	*0.32	128.36			2.84	4.69	201.67	5.36	48.35			OOR <	OOR <	*0.79	OOR <	9.61			OOR <	OOR <	3.07	OOR <	OOR <
LMC_49	2.34	OOR <	OOR <	6.4	12.21			*0.71	*1.99	*0.68	*0.77	*0.73			*0.34	5.96	532.74	12.69	39.09			OOR <	OOR <	24.09	*4.04	196.18			1.78	6.18	381.58	9.31	66.28			*0.61	*0.23	*1.74	*0.41	10.73			OOR <	OOR <	OOR <	OOR <	OOR <
LMC_51	OOR <	OOR <	OOR <	OOR <	*8.94			OOR <	26.54	OOR <	OOR <	OOR <			*1.01	20.04	735.96	19.04	33.9			OOR <	*0.13	76.55	11.83	266.2			*0.53	5.27	518.69	7.6	66.21			OOR <	OOR <	*1.56	OOR <	11.41			OOR <	OOR <	OOR <	OOR <	OOR <
LMC_53	OOR <	OOR <	OOR <	OOR <	*7.11			*0.43	*3.24	*0.54	*0.60	*0.47			*0.24	11.07	595.42	7.61	57.66			OOR <	OOR <	20.46	OOR <	194.25			*1.17	1.7	346.54	5.33	45.75			OOR <	OOR <	5.79	OOR <	7.99			OOR <	OOR <	OOR <	0.28	OOR <
LMC_58	OOR <	OOR <	OOR <			OOR <		*0.42		*0.46		*1.83	*0.76		OOR <		471.73		24.88	2.31		OOR <		28.79		100.65	OOR <		*0.18		399.53		25.57	*0.91		OOR <		OOR <		*1.97	OOR <		OOR <		OOR <		OOR <	OOR <
LMC_66	OOR <	OOR <	OOR <	13.08	55.5			OOR <	39.45	OOR <	OOR <	*3.31			4.13	44.9	929.21	63.09	153.5			OOR <	OOR <	40.33	*3.73	162.75			6.45	9.54	780.81	19.87	48.82			OOR <	OOR <	10.66	*0.05	6.3			OOR <	10.45	OOR <	OOR <	OOR <
LMC_68	OOR <	OOR <	OOR <	*0.44	*1.14			*0.41	*1.38	*0.44	*0.47	*0.43			OOR <	1.4	98.47	4.17	7.65			OOR <	OOR <	12.85	1.35	64.36			*0.64	2.59	144.97	2.9	13.57			OOR <	OOR <	OOR <	OOR <	*0.75			OOR <	OOR <	OOR <	OOR <	OOR <
LMC_70	OOR <	*0.89	*0.89	*1.83	3.69			OOR <	*1.51	OOR <	OOR <	OOR <			*0.67	7.91	551.93	10.06	27.05			OOR <	OOR <	28.77	OOR <	75.14			1.71	5.01	180.14	3.08	15.41			OOR <	OOR <	OOR <	OOR <	*0.70			OOR <	OOR <	OOR <	OOR <	OOR <
LMC_73	OOR <	OOR <	OOR <	OOR <	16.76			OOR <	OOR <	OOR <	OOR <	OOR <			OOR <	OOR <	2.63	*0.34	4.93			OOR <	OOR <	OOR <	OOR <	1060.45			OOR <	OOR <	10.3	*0.13	327.61			OOR <	OOR <	OOR <	OOR <	67.85			OOR <	OOR <	OOR <	OOR <	OOR <
LMC_79	OOR <	OOR <	OOR <	OOR <	OOR <			OOR <	OOR <	OOR <	OOR <	OOR <			1.62	20.95	32.76	9.91	14.33			OOR <	OOR <	OOR <	OOR <	78.86			4.91	6.63	128.78	2.14	23.76			OOR <	OOR <	OOR <	OOR <	OOR <			OOR <	OOR <	OOR <	OOR <	OOR <
LMC_85	OOR <	OOR <	OOR <	OOR <	OOR <			OOR <	OOR <	OOR <	OOR <	OOR <	OOR <		15.91	105.67	625.29	44.71	84.11			OOR <	OOR <	50.82	5.44	155.75			15.81	17.75	344.34	10.25	43.69			OOR <	OOR <	OOR <	OOR <	*1.99			OOR <	OOR <	OOR <	OOR <	OOR <
LMC_100	OOR <	OOR <	OOR <	OOR <	OOR <	OOR <		OOR <	*0.75	*0.42	OOR <	OOR <	OOR <		*0.74	1.04	87.92	4.06	8.39	0.94		OOR <	OOR <	*9.06	OOR <	OOR <	OOR <		*3.36	5.57	196.66	5.37	9.36	*3.56		*8.33	*18.10	29.75	*5.73	OOR <	OOR <		OOR <	OOR <	12.25	5.87	OOR <
[truncated: 13 more columns]
