# Supplementary material for: The comparative immunology of wild and laboratory mice, Mus musculus domesticus
Source: Nat Commun. 2017 May 3;8:14811. doi: 10.1038/ncomms14811 (PMC5418598; doi:10.1038/ncomms14811)
Supplement: Supplementary Data 2 — Correlation matrix of wild mouse morphometrics, infection status and immune measures. For each measure the Pearson correlation (two-tailed) value r, the P value and the relevant sample size are shown. Cells are colour coded such that > 0.01 P < 0.05 is green and P < 0.01 is red. The results for male mice are above the black diagonal, female mice below. The column and row headings are as for Table 1, Table 2 and Supplementary Table 2 for morphometric and immune measures. Mites and Nematodes refers to the intensity of infection of mice; Virus refers to the number of virus infections, both as Supplementary Table 3. Results are for the HW sample site. [file ncomms14811-s3.xlsx]

## Sheet: Combined
Pearson correlations
		Age	Body length	Body mass	Spleen mass	Viable spleen cells	Spleen mass : body mass ratio	Serum IgG	Serum IgE	Faecal IgA	SAP	Haptoglobin	AAT	CD3+	CD4+	Naive CD4+	Memory CD4+	Effector CD4+	CD8+	Naive CD8+	Memory CD8+	Effector CD8+	Terminally differentiated (KLRG1+) CD8+	CD4+ : CD8+ ratio	CD25+ FoxP3+ (Treg)	Effector CD4+ : Treg ratio	Effector CD8+ : Treg ratio	Terminally differentiated CD8+ : Treg ratio	CD19+	Naive CD19+	Memory CD19+	Germinal centre CD19+	CD19+ PNA (MFI)	CD19+ MHC II (MFI)	Naive CD19+ PNA (MFI)	Naive CD19+ MHC II (MFI)	Memory CD19+ PNA (MFI)	Memory CD19+ MHC II (MFI)	Germinal centre CD19+ PNA (MFI)	Germinal centre CD19+ MHC II (MFI)	CD3+ : CD19+ ratio	NKp46+	NKp46+ stage 1	NKp46+ stage 2	NKp46+ stage 3	NKp46+ stage 4	NKp46+ stages 1&2 : 3&4 ratio	NKp46+ stage 1 CD69 (MFI)	NKp46+ stage 2 CD69 (MFI)
Age	r	1	.581**	.776**	.350**	.302**	0.035	.207*	.326**	0.238	-0.133	0.007	0.042	.297*	.325**	0.059	0.144	0.059	-.324**	0.165	0.058	0.057	0.064	.321**	-0.105	0.152	0.117	0.128	0.039	-0.099	0.091	.240*	.419**	0.119	.398**	-0.067	.376**	-0.067	.306**	0.13	0.212	-0.05	-.337**	-0.207	0.168	.293*	-.298*	-0.018	-.275*
	P value		0	0	0	0.005	0.735	0.043	0.001	0.058	0.197	0.943	0.684	0.016	0.008	0.639	0.248	0.639	0.008	0.187	0.641	0.652	0.603	0.009	0.429	0.239	0.367	0.324	0.739	0.395	0.439	0.038	0	0.312	0	0.564	0.001	0.567	0.008	0.267	0.087	0.677	0.006	0.101	0.184	0.019	0.017	0.886	0.028
	N	81	100	99	98	83	97	96	96	64	96	96	95	66	66	66	66	66	66	66	66	66	68	66	59	62	62	61	76	76	75	75	74	74	76	76	75	75	75	75	66	72	64	64	64	64	64	64	64
Body length	r	.588**	1	.795**	.370**	.324**	0.034	0.139	.257*	.386**	-0.198	-0.081	0.04	.477**	0.218	-0.052	0.203	0.134	-0.196	0.232	-0.204	0.058	-0.084	.272*	-0.071	0.074	-0.025	-0.059	-0.199	0.032	0.096	0.153	0.178	0.211	.270*	0.049	.271*	0.064	.229*	0.146	.493**	0.031	-0.209	-0.162	0.087	0.233	-.338**	0.011	-0.112
	P value	0		0	0	0.003	0.743	0.177	0.011	0.002	0.053	0.431	0.703	0	0.079	0.678	0.102	0.282	0.114	0.061	0.101	0.643	0.498	0.027	0.591	0.57	0.849	0.65	0.085	0.787	0.411	0.191	0.128	0.071	0.018	0.673	0.018	0.585	0.048	0.212	0	0.797	0.097	0.202	0.496	0.063	0.006	0.933	0.379
	N	81	81	99	98	83	97	96	96	64	96	96	95	66	66	66	66	66	66	66	66	66	68	66	59	62	62	61	76	76	75	75	74	74	76	76	75	75	75	75	66	72	64	64	64	64	64	64	64
Body mass	r	.824**	.790**	1	.471**	.485**	0.048	0.133	.218*	.388**	-.273**	-0.069	-0.061	.357**	0.243	0.09	0.222	0.091	-0.147	.246*	-0.092	0.141	0	0.227	-0.143	0.162	0.096	0.06	0.044	-0.026	0.069	.281*	.327**	0.18	.377**	0.052	.369**	0.048	.329**	0.207	.249*	0.033	-.439**	-.306*	0.246	.396**	-.442**	0.021	-0.201
	P value	0	0		0	0	0.638	0.2	0.034	0.002	0.007	0.507	0.562	0.004	0.051	0.476	0.076	0.473	0.241	0.048	0.465	0.261	0.999	0.068	0.283	0.212	0.461	0.648	0.71	0.826	0.561	0.015	0.005	0.127	0.001	0.658	0.001	0.683	0.004	0.076	0.046	0.784	0	0.015	0.052	0.001	0	0.871	0.114
	N	81	81	81	97	82	97	95	95	63	95	95	94	65	65	65	65	65	65	65	65	65	67	65	58	61	61	60	75	75	74	74	73	73	75	75	74	74	74	74	65	71	63	63	63	63	63	63	63
Spleen mass	r	.577**	.617**	.754**	1	.598**	.886**	0.148	0.145	0.22	-.210*	-0.056	0.03	-0.149	0.191	-0.208	.256*	0.132	-0.129	-0.075	-0.23	.252*	0.036	0.18	0.243	0.049	0.114	0.071	-.256*	-.268*	-0.013	.589**	0.145	0.149	0.07	0.005	0.111	0.01	.394**	0.053	-0.028	-0.11	-0.091	-0.23	0.146	0.173	-0.2	.283*	0.121
	P value	0	0	0		0	0	0.155	0.164	0.086	0.042	0.593	0.773	0.239	0.13	0.098	0.041	0.298	0.309	0.557	0.068	0.045	0.774	0.156	0.069	0.712	0.387	0.594	0.028	0.021	0.913	0	0.225	0.211	0.552	0.969	0.349	0.933	0.001	0.658	0.828	0.366	0.482	0.072	0.258	0.179	0.118	0.026	0.351
	N	78	78	78	78	81	97	94	94	62	94	94	93	64	64	64	64	64	64	64	64	64	66	64	57	60	60	59	74	74	73	73	72	72	74	74	73	73	73	73	64	70	62	62	62	62	62	62	62
Viable spleen cells	r	.336**	.449**	.565**	.687**	1	.448**	0.02	0.07	0.129	-.268*	-0.123	-.236*	-0.109	-0.149	-0.024	-0.055	0.196	0.216	-0.166	-0.068	.457**	0.166	-0.158	0.204	0.062	0.159	0.167	-0.091	-0.063	-0.025	.297*	-0.043	-0.069	0.014	0.059	0.123	0.018	0.149	0.076	-0.114	0.059	-.410**	-.405**	.356**	.371**	-.409**	0.18	-0.159
	P value	0.007	0	0	0		0	0.856	0.529	0.373	0.015	0.269	0.034	0.382	0.233	0.85	0.663	0.114	0.081	0.182	0.59	0	0.198	0.204	0.125	0.642	0.233	0.214	0.437	0.594	0.83	0.01	0.715	0.56	0.907	0.614	0.297	0.877	0.205	0.521	0.362	0.624	0.001	0.001	0.004	0.003	0.001	0.159	0.213
	N	64	64	64	62	64	80	82	82	50	82	82	81	66	66	66	66	66	66	66	66	66	62	66	58	58	58	57	75	75	74	74	73	73	75	75	74	74	74	74	66	71	63	63	63	63	63	63	63
Spleen mass : body mass ratio	r	0.193	.292**	.308**	.820**	.525**	1	0.113	0.047	0.028	-0.103	-0.026	0.05	-.295*	0.072	-.342**	0.131	0.19	-0.048	-0.243	-0.211	.301*	0.045	0.072	.299*	0.01	0.094	0.043	-.302**	-.241*	-0.027	.461**	0.038	0.075	-0.061	-0.038	-0.008	-0.023	.286*	-0.031	-0.115	-0.133	0.106	-0.101	0.028	0.008	-0.011	.311*	0.247
	P value	0.091	0.01	0.006	0	0		0.282	0.655	0.83	0.326	0.806	0.639	0.019	0.576	0.006	0.305	0.135	0.711	0.055	0.097	0.017	0.724	0.573	0.025	0.942	0.48	0.746	0.009	0.04	0.823	0	0.753	0.534	0.605	0.75	0.945	0.85	0.015	0.798	0.37	0.276	0.416	0.439	0.828	0.952	0.931	0.015	0.055
	N	78	78	78	78	62	78	93	93	61	93	93	92	63	63	63	63	63	63	63	63	63	65	63	56	59	59	58	73	73	72	72	71	71	73	73	72	72	72	72	63	69	61	61	61	61	61	61	61
Serum IgG	r	.461**	.342**	.515**	.442**	.327**	.226*	1	.234*	0.022	0.01	.225*	0.034	-0.016	0.058	-0.107	-0.022	0.023	0.05	-0.143	-0.003	0.031	-0.023	-0.016	0.131	0.019	0.042	-0.047	0.009	-.335**	0.065	.268*	.382**	-0.027	.345**	-0.095	.358**	-0.077	.358**	-0.062	-0.024	-0.028	-0.105	-0.122	0.178	0.035	-0.164	-0.099	-0.175
	P value	0	0.002	0	0	0.009	0.05		0.022	0.866	0.921	0.027	0.744	0.9	0.645	0.398	0.864	0.855	0.691	0.255	0.98	0.806	0.855	0.901	0.329	0.883	0.746	0.719	0.937	0.003	0.581	0.021	0.001	0.818	0.002	0.418	0.002	0.516	0.002	0.601	0.851	0.819	0.412	0.342	0.162	0.786	0.2	0.442	0.171
	N	79	79	79	76	63	76	79	96	60	96	96	95	65	65	65	65	65	65	65	65	65	67	65	58	61	61	60	75	75	74	74	73	73	75	75	74	74	74	74	65	71	63	63	63	63	63	63	63
Serum IgE	r	.360**	.231*	.350**	.432**	.440**	.275*	.346**	1	0.003	0.052	-0.072	.279**	0.197	0.238	0.082	0.031	0.129	-0.207	.284*	0.005	-0.022	-0.09	0.162	0.015	-0.036	-0.078	-0.08	0.035	-.241*	0.033	.351**	0.225	.255*	0.206	0.115	0.22	0.097	.319**	.268*	0.094	-0.197	-0.024	0.02	0.026	-0.03	-0.071	-0.032	-0.024
	P value	0.001	0.04	0.002	0	0	0.016	0.002		0.982	0.618	0.483	0.006	0.115	0.056	0.514	0.806	0.306	0.098	0.022	0.967	0.864	0.467	0.198	0.909	0.784	0.548	0.546	0.765	0.037	0.778	0.002	0.055	0.03	0.077	0.327	0.06	0.411	0.006	0.021	0.457	0.1	0.855	0.873	0.837	0.815	0.579	0.804	0.853
	N	79	79	79	76	63	76	79	79	60	96	96	95	65	65	65	65	65	65	65	65	65	67	65	58	61	61	60	75	75	74	74	73	73	75	75	74	74	74	74	65	71	63	63	63	63	63	63	63
Faecal IgA	r	.332*	.427**	.461**	.367*	0.232	0.176	0.189	0.025	1	0.007	-0.005	0.002	.402*	0.205	0.169	0.067	-0.074	-0.11	-0.026	-0.006	0.149	0.117	0.128	0.007	0.053	0.11	0.067	-0.157	0.119	-0.28	0.124	-0.15	-0.026	-0.103	-0.022	-0.121	-0.013	-0.071	0.098	.509**	-0.144	-0.162	0.151	-0.087	0.055	0.128	-0.008	-0.188
	P value	0.026	0.003	0.001	0.015	0.194	0.258	0.219	0.871		0.956	0.967	0.989	0.014	0.223	0.317	0.693	0.661	0.517	0.878	0.97	0.379	0.465	0.452	0.971	0.759	0.522	0.691	0.299	0.43	0.06	0.413	0.314	0.862	0.497	0.886	0.424	0.93	0.637	0.519	0.001	0.363	0.346	0.381	0.614	0.749	0.456	0.963	0.273
	N	45	45	45	43	33	43	44	44	45	60	60	59	37	37	37	37	37	37	37	37	37	41	37	32	36	36	37	46	46	46	46	47	47	46	46	46	46	46	46	37	42	36	36	36	36	36	36	36
SAP	r	-0.061	0.011	-0.054	0.125	0.017	.275*	-0.161	-0.143	-0.254	1	.415**	0.13	0.087	0.155	-0.184	-0.106	0.173	-.287*	-0.123	-0.238	0.116	0.159	0.138	-0.092	0.16	0.217	.269*	0.052	-0.187	0.156	-0.043	-0.092	-0.16	-0.117	-0.121	-0.125	-0.129	-0.074	-0.078	0.053	-0.181	.335**	0.116	-.296*	-0.079	.254*	-0.108	0.108
	P value	0.596	0.922	0.637	0.283	0.899	0.017	0.16	0.211	0.097		0	0.211	0.49	0.217	0.142	0.401	0.167	0.021	0.327	0.056	0.356	0.199	0.274	0.49	0.219	0.093	0.038	0.656	0.109	0.185	0.715	0.441	0.176	0.317	0.301	0.289	0.274	0.532	0.508	0.674	0.131	0.007	0.365	0.018	0.54	0.045	0.401	0.401
	N	78	78	78	75	62	75	78	78	44	78	96	95	65	65	65	65	65	65	65	65	65	67	65	58	61	61	60	75	75	74	74	73	73	75	75	74	74	74	74	65	71	63	63	63	63	63	63	63
Haptoglobin	r	-0.034	-0.178	-0.149	-0.011	0.132	0.153	-0.08	-0.076	-0.166	.327**	1	-0.051	0.028	0.011	-.269*	-0.09	0.073	-0.038	-.398**	-0.112	0.144	0.097	-0.02	0.064	0.061	0.146	0.154	-0.006	-0.067	0.158	-0.065	0.053	-0.157	0.004	-0.028	-0.041	-0.066	-0.131	-0.047	0.017	0.11	-0.066	-0.027	0.143	-0.058	-0.062	0.234	0.09
	P value	0.766	0.12	0.194	0.928	0.307	0.189	0.487	0.507	0.28	0.004		0.622	0.825	0.928	0.03	0.474	0.564	0.766	0.001	0.376	0.254	0.434	0.875	0.635	0.638	0.262	0.24	0.957	0.566	0.18	0.585	0.658	0.184	0.972	0.812	0.73	0.578	0.268	0.688	0.892	0.36	0.61	0.832	0.264	0.649	0.629	0.065	0.483
	N	78	78	78	75	62	75	78	78	44	77	78	95	65	65	65	65	65	65	65	65	65	67	65	58	61	61	60	75	75	74	74	73	73	75	75	74	74	74	74	65	71	63	63	63	63	63	63	63
AAT	r	-0.137	-0.095	-0.137	-0.101	-0.057	-0.014	0.036	-0.013	0.109	-0.152	-0.136	1	-0.033	0.128	0.122	0.011	-0.163	-0.17	0.211	-0.183	-.273*	-0.096	0.119	0.077	-0.194	-0.184	-0.115	-0.066	-0.073	0.135	-0.002	-0.057	0.019	-0.056	-0.029	-0.106	-0.024	-0.098	0.014	0.05	-0.138	.344**	0.055	-.262*	-0.053	0.054	-0.06	0.194
	P value	0.236	0.41	0.233	0.389	0.662	0.904	0.759	0.908	0.491	0.19	0.242		0.796	0.314	0.338	0.934	0.198	0.179	0.094	0.147	0.029	0.445	0.349	0.568	0.138	0.158	0.387	0.578	0.539	0.256	0.988	0.635	0.871	0.634	0.809	0.374	0.84	0.407	0.904	0.693	0.255	0.006	0.671	0.04	0.681	0.679	0.642	0.131
	N	77	77	77	75	62	75	77	77	42	76	76	77	64	64	64	64	64	64	64	64	64	66	64	57	60	60	59	74	74	73	73	72	72	74	74	73	73	73	73	64	70	62	62	62	62	62	62	62
CD3+	r	-0.146	-0.202	-0.252	-.324*	-.499**	-0.195	-0.256	-.364**	0.341	-0.113	-0.276	0.275	1	.255*	0.154	0.154	0.009	-0.224	.403**	0.024	-0.154	0.055	.262*	-0.154	0.198	0.055	0.106	-.422**	-0.104	0.038	0.126	0.204	.265*	.299*	0.073	.270*	0.101	.251*	0.155	.826**	-0.16	-0.164	0.252	-0.188	0	0.103	-0.093	-0.197
	P value	0.306	0.155	0.074	0.025	0	0.184	0.07	0.009	0.12	0.435	0.052	0.053		0.038	0.216	0.218	0.943	0.071	0.001	0.847	0.218	0.671	0.034	0.248	0.137	0.683	0.439	0	0.404	0.765	0.316	0.116	0.039	0.015	0.56	0.029	0.424	0.044	0.216	0	0.219	0.216	0.054	0.154	0.999	0.437	0.481	0.134
	N	51	51	51	48	50	48	51	51	22	50	50	50	51	66	66	66	66	66	66	66	66	62	66	58	58	58	56	66	66	65	65	61	61	66	66	65	65	65	65	66	61	59	59	59	59	59	59	59
CD4+	r	0.201	0.194	0.273	0.133	0.048	0.021	0.047	-0.057	0.086	.295*	-0.059	-0.149	0.174	1	0.213	.341**	-0.212	-.913**	0.226	-0.087	-0.095	-0.054	.880**	-0.207	-0.008	0.004	-0.06	-0.17	-.254*	0.027	.296*	.271*	.442**	.319**	.350**	.247*	.464**	.296*	.534**	.289*	-0.174	0.047	-0.109	-0.211	.274*	0.024	-0.114	-0.229
	P value	0.158	0.171	0.052	0.366	0.74	0.889	0.745	0.694	0.704	0.038	0.682	0.301	0.222		0.086	0.005	0.088	0	0.068	0.488	0.447	0.679	0	0.118	0.952	0.976	0.659	0.173	0.039	0.832	0.017	0.035	0	0.009	0.004	0.048	0	0.017	0	0.019	0.181	0.723	0.411	0.108	0.036	0.859	0.391	0.081
	N	51	51	51	48	50	48	51	51	22	50	50	50	51	51	66	66	66	66	66	66	66	62	66	58	58	58	56	66	66	65	65	61	61	66	66	65	65	65	65	66	61	59	59	59	59	59	59	59
Naive CD4+	r	-.520**	-.339*	-.474**	-0.27	-0.169	-0.031	-0.241	-0.197	-0.172	-0.028	-0.187	.392**	0.241	0.038	1	0.172	-.727**	-0.123	.603**	.416**	-.529**	-.332**	0.14	-0.122	-.286*	-.294*	-0.253	0.199	0.063	-0.183	0.035	0.048	0.169	0.089	0.15	0.014	0.136	0.029	0.207	-0.012	0.01	-0.117	0.037	-0.095	0.109	0.023	-.285*	-.338**
	P value	0	0.015	0	0.064	0.24	0.835	0.088	0.166	0.445	0.849	0.193	0.005	0.089	0.789		0.168	0	0.325	0	0.001	0	0.008	0.261	0.363	0.03	0.025	0.06	0.109	0.618	0.144	0.785	0.714	0.194	0.477	0.23	0.913	0.281	0.821	0.099	0.924	0.937	0.378	0.779	0.476	0.411	0.862	0.029	0.009
	N	51	51	51	48	50	48	51	51	22	50	50	50	51	51	51	66	66	66	66	66	66	62	66	58	58	58	56	66	66	65	65	61	61	66	66	65	65	65	65	66	61	59	59	59	59	59	59	59
Memory CD4+	r	0.14	0.142	0.122	.305*	.286*	.308*	0.01	0.224	-0.345	0.164	0.266	-0.166	-.317*	-0.147	0.098	1	-.390**	-.308*	.306*	.306*	-.255*	-0.079	.600**	-0.113	0	-0.037	-0.15	-0.161	0.086	-0.208	.625**	0.034	.342**	0.084	-0.127	-0.1	-0.107	0.225	-0.087	.286*	.272*	-0.199	0.013	0.174	-0.062	-0.051	-0.036	-0.137
	P value	0.326	0.319	0.395	0.035	0.044	0.033	0.945	0.114	0.116	0.256	0.062	0.249	0.024	0.304	0.492		0.001	0.012	0.013	0.012	0.038	0.543	0	0.4	0.999	0.785	0.271	0.197	0.491	0.097	0	0.792	0.007	0.502	0.309	0.428	0.395	0.072	0.489	0.02	0.034	0.13	0.925	0.186	0.643	0.703	0.786	0.299
	N	51	51	51	48	50	48	51	51	22	50	50	50	51	51	51	51	66	66	66	66	66	62	66	58	58	58	56	66	66	65	65	61	61	66	66	65	65	65	65	66	61	59	59	59	59	59	59	59
Effector CD4+	r	.619**	.407**	.579**	.397**	0.274	0.16	0.242	.339*	-0.013	0.109	.375**	-.440**	-0.265	-0.006	-.808**	0.174	1	0.131	-.334**	-.269*	.576**	.303*	-.272*	-0.063	.474**	.356**	0.261	0.017	-0.166	.295*	0.085	0.028	-0.195	-0.014	-0.08	0.145	-0.115	0.152	-0.128	-0.023	-0.231	-0.01	-0.038	0.098	-0.043	-0.035	0.149	0.209
	P value	0	0.003	0	0.005	0.054	0.278	0.087	0.015	0.954	0.449	0.007	0.001	0.06	0.966	0	0.222		0.295	0.006	0.029	0	0.017	0.027	0.639	0	0.006	0.052	0.89	0.182	0.017	0.498	0.833	0.133	0.913	0.525	0.249	0.361	0.228	0.311	0.856	0.074	0.941	0.774	0.462	0.744	0.794	0.258	0.112
	N	51	51	51	48	50	48	51	51	22	50	50	50	51	51	51	51	51	66	66	66	66	62	66	58	58	58	56	66	66	65	65	61	61	66	66	65	65	65	65	66	61	59	59	59	59	59	59	59
CD8+	r	-0.222	-.289*	-.284*	-.296*	-0.121	-0.211	-0.022	-0.024	-0.158	-.392**	0.071	0.215	-0.027	-.823**	0.036	0.016	-0.105	1	-0.184	0.131	0.034	-0.005	-.903**	.299*	-0.134	-0.148	-0.108	0.184	0.234	-0.138	-0.162	-0.191	-.364**	-.304*	-.309*	-0.219	-.414**	-0.211	-.489**	-.317**	0.175	-0.153	0.04	.279*	-0.209	-0.067	0.219	0.246
	P value	0.122	0.041	0.046	0.043	0.408	0.154	0.881	0.867	0.495	0.005	0.629	0.137	0.852	0	0.805	0.911	0.468		0.139	0.296	0.784	0.968	0	0.023	0.315	0.267	0.428	0.139	0.058	0.274	0.197	0.141	0.004	0.013	0.012	0.08	0.001	0.091	0	0.01	0.178	0.248	0.763	0.032	0.112	0.613	0.095	0.06
	N	50	50	50	47	49	47	50	50	21	49	49	49	50	50	50	50	50	50	66	66	66	62	66	58	58	58	56	66	66	65	65	61	61	66	66	65	65	65	65	66	61	59	59	59	59	59	59	59
Naive CD8+	r	-.472**	-.376**	-.461**	-.366*	-0.228	-0.153	-0.201	-0.133	-0.098	-0.138	-0.2	.318*	.318*	-0.057	.821**	0.121	-.721**	0.185	1	0.167	-.733**	-.410**	0.198	-0.123	-0.184	-.425**	-.329*	0.067	0.014	-0.07	0.086	0.21	.259*	0.218	-0.039	0.147	-0.043	0.159	-0.005	.252*	-0.081	-0.049	0.172	-0.15	-0.014	0.051	-.356**	-.299*
	P value	0.001	0.007	0.001	0.011	0.116	0.306	0.161	0.357	0.674	0.346	0.169	0.026	0.024	0.696	0	0.404	0	0.199		0.18	0	0.001	0.111	0.358	0.166	0.001	0.013	0.592	0.913	0.578	0.495	0.104	0.044	0.079	0.753	0.242	0.732	0.205	0.969	0.041	0.535	0.715	0.193	0.257	0.914	0.703	0.006	0.022
	N	50	50	50	47	49	47	50	50	21	49	49	49	50	50	50	50	50	50	50	66	66	62	66	58	58	58	56	66	66	65	65	61	61	66	66	65	65	65	65	66	61	59	59	59	59	59	59	59
Memory CD8+	r	.284*	-0.087	0.115	0.067	0.048	-0.031	-0.026	0.153	-0.239	-0.149	.461**	0.041	-0.177	-.343*	0.008	.542**	0.196	0.275	0.003	1	-.263*	-0.093	-0.031	-.259*	0.122	0.045	-0.067	0.147	.338**	-0.241	-0.09	0.004	0.026	-0.006	-0.113	-0.071	-0.139	-0.106	-0.076	-0.043	.336**	-.277*	0.103	0.171	-0.11	0.027	-0.115	-0.125
	P value	0.045	0.55	0.426	0.654	0.741	0.836	0.857	0.287	0.296	0.307	0.001	0.782	0.218	0.015	0.957	0	0.172	0.054	0.985		0.033	0.474	0.806	0.05	0.362	0.735	0.624	0.239	0.005	0.053	0.478	0.973	0.844	0.96	0.368	0.574	0.271	0.402	0.545	0.734	0.008	0.034	0.438	0.195	0.407	0.839	0.385	0.347
	N	50	50	50	47	49	47	50	50	21	49	49	49	50	50	50	50	50	50	50	50	66	62	66	58	58	58	56	66	66	65	65	61	61	66	66	65	65	65	65	66	61	59	59	59	59	59	59	59
Effector CD8+	r	.489**	.449**	.561**	.469**	.417**	0.233	0.228	0.271	0.107	0.255	0.254	-.403**	-.321*	0.219	-.707**	-0.07	.725**	-.316*	-.885**	-0.085	1	.573**	-0.077	-0.097	.438**	.652**	.542**	-0.115	-0.182	0.108	0.202	-0.051	-0.086	-0.045	0.206	0.085	0.199	0.109	0.233	-0.071	-0.08	-0.176	-.282*	0.172	0.226	-0.232	0.228	0.116
	P value	0	0.001	0	0.001	0.003	0.115	0.112	0.057	0.645	0.077	0.078	0.004	0.023	0.126	0	0.629	0	0.026	0	0.557		0	0.537	0.47	0.001	0	0	0.36	0.144	0.392	0.107	0.697	0.511	0.718	0.097	0.501	0.112	0.386	0.061	0.571	0.538	0.183	0.03	0.192	0.086	0.077	0.082	0.382
	N	50	50	50	47	49	47	50	50	21	49	49	49	50	50	50	50	50	50	50	50	50	62	66	58	58	58	56	66	66	65	65	61	61	66	66	65	65	65	65	66	61	59	59	59	59	59	59	59
Terminally differentiated (KLRG1+) CD8+	r	-0.068	-0.061	-0.176	-0.062	0.101	0.072	0.027	0.164	-0.232	0.269	0.268	-0.01	-0.079	-0.079	-0.167	-0.056	0.17	0.132	-0.132	0.214	0.236	1	0.028	-0.209	.459**	.657**	.848**	-0.169	-0.108	-0.015	.331**	-0.089	-0.115	-0.1	0.209	-0.001	0.194	0.021	0.173	0.116	0.12	-.272*	-0.256	0.184	0.244	-0.253	0.21	0.095
	P value	0.624	0.656	0.198	0.665	0.483	0.61	0.846	0.235	0.254	0.051	0.053	0.943	0.588	0.591	0.253	0.701	0.242	0.373	0.37	0.143	0.106		0.832	0.113	0	0	0	0.186	0.4	0.908	0.008	0.505	0.391	0.434	0.099	0.993	0.128	0.872	0.175	0.371	0.371	0.039	0.052	0.168	0.065	0.056	0.114	0.479
	N	55	55	55	52	51	52	54	54	26	53	53	53	49	49	49	49	49	48	48	48	48	55	62	59	62	62	60	63	63	63	63	58	58	63	63	63	63	63	63	62	58	58	58	58	58	58	58	58
CD4+ : CD8+ ratio	r	0.21	.295*	.326*	0.269	0.125	0.164	-0.017	0.002	0.072	.470**	-0.058	-0.196	0.023	.848**	-0.046	-0.036	0.145	-.942**	-0.215	-0.255	.369**	-0.096	1	-0.243	0.081	0.126	0.066	-.253*	-0.146	0.086	.258*	0.197	.469**	.312*	.263*	0.241	.501**	.289*	.579**	.390**	0.01	0.1	-0.092	-0.246	.260*	0.04	-0.205	-0.247
	P value	0.143	0.037	0.021	0.067	0.393	0.27	0.908	0.99	0.756	0.001	0.693	0.177	0.876	0	0.75	0.802	0.314	0	0.135	0.074	0.008	0.515		0.066	0.547	0.345	0.63	0.04	0.242	0.497	0.038	0.129	0	0.011	0.033	0.053	0	0.02	0	0.001	0.939	0.451	0.49	0.06	0.047	0.765	0.119	0.059
	N	50	50	50	47	49	47	50	50	21	49	49	49	50	50	50	50	50	50	50	50	50	48	50	58	58	58	56	66	66	65	65	61	61	66	66	65	65	65	65	66	61	59	59	59	59	59	59	59
CD25+ FoxP3+ (Treg)	r	-0.17	-0.253	-0.205	-0.219	-0.225	-0.172	-0.142	-0.078	-0.22	-0.019	0.084	-0.08	-0.148	-0.179	-0.243	-0.2	0.117	0.269	-0.235	-0.004	0.095	.299*	-0.132	1	-.747**	-.611**	-.400**	-0.152	-0.085	0.066	-0.009	-0.091	-0.039	-0.14	-0.025	-0.166	-0.048	-0.129	-0.05	-0.041	0.01	.390**	0.125	-0.149	-0.203	0.233	0.255	0.199
	P value	0.238	0.077	0.154	0.139	0.123	0.248	0.331	0.596	0.337	0.897	0.569	0.59	0.327	0.235	0.103	0.184	0.441	0.074	0.121	0.977	0.534	0.035	0.389		0	0	0.002	0.25	0.521	0.618	0.947	0.512	0.779	0.29	0.848	0.209	0.718	0.33	0.705	0.758	0.942	0.002	0.351	0.266	0.126	0.079	0.054	0.134
	N	50	50	50	47	48	47	49	49	21	48	48	48	46	46	46	46	46	45	45	45	45	50	45	50	58	58	56	59	59	59	59	54	54	59	59	59	59	59	59	58	58	58	58	58	58	58	58	58
Effector CD4+ : Treg ratio	r	0.263	0.268	0.187	0.2	.292*	0.232	0.093	0.159	-0.133	0.226	-0.049	-0.1	0.024	0.184	-0.117	0.223	0.277	-.344*	-0.08	0.093	0.209	0.047	0.285	-.637**	1	.894**	.682**	-0.04	0.009	-0.013	0.203	0.065	-0.076	0.071	0.011	0.122	-0.008	0.163	-0.006	0.172	-0.144	-.280*	-0.163	0.123	0.199	-0.203	-0.055	-0.016
	P value	0.068	0.063	0.199	0.182	0.049	0.121	0.525	0.275	0.575	0.122	0.743	0.499	0.876	0.22	0.44	0.136	0.063	0.021	0.602	0.544	0.168	0.748	0.058	0		0	0	0.764	0.944	0.925	0.127	0.642	0.59	0.595	0.935	0.36	0.952	0.221	0.963	0.196	0.285	0.035	0.226	0.364	0.138	0.13	0.684	0.906
	N	49	49	49	46	46	46	49	49	20	48	48	48	46	46	46	46	46	45	45	45	45	49	45	47	49	62	60	58	58	58	58	53	53	58	58	58	58	58	58	58	57	57	57	57	57	57	57	57
Effector CD8+ : Treg ratio	r	0.202	.285*	0.18	0.26	.413**	.299*	0.116	0.176	-0.043	.333*	-0.024	-0.16	-0.173	0.27	-0.174	0.171	0.271	-.438**	-0.255	0.028	.409**	0.105	.394**	-.545**	.926**	1	.857**	-0.064	-0.087	-0.017	.287*	0.047	-0.098	0.052	0.149	0.109	0.122	0.158	0.149	0.088	-0.09	-.279*	-0.251	0.135	.277*	-0.235	0.06	0.046
	P value	0.164	0.047	0.216	0.08	0.004	0.044	0.427	0.227	0.856	0.021	0.871	0.277	0.249	0.07	0.247	0.255	0.069	0.003	0.091	0.854	0.005	0.471	0.007	0	0		0	0.632	0.518	0.902	0.029	0.738	0.485	0.7	0.265	0.415	0.362	0.235	0.264	0.513	0.507	0.036	0.06	0.318	0.037	0.078	0.657	0.732
	N	49	49	49	46	46	46	49	49	20	48	48	48	46	46	46	46	46	45	45	45	45	49	45	47	49	49	60	58	58	58	58	53	53	58	58	58	58	58	58	58	57	57	57	57	57	57	57	57
Terminanlly differentiated CD8+ : Treg ratio	r	0.028	0.214	0.013	0.163	.333*	0.258	0.072	0.12	-0.046	0.271	0.04	0.1	-0.019	0.149	0.087	0.107	-0.011	-0.259	0.009	0.111	0.083	.392**	0.212	-.461**	.740**	.787**	1	-0.164	-0.059	-0.017	0.202	0.053	-0.105	0.041	0.253	0.075	0.196	0.073	0.213	0.168	-0.045	-0.25	-0.231	0.045	.319*	-0.201	0.12	0.039
	P value	0.848	0.14	0.928	0.278	0.024	0.084	0.625	0.412	0.835	0.06	0.789	0.499	0.902	0.339	0.58	0.494	0.944	0.098	0.953	0.485	0.602	0.006	0.179	0.001	0	0		0.227	0.666	0.902	0.136	0.712	0.463	0.763	0.06	0.582	0.148	0.594	0.115	0.216	0.747	0.066	0.089	0.743	0.018	0.141	0.385	0.777
	N	49	49	49	46	46	46	49	49	23	49	48	48	43	43	43	43	43	42	42	42	42	48	42	46	46	46	49	56	56	56	56	51	51	56	56	56	56	56	56	56	55	55	55	55	55	55	55	55
CD19+	r	0.196	.302*	.395**	.422**	.527**	.290*	.277*	.306*	-0.122	-0.014	0.251	-0.236	-.837**	-0.2	-0.237	.295*	.330*	0.018	-0.287	0.208	.340*	-0.034	-0.007	-0.041	0.047	0.21	0.058	1	-0.036	0.041	-0.046	0.059	-.277*	-0.061	-0.225	0.013	-.246*	0.045	-0.186	-.801**	0.079	0.015	-0.106	0.113	0.003	-0.015	-0.111	0.033
	P value	0.144	0.022	0.002	0.001	0	0.032	0.039	0.022	0.543	0.919	0.065	0.079	0	0.173	0.104	0.042	0.022	0.903	0.051	0.161	0.019	0.813	0.96	0.785	0.761	0.171	0.713		0.758	0.729	0.693	0.626	0.019	0.602	0.051	0.915	0.034	0.699	0.11	0	0.515	0.909	0.409	0.378	0.984	0.904	0.385	0.797
	N	57	57	57	55	55	55	56	56	27	55	55	56	48	48	48	48	48	47	47	47	47	50	47	47	44	44	43	57	76	75	75	71	71	76	76	75	75	75	75	66	71	63	63	63	63	63	63	63
Naive CD19+	r	-0.128	0.084	0.088	0.007	0.185	-0.086	-0.24	-0.073	-0.11	0.064	0.05	0.169	-0.122	0.185	.362*	0.002	-0.262	-0.172	0.186	0.058	-0.069	-.393**	0.2	-.297*	-0.07	0.01	0.092	0.183	1	-.590**	-.551**	-.266*	-0.111	-0.143	-0.129	-.242*	-0.139	-.453**	-0.098	0.042	.256*	-0.125	0.108	0.11	-0.144	0.075	0.229	0.18
	P value	0.344	0.535	0.514	0.96	0.177	0.533	0.075	0.591	0.585	0.64	0.718	0.212	0.408	0.209	0.011	0.992	0.072	0.248	0.211	0.698	0.646	0.005	0.178	0.043	0.653	0.947	0.559	0.172		0	0	0.025	0.357	0.217	0.268	0.036	0.234	0	0.402	0.738	0.031	0.329	0.399	0.391	0.26	0.557	0.072	0.159
	N	57	57	57	55	55	55	56	56	27	55	55	56	48	48	48	48	48	47	47	47	47	50	47	47	44	44	43	57	57	75	75	71	71	76	76	75	75	75	75	66	71	63	63	63	63	63	63	63
Memory CD19+	r	0.019	-0.229	-.275*	-.282*	-.444**	-0.193	-0.065	-0.137	-0.121	-0.072	-0.114	-0.077	.299*	-0.12	-.312*	-0.067	0.193	0.13	-0.212	0.014	-0.022	0.24	-0.153	.411**	-0.03	-0.135	-0.201	-.431**	-.723**	1	0.017	0.023	0.061	0.028	0.059	0.06	0.062	0.021	0.003	-0.048	-0.033	0.113	0.05	-0.112	-0.015	0	-0.171	-0.064
	P value	0.888	0.086	0.038	0.037	0.001	0.159	0.635	0.315	0.548	0.601	0.409	0.574	0.039	0.417	0.031	0.651	0.188	0.382	0.152	0.923	0.883	0.093	0.305	0.004	0.848	0.383	0.197	0.001	0		0.884	0.848	0.616	0.809	0.618	0.611	0.599	0.859	0.977	0.707	0.787	0.379	0.699	0.382	0.904	0.997	0.18	0.618
	N	57	57	57	55	55	55	56	56	27	55	55	56	48	48	48	48	48	47	47	47	47	50	47	47	44	44	43	57	57	57	75	70	70	75	75	75	75	75	75	65	70	63	63	63	63	63	63	63
Germinal centre CD19+	r	-0.1	-0.004	-0.111	0.04	0.006	0.154	-0.013	0.045	.469*	-0.111	-0.136	-0.028	0.127	-0.139	-0.235	0.066	0.173	0.087	-0.146	0.027	0.121	0.219	-0.122	0.019	0.11	0.115	0.114	-0.119	-.604**	.342**	1	0.19	0.172	0.071	0.098	0.13	0.104	.519**	0.142	0.083	-0.17	-0.172	-0.106	0.098	0.125	-0.125	0.022	-0.104
	P value	0.46	0.978	0.412	0.769	0.967	0.262	0.925	0.744	0.014	0.421	0.323	0.836	0.389	0.347	0.107	0.657	0.24	0.559	0.328	0.856	0.416	0.126	0.413	0.897	0.476	0.459	0.466	0.376	0	0.009		0.115	0.154	0.547	0.402	0.265	0.376	0	0.225	0.512	0.16	0.179	0.408	0.447	0.331	0.331	0.865	0.417
	N	57	57	57	55	55	55	56	56	27	55	55	56	48	48	48	48	48	47	47	47	47	50	47	47	44	44	43	57	57	57	57	70	70	75	75	75	75	75	75	65	70	63	63	63	63	63	63	63
CD19+ PNA (MFI)	r	0.134	0.191	.274*	.330*	0.211	.275*	.358**	0.174	0.063	0.03	-0.138	-0.167	-.332*	-0.02	0.013	0.203	0.015	-0.146	0.011	-0.103	0.034	-.552**	0.109	-0.259	-0.02	-0.009	-0.198	0.238	0.149	-0.178	-0.162	1	0.156	.868**	0.075	.824**	0.053	.639**	0.144	0.127	-0.02	-.293*	-0.095	0.129	0.152	-0.062	0.04	-0.206
	P value	0.31	0.148	0.036	0.012	0.129	0.039	0.006	0.192	0.747	0.826	0.305	0.211	0.024	0.894	0.932	0.176	0.919	0.339	0.944	0.502	0.823	0	0.474	0.085	0.898	0.952	0.215	0.084	0.282	0.197	0.242		0.184	0	0.532	0	0.661	0	0.233	0.33	0.875	0.026	0.48	0.336	0.254	0.645	0.765	0.121
	N	59	59	59	57	53	57	58	58	29	57	57	58	46	46	46	46	46	45	45	45	45	48	45	45	42	42	41	54	54	54	54	59	74	71	71	70	70	70	70	61	66	58	58	58	58	58	58	58
CD19+ MHC II (MFI)	r	-0.254	-0.193	-.277*	-0.103	0.069	0.019	-0.184	-0.23	-0.028	0.122	-0.082	0.144	-0.013	0.087	0.271	.464**	-0.165	-0.083	0.238	0.16	-0.188	-0.26	0.015	-0.272	0.157	0.156	0.089	-0.086	0.065	0.002	.282*	0.116	1	0.164	.601**	0.086	.703**	0.164	.614**	.373**	0.013	-0.035	0.06	-0.077	0.027	0.049	0.197	0.072
	P value	0.055	0.147	0.035	0.451	0.629	0.889	0.17	0.085	0.886	0.369	0.549	0.286	0.93	0.571	0.072	0.001	0.279	0.594	0.119	0.3	0.22	0.078	0.925	0.07	0.321	0.323	0.581	0.54	0.642	0.988	0.041	0.385		0.171	0	0.478	0	0.175	0	0.003	0.92	0.796	0.654	0.566	0.839	0.714	0.139	0.591
	N	58	58	58	56	52	56	57	57	28	56	56	57	45	45	45	45	45	44	44	44	44	47	44	45	42	42	41	53	53	53	53	58	58	71	71	70	70	70	70	61	66	58	58	58	58	58	58	58
Naive CD19+ PNA (MFI)	r	.330*	.319*	.437**	.327*	0.163	0.15	.378**	0.116	0.007	0.109	-0.077	-0.208	-0.184	0.174	-0.08	.300*	0.144	-0.143	-0.01	-0.077	0.091	-.515**	0.13	-0.222	-0.092	-0.111	-0.293	0.141	0.071	-0.038	-0.089	.838**	0.179	1	0.127	.943**	0.117	.653**	0.177	.315*	0.038	-.325**	-0.081	0.181	0.108	-0.041	-0.048	-.358**
	P value	0.012	0.016	0.001	0.015	0.233	0.273	0.004	0.396	0.972	0.429	0.575	0.123	0.21	0.236	0.59	0.039	0.327	0.337	0.947	0.605	0.543	0	0.385	0.135	0.551	0.472	0.056	0.296	0.598	0.781	0.512	0	0.199		0.276	0	0.315	0	0.128	0.01	0.75	0.009	0.527	0.156	0.4	0.748	0.708	0.004
	N	57	57	57	55	55	55	56	56	27	55	55	56	48	48	48	48	48	47	47	47	47	50	47	47	44	44	43	57	57	57	57	54	53	57	76	75	75	75	75	66	71	63	63	63	63	63	63	63
Naive CD19+ MHC II (MFI)	r	-0.132	-0.127	-0.031	.300*	.273*	.354**	0.013	-0.033	-0.158	0.194	0.111	-0.022	-0.266	0.167	0.262	.379**	-0.147	-.390**	0.087	0.193	-0.048	-0.214	.327*	-0.241	0.162	0.248	0.166	0.111	0.232	-0.203	-0.146	.394**	.465**	0.191	1	0.118	.977**	0.072	.896**	0.192	-0.044	-0.104	-0.119	-0.068	.249*	-0.077	0.194	-0.007
	P value	0.328	0.348	0.816	0.026	0.043	0.008	0.921	0.807	0.431	0.155	0.42	0.873	0.068	0.258	0.072	0.008	0.317	0.007	0.559	0.194	0.747	0.135	0.025	0.103	0.292	0.105	0.288	0.41	0.083	0.13	0.28	0.003	0	0.154		0.313	0	0.54	0	0.123	0.716	0.417	0.354	0.595	0.05	0.55	0.127	0.955
	N	57	57	57	55	55	55	56	56	27	55	55	56	48	48	48	48	48	47	47	47	47	50	47	47	44	44	43	57	57	57	57	54	53	57	57	75	75	75	75	66	71	63	63	63	63	63	63	63
Memory CD19+ PNA (MFI)	r	.299*	.318*	.399**	.336*	0.217	0.189	.340*	0.142	-0.02	0.151	-0.05	-0.241	-0.249	0.134	-0.105	.339*	0.171	-0.106	-0.045	-0.118	0.134	-.466**	0.086	-0.259	-0.057	-0.058	-0.251	0.205	0.016	-0.04	-0.024	.818**	0.242	.966**	0.182	1	0.103	.757**	0.156	0.227	0.039	-.369**	-0.188	.271*	0.166	-0.148	0.009	-.318*
	P value	0.024	0.016	0.002	0.012	0.111	0.167	0.01	0.297	0.921	0.272	0.719	0.074	0.088	0.363	0.477	0.018	0.246	0.477	0.763	0.43	0.37	0.001	0.565	0.079	0.712	0.707	0.104	0.126	0.904	0.77	0.858	0	0.08	0	0.176		0.379	0	0.182	0.069	0.749	0.003	0.14	0.032	0.193	0.247	0.945	0.011
	N	57	57	57	55	55	55	56	56	27	55	55	56	48	48	48	48	48	47	47	47	47	50	47	47	44	44	43	57	57	57	57	54	53	57	57	57	75	75	75	65	70	63	63	63	63	63	63	63
Memory CD19+ MHC II (MFI)	r	-0.162	-0.118	-0.069	.270*	0.242	.346**	-0.029	-0.047	-0.151	0.217	0.036	-0.03	-0.254	0.185	0.282	.355*	-0.176	-.411**	0.107	0.146	-0.058	-0.243	.349*	-0.235	0.202	.298*	0.201	0.093	0.221	-0.175	-0.141	.412**	.476**	0.204	.985**	0.194	1	0.091	.902**	0.233	-0.044	-0.071	-0.129	-0.098	.268*	-0.073	0.177	0.001
	P value	0.229	0.381	0.612	0.046	0.075	0.01	0.829	0.732	0.453	0.111	0.792	0.828	0.082	0.208	0.053	0.013	0.231	0.004	0.475	0.326	0.7	0.089	0.016	0.112	0.189	0.05	0.197	0.491	0.099	0.194	0.296	0.002	0	0.129	0	0.149		0.438	0	0.062	0.717	0.578	0.313	0.447	0.034	0.568	0.164	0.992
	N	57	57	57	55	55	55	56	56	27	55	55	56	48	48	48	48	48	47	47	47	47	50	47	47	44	44	43	57	57	57	57	54	53	57	57	57	57	75	75	65	70	63	63	63	63	63	63	63
Germinal centre CD19+ PNA (MFI)	r	0.151	0.158	0.227	.388**	.333*	.373**	.409**	0.098	-0.005	0.061	-0.168	-0.138	-0.26	-0.028	-0.153	0.209	0.16	-0.067	-0.094	-0.105	0.111	-.361*	0.029	-0.283	0.076	0.12	-0.05	.273*	-0.164	-0.051	0.222	.694**	.310*	.682**	.281*	.757**	.285*	1	0.148	0.146	-0.079	-0.206	-0.191	0.166	0.172	-0.13	0.01	-0.175
	P value	0.263	0.241	0.089	0.003	0.013	0.005	0.002	0.471	0.98	0.657	0.22	0.31	0.074	0.853	0.299	0.154	0.278	0.656	0.528	0.482	0.459	0.01	0.846	0.054	0.623	0.44	0.748	0.04	0.223	0.707	0.097	0	0.024	0	0.034	0	0.032		0.206	0.246	0.517	0.105	0.134	0.194	0.179	0.311	0.939	0.17
	N	57	57	57	55	55	55	56	56	27	55	55	56	48	48	48	48	48	47	47	47	47	50	47	47	44	44	43	57	57	57	57	54	53	57	57	57	57	57	75	65	70	63	63	63	63	63	63	63
Germinal centre CD19+ MHC II (MFI)	r	-0.049	-0.019	0.072	.419**	.347*	.454**	0.07	0.012	-0.088	0.164	0.105	-0.009	-0.167	0.201	0.162	.325*	-0.051	-.441**	0.028	0.163	0.035	-0.153	.396**	-0.241	0.197	0.297	0.197	0.132	0.182	-0.157	-0.083	.369**	.373**	0.225	.919**	0.214	.905**	.337*	1	.246*	0.011	-0.179	-0.208	-0.024	.346**	-0.145	0.161	-0.069
	P value	0.722	0.891	0.597	0.002	0.01	0.001	0.612	0.929	0.662	0.237	0.451	0.946	0.263	0.175	0.277	0.026	0.732	0.002	0.851	0.279	0.818	0.294	0.006	0.106	0.205	0.053	0.21	0.333	0.179	0.248	0.545	0.007	0.006	0.096	0	0.114	0	0.011		0.048	0.926	0.16	0.103	0.852	0.005	0.257	0.207	0.59
	N	56	56	56	54	54	54	55	55	27	54	54	55	47	47	47	47	47	46	46	46	46	49	46	46	43	43	42	56	56	56	56	53	52	56	56	56	56	56	56	65	70	63	63	63	63	63	63	63
CD3+ : CD19+ ratio	r	-0.151	-0.218	-.318*	-.325*	-.503**	-0.178	-0.247	-.318*	0.273	-0.082	-0.257	.335*	.943**	0.213	0.265	-.325*	-.314*	-0.063	.304*	-0.216	-.327*	0.006	0.056	-0.185	0.115	-0.074	0.129	-.909**	-0.139	.346*	0.137	-.326*	0.023	-0.216	-0.18	-.285*	-0.174	-.299*	-0.096	1	-0.093	-0.092	0.221	-0.193	-0.002	0.082	-0.021	-0.155
	P value	0.306	0.137	0.027	0.027	0	0.236	0.09	0.027	0.244	0.584	0.081	0.02	0	0.146	0.069	0.024	0.03	0.674	0.038	0.145	0.025	0.967	0.707	0.229	0.456	0.633	0.421	0	0.347	0.016	0.353	0.029	0.883	0.141	0.22	0.05	0.236	0.039	0.52		0.476	0.487	0.093	0.144	0.987	0.537	0.873	0.24
	N	48	48	48	46	47	46	48	48	20	47	47	48	48	48	48	48	48	47	47	47	47	47	47	44	44	44	41	48	48	48	48	45	44	48	48	48	48	48	47	48	61	59	59	59	59	59	59	59
NKp46+	r	.313*	.281*	.275*	-0.045	-0.008	-.303*	0.05	0.199	0.327	-0.066	0.177	-0.217	-0.155	0.08	-.320*	-0.04	0.222	-0.024	-0.231	0.08	.292*	0.051	0.009	-0.009	0.104	0.092	-0.017	0.106	0.11	0.047	-.295*	0.014	-0.19	0.048	-0.27	0.035	-.279*	-0.213	-0.255	-0.151	1	-.504**	-.353**	.606**	0.161	-.374**	0.138	-0.141
	P value	0.017	0.033	0.037	0.744	0.955	0.024	0.711	0.138	0.089	0.628	0.193	0.108	0.297	0.594	0.028	0.788	0.135	0.872	0.123	0.595	0.049	0.727	0.95	0.951	0.493	0.543	0.91	0.451	0.435	0.739	0.032	0.92	0.178	0.73	0.05	0.804	0.043	0.125	0.068	0.327		0	0.004	0	0.204	0.002	0.276	0.266
	N	58	58	58	55	56	55	57	57	28	56	56	56	47	47	47	47	47	46	46	46	46	49	46	49	46	46	45	53	53	53	53	52	52	53	53	53	53	53	52	44	58	64	64	64	64	64	64	64
NKp46+ stage 1	r	-.423**	-.420**	-.445**	-0.252	-.391**	0.007	-.374**	-.321*	-0.316	.357*	-0.176	0.193	.338*	0.07	.385**	-0.068	-.339*	-0.119	.319*	-0.288	-.325*	0.067	0.161	0.148	-0.059	-0.088	-0.089	-.350*	-0.108	0.091	-0.062	-0.203	-0.104	-0.243	0.102	-.284*	0.13	-.314*	0.089	.387**	-.450**	1	.365**	-.713**	-.412**	.622**	-0.06	.539**
	P value	0.002	0.002	0.001	0.077	0.005	0.962	0.006	0.021	0.133	0.01	0.216	0.174	0.02	0.642	0.008	0.652	0.02	0.432	0.031	0.052	0.028	0.65	0.286	0.315	0.702	0.566	0.565	0.014	0.46	0.534	0.671	0.167	0.48	0.093	0.487	0.048	0.374	0.028	0.548	0.01	0.001		0.003	0	0.001	0	0.64	0
	N	53	53	53	50	51	50	52	52	24	51	51	51	47	47	47	47	47	46	46	46	46	48	46	48	45	45	44	49	49	49	49	48	48	49	49	49	49	49	48	44	53	53	64	64	64	64	64	64
NKp46+ stage 2	r	-0.207	-.371**	-.296*	-0.266	-0.238	-0.209	-0.195	-0.089	-0.364	-0.131	0.066	0.234	-0.006	-.357*	.352*	0.228	-.295*	.343*	.318*	.412**	-.470**	-0.181	-.313*	-0.054	-0.122	-0.195	0.054	-0.218	0.154	-0.008	-0.103	-0.009	0.263	-0.09	0.274	-0.145	0.249	-0.127	0.125	0.209	-0.239	0.147	1	-.542**	-.807**	.792**	-0.064	0.109
	P value	0.137	0.006	0.031	0.061	0.093	0.146	0.167	0.53	0.081	0.359	0.647	0.099	0.966	0.014	0.015	0.123	0.044	0.02	0.031	0.004	0.001	0.219	0.034	0.717	0.423	0.199	0.73	0.132	0.292	0.954	0.48	0.953	0.071	0.537	0.056	0.321	0.085	0.384	0.396	0.174	0.085	0.294		0	0	0	0.618	0.393
	N	53	53	53	50	51	50	52	52	24	51	51	51	47	47	47	47	47	46	46	46	46	48	46	48	45	45	44	49	49	49	49	48	48	49	49	49	49	49	48	44	53	53	53	64	64	64	64	64
NKp46+ stage 3	r	.352**	.371**	.429**	.535**	.636**	.395**	.473**	.516**	0.334	-0.126	0.225	-0.196	-.426**	-0.061	-.309*	0.118	.328*	0.052	-0.254	0.052	.378**	0.215	-0.088	-0.159	0.187	0.257	0.186	.484**	-0.048	-0.219	0.101	0.189	-0.091	0.139	-0.024	0.237	-0.068	.353*	0.033	-.423**	.350*	-.587**	-.387**	1	0.143	-.609**	.270*	-0.113
	P value	0.01	0.006	0.001	0	0	0.004	0	0	0.111	0.377	0.112	0.168	0.003	0.686	0.035	0.428	0.024	0.732	0.089	0.73	0.01	0.142	0.562	0.28	0.218	0.089	0.226	0	0.744	0.131	0.488	0.198	0.538	0.341	0.869	0.102	0.641	0.013	0.823	0.004	0.01	0	0.004		0.26	0	0.031	0.373
	N	53	53	53	50	51	50	52	52	24	51	51	51	47	47	47	47	47	46	46	46	46	48	46	48	45	45	44	49	49	49	49	48	48	49	49	49	49	49	48	44	53	53	53	53	64	64	64	64
NKp46+ stage 4	r	0.166	.321*	0.214	0.009	-0.028	-0.076	0.041	-0.125	0.337	0.06	-0.147	-0.195	0.19	.391**	-.291*	-.299*	0.198	-.353*	-0.275	-.359*	.346*	0.005	.331*	0.107	0.01	0.045	-0.15	0.01	-0.083	0.132	0.058	-0.043	-0.165	0.087	-.307*	0.088	-0.259	-0.003	-0.19	-0.034	0.214	-0.208	-.840**	-0.031	1	-.702**	-0.139	-.377**
	P value	0.236	0.019	0.123	0.953	0.843	0.599	0.772	0.377	0.107	0.676	0.302	0.17	0.2	0.007	0.047	0.041	0.183	0.016	0.064	0.014	0.018	0.972	0.024	0.468	0.946	0.768	0.33	0.945	0.571	0.365	0.694	0.77	0.263	0.554	0.032	0.547	0.072	0.983	0.196	0.824	0.125	0.134	0	0.824		0	0.272	0.002
	N	53	53	53	50	51	50	52	52	24	51	51	51	47	47	47	47	47	46	46	46	46	48	46	48	45	45	44	49	49	49	49	48	48	49	49	49	49	49	48	44	53	53	53	53	53	64	64	64
NKp46+ stages 1&2 : 3&4 ratio	r	-.326*	-.383**	-.415**	-.350*	-.356*	-0.24	-.320*	-0.158	-.435*	0.049	-0.104	.325*	0.109	-0.153	.420**	0.031	-.432**	0.174	.362*	0.104	-.466**	-0.146	-0.124	-0.113	-0.121	-0.168	0.061	-.387**	0.164	-0.044	-0.115	-0.148	0.168	-0.223	0.153	-0.265	0.144	-0.238	0.036	.377*	-.314*	.464**	.803**	-.528**	-.683**	1	0.004	.324**
	P value	0.017	0.005	0.002	0.013	0.01	0.093	0.021	0.263	0.034	0.732	0.466	0.02	0.467	0.304	0.003	0.834	0.002	0.246	0.014	0.493	0.001	0.322	0.41	0.445	0.427	0.271	0.696	0.006	0.261	0.767	0.43	0.316	0.254	0.124	0.293	0.066	0.324	0.1	0.808	0.012	0.022	0	0	0	0		0.977	0.009
	N	53	53	53	50	51	50	52	52	24	51	51	51	47	47	47	47	47	46	46	46	46	48	46	48	45	45	44	49	49	49	49	48	48	49	49	49	49	49	48	44	53	53	53	53	53	53	64	64
NKp46+ stage 1 CD69 (MFI)	r	-0.242	-.274*	-0.26	-0.246	-0.012	-0.248	-0.229	-0.098	.468*	-.308*	0.146	0.189	0.004	-0.199	0.101	-0.22	-0.136	0.248	-0.061	0.188	-0.04	0.089	-0.229	0.194	-.358*	-0.292	-0.16	-0.089	0.217	-0.004	-0.033	-.326*	0.013	-.392**	-0.054	-.386**	-0.092	-.291*	-0.128	0.004	-0.073	-0.12	0.126	-0.015	-0.065	0.009	1	.457**
	P value	0.081	0.047	0.06	0.085	0.935	0.083	0.102	0.491	0.021	0.028	0.307	0.183	0.979	0.181	0.499	0.137	0.363	0.097	0.689	0.212	0.794	0.548	0.126	0.187	0.016	0.051	0.299	0.541	0.134	0.979	0.823	0.024	0.93	0.005	0.714	0.006	0.529	0.043	0.386	0.979	0.601	0.391	0.369	0.916	0.646	0.948		0
	N	53	53	53	50	51	50	52	52	24	51	51	51	47	47	47	47	47	46	46	46	46	48	46	48	45	45	44	49	49	49	49	48	48	49	49	49	49	49	48	44	53	53	53	53	53	53	53	64
NKp46+ stage 2 CD69 (MFI)	r	-.325*	-.395**	-.330*	-0.217	-0.08	-0.134	-0.24	0.005	-0.311	-0.128	0.132	0.02	-0.114	-0.272	0.17	-0.072	-0.114	.292*	0.083	0.22	-0.136	.343*	-0.236	.336*	-0.241	-0.22	-0.111	-0.011	0.011	-0.044	-0.026	-.421**	-0.135	-.524**	-0.015	-.513**	-0.057	-.335*	-0.05	-0.069	-0.219	0.19	0.108	0.016	-0.215	0.156	.501**	1
	P value	0.017	0.003	0.016	0.13	0.576	0.352	0.086	0.969	0.139	0.371	0.356	0.887	0.446	0.064	0.254	0.632	0.445	0.049	0.582	0.143	0.367	0.017	0.114	0.02	0.11	0.146	0.471	0.941	0.94	0.763	0.86	0.003	0.361	0	0.919	0	0.698	0.019	0.736	0.657	0.115	0.174	0.44	0.911	0.122	0.264	0
	N	53	53	53	50	51	50	52	52	24	51	51	51	47	47	47	47	47	46	46	46	46	48	46	48	45	45	44	49	49	49	49	48	48	49	49	49	49	49	48	44	53	53	53	53	53	53	53	53
NKp46+ stage 3 CD69 (MFI)	r	-0.226	-0.238	-0.267	-0.127	-0.016	-0.053	-0.111	-0.039	-0.222	-0.056	0.18	-0.057	-0.185	-0.238	0.111	-0.037	-0.014	0.246	0.017	0.165	-0.017	.302*	-0.218	0.244	-0.124	-0.08	-0.044	0.135	-0.011	-0.131	0.126	-.308*	-0.026	-.383**	-0.104	-.318*	-0.12	-0.121	-0.122	-0.18	-0.219	0.064	-0.07	0.178	-0.084	-0.023	.403**	.799**
	P value	0.104	0.086	0.053	0.379	0.913	0.715	0.433	0.783	0.296	0.698	0.206	0.689	0.213	0.107	0.459	0.805	0.927	0.099	0.908	0.273	0.91	0.037	0.146	0.095	0.416	0.603	0.778	0.354	0.939	0.37	0.387	0.033	0.861	0.007	0.477	0.026	0.412	0.407	0.41	0.241	0.115	0.647	0.617	0.203	0.549	0.869	0.003	0
	N	53	53	53	50	51	50	52	52	24	51	51	51	47	47	47	47	47	46	46	46	46	48	46	48	45	45	44	49	49	49	49	48	48	49	49	49	49	49	48	44	53	53	53	53	53	53	53	53
NKp46+ stage 4 CD69 (MFI)	r	-.334*	-0.213	-.344*	-.283*	-0.189	-0.188	-0.169	-0.24	-0.086	-0.117	0.059	-0.063	0.012	-0.051	0.128	-0.072	-0.083	0.152	0.016	0.012	-0.018	0.22	-0.139	0.231	-0.155	-0.114	-0.049	-0.038	-0.092	0.076	.308*	-.368*	0.15	-.322*	-0.206	-0.25	-0.196	-0.149	-0.236	-0.009	-0.179	0.071	-0.091	0.03	0.04	-0.067	.431**	.522**
	P value	0.014	0.125	0.012	0.046	0.185	0.192	0.232	0.087	0.69	0.414	0.68	0.66	0.936	0.733	0.391	0.633	0.58	0.315	0.917	0.938	0.904	0.133	0.357	0.114	0.311	0.458	0.754	0.798	0.531	0.603	0.031	0.01	0.308	0.024	0.156	0.083	0.176	0.306	0.106	0.953	0.2	0.614	0.516	0.829	0.778	0.635	0.001	0
	N	53	53	53	50	51	50	52	52	24	51	51	51	47	47	47	47	47	46	46	46	46	48	46	48	45	45	44	49	49	49	49	48	48	49	49	49	49	49	48	44	53	53	53	53	53	53	53	53
NKp46+ stage 1 KLRG1 (MFI)	r	-.355*	-0.194	-.388*	-0.281	0.014	-0.237	-0.104	-0.21	0.391	0.069	-0.045	0.13	0.035	0.183	0.286	-0.084	-.444**	-0.099	.337*	-0.19	-0.251	0.039	0.051	-0.214	-0.051	0.008	0.137	-0.106	0.273	-0.267	-0.064	-0.084	0.229	-0.065	0.087	-0.023	0.122	-0.009	0.028	0.001	0.015	-0.073	-0.255	-0.087	.344*	-0.167	0.101	-0.098
	P value	0.019	0.213	0.01	0.079	0.93	0.14	0.508	0.176	0.149	0.665	0.778	0.412	0.826	0.24	0.063	0.594	0.003	0.532	0.029	0.227	0.109	0.805	0.748	0.169	0.746	0.961	0.399	0.512	0.085	0.091	0.689	0.608	0.155	0.688	0.588	0.888	0.448	0.956	0.864	0.993	0.926	0.642	0.099	0.579	0.024	0.283	0.52	0.532
	N	43	43	43	40	42	40	43	43	15	42	42	42	43	43	43	43	43	42	42	42	42	43	42	43	43	43	40	41	41	41	41	40	40	41	41	41	41	41	40	41	43	43	43	43	43	43	43	43
NKp46+ stage 2 KLRG1 (MFI)	r	.442*	0.04	0.392	0.302	0.278	0.094	.521**	0.22	0.297	-0.089	.540**	0.249	-0.046	-0.173	0.031	-0.031	0.072	0.315	0.035	0.2	-0.12	0.158	-0.225	0.068	-0.223	-0.253	-0.149	0.05	-0.082	0.01	-0.262	0.032	-0.253	0.211	0.066	0.108	-0.025	0.102	0.042	-0.101	0.012	-0.172	0.087	0.263	-0.21	0.026	0.006	0.337
	P value	0.031	0.852	0.058	0.172	0.199	0.676	0.009	0.301	0.568	0.685	0.008	0.242	0.831	0.418	0.885	0.885	0.739	0.133	0.871	0.348	0.576	0.46	0.291	0.751	0.296	0.233	0.52	0.816	0.702	0.963	0.216	0.886	0.256	0.322	0.761	0.616	0.907	0.637	0.846	0.637	0.956	0.423	0.686	0.214	0.325	0.905	0.979	0.108
	N	24	24	24	22	23	22	24	24	6	23	23	24	24	24	24	24	24	24	24	24	24	24	24	24	24	24	21	24	24	24	24	22	22	24	24	24	24	24	24	24	24	24	24	24	24	24	24	24
NKp46+ stage 3 KLRG1 (MFI)	r	-0.162	-0.229	-0.257	-0.166	0.053	-0.15	-0.032	-0.066	.515*	0.002	0.037	.525**	0.106	-0.155	0.144	-0.057	-0.216	0.198	0.172	0.098	-0.252	0.172	-0.22	-0.068	-0.171	-0.191	-0.056	-0.097	-0.067	0.042	0.255	-0.183	0.306	-0.111	-0.012	-0.076	-0.021	0.024	-0.065	0.03	-0.218	0.098	-0.064	-0.153	0.141	0.002	.451**	0.18
	P value	0.312	0.149	0.104	0.32	0.746	0.367	0.842	0.683	0.049	0.992	0.822	0.001	0.509	0.332	0.368	0.722	0.176	0.221	0.289	0.549	0.117	0.281	0.174	0.673	0.284	0.231	0.741	0.557	0.685	0.8	0.118	0.271	0.061	0.501	0.944	0.647	0.899	0.884	0.696	0.855	0.17	0.541	0.69	0.339	0.378	0.99	0.003	0.26
	N	41	41	41	38	40	38	41	41	15	40	40	40	41	41	41	41	41	40	40	40	40	41	40	41	41	41	38	39	39	39	39	38	38	39	39	39	39	39	39	39	41	41	41	41	41	41	41	41
NKp46+ stage 4 KLRG1 (MFI)	r	-0.236	-.669**	-.464**	-.373*	-0.133	-.340*	-0.143	-0.167	-0.385	-0.258	0.282	0.188	-0.082	-.390**	0.179	0.066	-0.114	.461**	0.189	.429**	-.355*	0.037	-.442**	0.207	-0.253	-0.299	-0.158	-0.115	-0.076	0.241	0.15	-.321*	.349*	-0.226	0.109	-0.236	0.071	-0.08	0.023	-0.024	-.331*	0.001	.650**	-0.237	-.465**	.639**	.514**	.559**
	P value	0.127	0	0.002	0.018	0.4	0.032	0.361	0.286	0.157	0.098	0.07	0.233	0.6	0.01	0.25	0.674	0.468	0.002	0.23	0.005	0.021	0.814	0.003	0.182	0.101	0.051	0.33	0.475	0.635	0.129	0.351	0.043	0.027	0.156	0.497	0.137	0.66	0.617	0.89	0.88	0.03	0.995	0	0.126	0.002	0	0	0
	N	43	43	43	40	42	40	43	43	15	42	42	42	43	43	43	43	43	42	42	42	42	43	42	43	43	43	40	41	41	41	41	40	40	41	41	41	41	41	40	41	43	43	43	43	43	43	43	43
NKp46+ Ly49D+	r	.292*	.376**	.360**	0.07	0.211	-0.144	0.181	0.117	.415*	-0.225	0.139	-0.223	0.005	0.184	-0.205	-0.23	0.074	0.003	-0.059	-0.065	0.166	0.138	0.005	0.015	-0.114	-0.129	-0.122	0.071	0.116	-0.066	-0.01	-0.064	-0.268	-0.022	-.435**	-0.047	-.461**	-0.168	-.370**	-0.031	.533**	-.474**	-.488**	.332*	.490**	-.479**	-0.032	-0.134
	P value	0.029	0.004	0.006	0.617	0.122	0.303	0.182	0.391	0.035	0.098	0.313	0.101	0.973	0.221	0.172	0.125	0.623	0.985	0.702	0.673	0.276	0.36	0.974	0.922	0.461	0.402	0.431	0.619	0.418	0.646	0.947	0.66	0.06	0.876	0.001	0.744	0.001	0.237	0.008	0.842	0	0	0	0.017	0	0	0.823	0.348
	N	56	56	56	53	55	53	56	56	26	55	55	55	46	46	46	46	46	45	45	45	45	46	45	46	44	44	44	51	51	51	51	50	50	51	51	51	51	51	50	43	55	51	51	51	51	51	51	51
NKp46+ Ly49G2+	r	0.13	.278*	.282*	.567**	.505**	.521**	0.253	0.14	0.165	0.045	0.019	-0.18	-.333*	0.088	-0.114	.360*	0.13	-.371*	-0.133	0.058	0.217	-0.165	.294*	-0.193	0.072	0.156	0.017	.317*	-0.074	-0.158	.310*	.451**	0.261	.297*	.569**	.306*	.547**	.485**	.554**	-.371*	-0.254	-0.182	-0.156	.295*	0.032	-.288*	-0.067	-0.143
	P value	0.341	0.038	0.035	0	0	0	0.06	0.304	0.422	0.743	0.89	0.188	0.024	0.56	0.449	0.014	0.389	0.012	0.385	0.705	0.153	0.273	0.05	0.199	0.643	0.313	0.912	0.023	0.605	0.268	0.027	0.001	0.067	0.034	0	0.029	0	0	0	0.014	0.061	0.202	0.276	0.035	0.826	0.04	0.64	0.317
	N	56	56	56	53	55	53	56	56	26	55	55	55	46	46	46	46	46	45	45	45	45	46	45	46	44	44	44	51	51	51	51	50	50	51	51	51	51	51	50	43	55	51	51	51	51	51	51	51
NKp46+ Ly49H+	r	0.03	0.125	0.085	0.034	-0.033	0.008	.315*	-0.016	-0.247	0.027	-0.066	0.149	-0.154	0.005	-0.167	-0.133	-0.01	0.082	-0.072	-0.175	0.006	0.054	-0.078	0.077	-0.079	-0.058	-0.035	-0.208	-0.023	0.053	0.036	.296*	-0.096	0.258	-0.089	0.189	-0.096	0.075	-0.085	0.022	0.025	0	-0.021	0.085	-0.04	0.022	-0.011	-0.093
	P value	0.828	0.359	0.534	0.812	0.809	0.953	0.018	0.906	0.225	0.847	0.632	0.277	0.306	0.972	0.266	0.378	0.945	0.594	0.637	0.25	0.971	0.721	0.613	0.61	0.611	0.707	0.821	0.143	0.874	0.714	0.802	0.037	0.506	0.068	0.533	0.183	0.502	0.601	0.559	0.891	0.854	0.998	0.885	0.553	0.78	0.88	0.941	0.518
	N	56	56	56	53	55	53	56	56	26	55	55	55	46	46	46	46	46	45	45	45	45	46	45	46	44	44	44	51	51	51	51	50	50	51	51	51	51	51	50	43	55	51	51	51	51	51	51	51
NKp46+ Ly49D+G2-	r	0.112	0.056	0.041	-.387**	-.287*	-.482**	-0.075	-0.041	0.333	-0.178	0.054	-0.029	.336*	0.025	-0.017	-.405**	-0.062	.306*	0.086	-0.105	-0.086	0.165	-0.243	0.125	-0.106	-0.196	-0.122	-0.213	0.111	0.084	-.280*	-.340*	-.380**	-0.168	-.713**	-0.18	-.707**	-.433**	-.643**	0.297	.517**	-0.09	-0.178	-0.047	0.264	-0.068	0.003	0.013
	P value	0.409	0.681	0.766	0.004	0.034	0	0.585	0.767	0.097	0.193	0.694	0.832	0.023	0.871	0.911	0.005	0.682	0.041	0.575	0.492	0.573	0.274	0.108	0.409	0.493	0.203	0.43	0.134	0.439	0.557	0.047	0.016	0.006	0.239	0	0.206	0	0.001	0	0.053	0	0.528	0.211	0.741	0.061	0.636	0.986	0.93
	N	56	56	56	53	55	53	56	56	26	55	55	55	46	46	46	46	46	45	45	45	45	46	45	46	44	44	44	51	51	51	51	50	50	51	51	51	51	51	50	43	55	51	51	51	51	51	51	51
NKp46+ Ly49D+G2+	r	0.117	0.255	0.257	.549**	.489**	.503**	0.229	0.136	0.116	0.049	0.032	-0.182	-.335*	0.095	-0.111	.356*	0.124	-.377*	-0.122	0.062	0.208	-0.154	.303*	-0.179	0.066	0.15	0.017	.298*	-0.059	-0.149	.285*	.441**	0.245	.278*	.574**	.276*	.553**	.446**	.561**	-.350*	-0.233	-0.151	-0.153	0.27	0.033	-0.264	-0.073	-0.127
	P value	0.391	0.058	0.056	0	0	0	0.09	0.316	0.573	0.725	0.816	0.183	0.023	0.529	0.463	0.015	0.412	0.011	0.423	0.685	0.171	0.307	0.043	0.234	0.668	0.331	0.915	0.034	0.682	0.296	0.043	0.001	0.087	0.048	0	0.05	0	0.001	0	0.021	0.087	0.29	0.284	0.056	0.817	0.061	0.612	0.376
	N	56	56	56	53	55	53	56	56	26	55	55	55	46	46	46	46	46	45	45	45	45	46	45	46	44	44	44	51	51	51	51	50	50	51	51	51	51	51	50	43	55	51	51	51	51	51	51	51
NKp46+ Ly49D-G2+	r	0.169	.345**	.360**	.500**	.443**	.467**	.324*	0.117	0.333	0.009	-0.08	-0.111	-0.183	0.007	-0.093	0.26	0.129	-0.192	-0.148	0.001	0.197	-0.19	0.124	-0.228	0.091	0.137	0.012	.346*	-0.165	-0.171	.392**	.371**	.296*	.339*	.325*	.426**	.305*	.606**	.292*	-.389**	-.309*	-.328*	-0.124	.368**	0.013	-.361**	-0.011	-0.207
	P value	0.214	0.009	0.006	0	0.001	0	0.015	0.391	0.096	0.947	0.561	0.418	0.223	0.961	0.541	0.082	0.395	0.206	0.331	0.996	0.194	0.207	0.418	0.128	0.558	0.374	0.937	0.013	0.248	0.231	0.004	0.008	0.037	0.015	0.02	0.002	0.029	0	0.039	0.01	0.022	0.019	0.386	0.008	0.927	0.009	0.942	0.144
	N	56	56	56	53	55	53	56	56	26	55	55	55	46	46	46	46	46	45	45	45	45	46	45	46	44	44	44	51	51	51	51	50	50	51	51	51	51	51	50	43	55	51	51	51	51	51	51	51
NKp46+ Ly49D-G2-	r	-.359**	-.499**	-.482**	-0.264	-.311*	-0.055	-.266*	-0.15	-.461*	0.195	-0.109	.314*	0.011	-0.214	0.247	0.062	-0.132	0.141	0.09	0.084	-0.25	0.005	-0.112	0.136	0.067	0.08	0.159	-0.192	-0.068	0.136	-0.056	-0.215	0.212	-0.239	0.261	-0.233	.291*	-0.095	0.162	0.145	-.457**	.497**	.610**	-.459**	-.536**	.656**	0.121	0.241
	P value	0.007	0	0	0.056	0.021	0.694	0.047	0.27	0.018	0.154	0.43	0.02	0.941	0.153	0.098	0.68	0.381	0.354	0.555	0.581	0.098	0.974	0.465	0.367	0.668	0.604	0.302	0.177	0.638	0.341	0.698	0.133	0.139	0.091	0.064	0.1	0.039	0.507	0.26	0.353	0	0	0	0.001	0	0	0.399	0.088
	N	56	56	56	53	55	53	56	56	26	55	55	55	46	46	46	46	46	45	45	45	45	46	45	46	44	44	44	51	51	51	51	50	50	51	51	51	51	51	50	43	55	51	51	51	51	51	51	51
CD11c+	r	0.206	0.136	0.204	0.111	0.192	-0.001	0.237	0.174	0.354	-0.089	0.185	-0.025	-0.159	-0.24	-.411**	-0.155	.315*	.383**	-.410**	-0.034	.431**	0.114	-.332*	0.041	-0.054	0.041	-0.013	-0.091	-0.213	0.058	0.188	-0.13	-0.193	-0.059	-.295*	-0.022	-.325*	-0.067	-0.277	-0.029	.431**	-.456**	-0.17	.468**	-0.014	-0.251	0.162	0.079
	P value	0.138	0.331	0.142	0.444	0.183	0.995	0.087	0.213	0.083	0.529	0.19	0.86	0.29	0.109	0.005	0.304	0.033	0.009	0.005	0.822	0.003	0.434	0.026	0.791	0.724	0.785	0.932	0.534	0.142	0.693	0.196	0.385	0.199	0.688	0.04	0.881	0.023	0.647	0.056	0.848	0.002	0.002	0.277	0.002	0.929	0.104	0.3	0.615
	N	53	53	53	50	50	50	53	53	25	52	52	52	46	46	46	46	46	45	45	45	45	49	45	44	46	46	43	49	49	49	49	47	46	49	49	49	49	49	48	45	48	43	43	43	43	43	43	43
CD11c MHC II (MFI)	r	-0.156	-.333*	-0.181	0.009	0.209	0.045	0.026	-0.1	-0.139	0.097	0.278	-0.036	-0.156	.302*	0.292	0.19	-0.164	-0.249	0.194	0.138	-0.131	-0.107	0.236	0.006	-0.026	0.03	0.017	-0.024	0.104	-0.026	-0.18	0.239	.352*	0.182	.759**	0.153	.747**	0.14	.637**	-0.101	-0.227	0.214	0.219	-0.122	-0.211	0.119	0.075	0.049
	P value	0.276	0.017	0.205	0.952	0.153	0.759	0.858	0.486	0.528	0.505	0.051	0.806	0.306	0.043	0.051	0.21	0.281	0.103	0.206	0.371	0.397	0.475	0.123	0.972	0.866	0.846	0.914	0.873	0.48	0.863	0.222	0.11	0.018	0.216	0	0.299	0	0.341	0	0.514	0.129	0.174	0.163	0.441	0.18	0.452	0.638	0.758
	N	51	51	51	48	48	48	51	51	23	50	50	50	45	45	45	45	45	44	44	44	44	47	44	42	44	44	41	48	48	48	48	46	45	48	48	48	48	48	47	44	46	42	42	42	42	42	42	42
CD11b+ myeloid cells	r	.420**	.293*	.418**	0.249	0.062	0.03	.435**	.291*	-0.137	-0.076	0.146	-0.169	-.328*	0.017	-.399**	-0.1	.336*	0.032	-.430**	0.081	0.297	0.179	-0.041	0.06	-0.089	-0.061	-0.1	.353*	-0.171	0.184	-0.116	-0.138	-.300*	-0.024	-.315*	0.021	-.344*	0.011	-.312*	-.379*	.323*	-.445**	-0.173	.359*	0.066	-0.149	-0.018	-0.075
	P value	0.002	0.039	0.003	0.091	0.672	0.839	0.002	0.04	0.545	0.605	0.316	0.246	0.028	0.912	0.007	0.515	0.024	0.835	0.004	0.601	0.05	0.233	0.79	0.701	0.572	0.696	0.541	0.014	0.245	0.211	0.431	0.361	0.045	0.872	0.029	0.887	0.017	0.941	0.033	0.011	0.027	0.003	0.272	0.02	0.677	0.345	0.911	0.638
	N	50	50	50	47	49	47	50	50	22	49	49	49	45	45	45	45	45	44	44	44	44	46	44	43	43	43	40	48	48	48	48	46	45	48	48	48	48	48	47	44	47	42	42	42	42	42	42	42
M1: Tissue resident macrophages	r	-0.275	-0.122	-0.263	-0.218	-0.165	-0.135	-0.154	-0.136	.517*	-0.275	-0.065	-0.032	0.21	-0.284	-0.136	-0.2	0.026	.427**	-0.146	-0.185	0.037	0.107	-.389**	0.176	-0.264	-0.239	-0.195	-.289*	-0.244	0.18	.342*	-0.188	0.071	-0.152	-0.217	-0.13	-0.227	-0.103	-0.233	.311*	-0.027	-0.02	0.047	0.016	-0.051	0.052	.375*	.391*
	P value	0.056	0.402	0.068	0.145	0.262	0.372	0.291	0.351	0.016	0.059	0.661	0.827	0.166	0.059	0.372	0.187	0.865	0.004	0.345	0.228	0.811	0.484	0.009	0.264	0.091	0.127	0.234	0.047	0.094	0.222	0.017	0.212	0.643	0.302	0.139	0.377	0.122	0.485	0.115	0.04	0.861	0.898	0.767	0.921	0.75	0.745	0.014	0.011
	N	49	49	49	46	48	46	49	49	21	48	48	48	45	45	45	45	45	44	44	44	44	45	44	42	42	42	39	48	48	48	48	46	45	48	48	48	48	48	47	44	46	42	42	42	42	42	42	42
M2: Monocytes	r	0.067	-0.231	-0.048	-0.148	-0.137	-0.261	0.105	0.013	-.473*	0.082	0.094	-0.045	-0.152	0.054	0.211	-0.135	-0.163	-0.095	-0.029	0.251	-0.04	-0.084	0.044	-0.05	-0.074	-0.028	-0.022	0.026	.345*	-0.072	-.411**	0.066	-0.086	-0.07	0.122	-0.141	0.111	-0.188	-0.004	-0.15	0.162	-0.066	.311*	-0.187	-0.149	.409**	0.242	.340*
	P value	0.647	0.111	0.741	0.328	0.353	0.08	0.472	0.932	0.03	0.578	0.524	0.764	0.318	0.723	0.164	0.377	0.285	0.539	0.85	0.1	0.797	0.585	0.778	0.755	0.643	0.86	0.894	0.862	0.016	0.626	0.004	0.661	0.574	0.636	0.407	0.339	0.454	0.2	0.981	0.332	0.282	0.679	0.045	0.235	0.346	0.007	0.123	0.027
	N	49	49	49	46	48	46	49	49	21	48	48	48	45	45	45	45	45	44	44	44	44	45	44	42	42	42	39	48	48	48	48	46	45	48	48	48	48	48	47	44	46	42	42	42	42	42	42	42
M3: Hypergranulocytic myeloid cells	r	0.159	0.264	.347*	.590**	.454**	.585**	.352*	.387**	-0.008	0.072	0.101	-0.092	-.540**	0.035	0.065	.323*	0.082	-0.14	-0.03	0.068	0.095	0.045	0.068	-0.238	0.129	0.16	0.154	.424**	0.047	-0.22	-0.189	0.266	-0.154	0.125	.309*	0.142	.289*	0.099	0.237	-.492**	-0.029	-0.06	-0.039	.433**	-0.26	-0.144	-0.253	-0.036
	P value	0.274	0.067	0.015	0	0.001	0	0.013	0.006	0.973	0.627	0.494	0.535	0	0.82	0.669	0.03	0.594	0.364	0.849	0.66	0.54	0.768	0.663	0.128	0.416	0.311	0.348	0.003	0.751	0.133	0.197	0.074	0.312	0.396	0.033	0.336	0.047	0.502	0.108	0.001	0.846	0.705	0.808	0.004	0.096	0.364	0.106	0.821
	N	49	49	49	46	48	46	49	49	21	48	48	48	45	45	45	45	45	44	44	44	44	45	44	42	42	42	39	48	48	48	48	46	45	48	48	48	48	48	47	44	46	42	42	42	42	42	42	42
M4: PMN	r	0.009	-0.126	0.084	-0.082	-0.182	-0.207	-0.127	-0.112	-0.298	.289*	0.155	-0.116	-0.005	.420**	0.161	-0.004	-0.043	-.350*	0.037	0.139	0.014	-0.118	.497**	0.25	-0.211	-0.161	-0.197	0.087	.321*	-0.097	-.303*	-0.038	-0.079	0.055	0.15	-0.022	0.165	-0.19	0.13	-0.155	-0.06	0.221	0.004	-.387*	0.203	0.062	0.064	0.002
	P value	0.951	0.39	0.568	0.589	0.216	0.167	0.384	0.442	0.19	0.046	0.292	0.434	0.974	0.004	0.29	0.979	0.778	0.02	0.813	0.367	0.929	0.441	0.001	0.11	0.18	0.307	0.229	0.554	0.026	0.513	0.036	0.804	0.605	0.708	0.31	0.884	0.261	0.196	0.384	0.316	0.69	0.159	0.982	0.011	0.198	0.696	0.688	0.989
	N	49	49	49	46	48	46	49	49	21	48	48	48	45	45	45	45	45	44	44	44	44	45	44	42	42	42	39	48	48	48	48	46	45	48	48	48	48	48	47	44	46	42	42	42	42	42	42	42
Mites	r	-.350**	-.387**	-.448**	-.395**	-.387**	-.253*	-0.144	-0.186	-.380**	0.102	0.129	0.015	0.011	0.018	.281*	0.009	-0.237	0.16	0.225	0.249	-0.24	0.152	-0.13	0.154	-0.166	-0.157	-0.127	-0.224	0.044	0.105	-0.067	-0.183	0.128	-0.079	0.146	-0.125	0.127	-0.099	0.055	0.085	-0.103	0.268	0.266	-0.215	-0.252	.282*	0.166	.345*
	P value	0.001	0	0	0	0.002	0.025	0.206	0.1	0.01	0.376	0.261	0.9	0.94	0.901	0.046	0.952	0.094	0.268	0.116	0.081	0.093	0.266	0.37	0.285	0.256	0.283	0.385	0.094	0.745	0.437	0.621	0.166	0.34	0.56	0.278	0.355	0.347	0.462	0.685	0.566	0.443	0.052	0.054	0.122	0.069	0.041	0.234	0.011
	N	81	81	81	78	64	78	79	79	45	78	78	77	51	51	51	51	51	50	50	50	50	55	50	50	49	49	49	57	57	57	57	59	58	57	57	57	57	57	56	48	58	53	53	53	53	53	53	53
Nematodes	r	.343**	.284*	.315**	0.218	-0.013	0.149	0.075	0.028	0.236	0.008	-0.084	-0.201	0.237	-0.003	-0.21	-0.084	0.24	-0.044	-0.137	-0.072	0.178	-0.245	0.058	-0.08	.335*	0.17	-0.118	-0.064	-0.145	0.187	-0.08	0.205	-0.168	0.243	-0.246	0.223	-0.235	0.055	-0.218	0.131	0.217	-0.021	-0.197	0.032	0.194	-0.213	-0.117	-0.149
	P value	0.002	0.01	0.004	0.055	0.92	0.193	0.514	0.803	0.119	0.945	0.465	0.079	0.094	0.981	0.14	0.556	0.09	0.764	0.342	0.62	0.215	0.071	0.689	0.582	0.019	0.243	0.419	0.635	0.283	0.164	0.556	0.119	0.207	0.068	0.065	0.095	0.079	0.684	0.106	0.375	0.102	0.879	0.156	0.821	0.164	0.126	0.406	0.286
	N	81	81	81	78	64	78	79	79	45	78	78	77	51	51	51	51	51	50	50	50	50	55	50	50	49	49	49	57	57	57	57	59	58	57	57	57	57	57	56	48	58	53	53	53	53	53	53	53
Virus	r	0.22	.341**	.300*	.272*	0.141	0.156	0.195	0.233	.581**	-0.103	-.320**	0.008	0.176	-0.099	-0.087	0.03	0.074	-0.161	-0.055	-0.01	0.172	-0.111	0.077	-0.108	.338*	.330*	.311*	-0.046	-0.119	-0.02	0.195	0.044	0.058	-0.04	0.019	-0.055	0.047	0.025	0.035	0.156	-0.002	-0.042	-0.229	0.043	0.223	-0.235	0.102	-0.092
	P value	0.067	0.004	0.012	0.026	0.295	0.208	0.105	0.052	0	0.397	0.007	0.951	0.237	0.507	0.563	0.843	0.622	0.285	0.716	0.946	0.253	0.433	0.611	0.469	0.02	0.023	0.036	0.745	0.395	0.889	0.162	0.753	0.68	0.774	0.891	0.695	0.74	0.857	0.807	0.307	0.99	0.781	0.121	0.774	0.132	0.112	0.494	0.54
	N	70	70	70	67	57	67	70	70	35	69	69	69	47	47	47	47	47	46	46	46	46	52	46	47	47	47	46	53	53	53	53	54	53	53	53	53	53	53	52	45	52	47	47	47	47	47	47	47
[truncated: 23 more columns]

## Sheet: Female
Correlations
		Age	Body length	Body mass	Spleen mass	Viable spleen cells	Spleen mass : body mass	Serum IgG	Serum IgE	Faecal IgA	SAP	Haptoglobin	AAT	CD3+	CD4+	Naive CD4+	Memory CD4+	Effector CD4+	CD8+	Naive CD8+	Memory CD8+	Effector CD8+	Terminally differentiated (KLRG1+) CD8+	CD4+ : CD8+	CD25+ FoxP3+ (Treg)	Effector CD4+ : Treg	Effector CD8+ : Treg	Terminally differentiated CD8+ : Treg	CD19+	Naive CD19+	Memory CD19+	Germinal centre CD19+	MFI PNA CD19+	MFI MHC II CD19+	Naive CD19+ PNA (MFI)	Naive CD19+ MHC II (MFI)	Memory CD19+ PNA (MFI)	Memory CD19+ MHC II (MFI)	Germinal centre CD19+ PNA (MFI)	Germinal centre CD19+ MHC II (MFI)	CD3+ : CD19+ ratio	NKp46+	NKp46+ stage 1	NKp46+ stage 2	NKp46+ stage 3	NKp46+ stage 4	NKp46+ stages 1&2 : 3&4 ratio	NKp46+ stage 1 CD69 (MFI)	NKp46+ stage 2 CD69 (MFI)
Age	r	1	.588**	.824**	.577**	.336**	0.193	.461**	.360**	.332*	-0.061	-0.034	-0.137	-0.146	0.201	-.520**	0.14	.619**	-0.222	-.472**	.284*	.489**	-0.068	0.21	-0.17	0.263	0.202	0.028	0.196	-0.128	0.019	-0.1	0.134	-0.254	.330*	-0.132	.299*	-0.162	0.151	-0.049	-0.151	.313*	-.423**	-0.207	.352**	0.166	-.326*	-0.242	-.325*
	P value		0	0	0	0.007	0.091	0	0.001	0.026	0.596	0.766	0.236	0.306	0.158	0	0.326	0	0.122	0.001	0.045	0	0.624	0.143	0.238	0.068	0.164	0.848	0.144	0.344	0.888	0.46	0.31	0.055	0.012	0.328	0.024	0.229	0.263	0.722	0.306	0.017	0.002	0.137	0.01	0.236	0.017	0.081	0.017
	N	81	81	81	78	64	78	79	79	45	78	78	77	51	51	51	51	51	50	50	50	50	55	50	50	49	49	49	57	57	57	57	59	58	57	57	57	57	57	56	48	58	53	53	53	53	53	53	53
Body length	r	.588**	1	.790**	.617**	.449**	.292**	.342**	.231*	.427**	0.011	-0.178	-0.095	-0.202	0.194	-.339*	0.142	.407**	-.289*	-.376**	-0.087	.449**	-0.061	.295*	-0.253	0.268	.285*	0.214	.302*	0.084	-0.229	-0.004	0.191	-0.193	.319*	-0.127	.318*	-0.118	0.158	-0.019	-0.218	.281*	-.420**	-.371**	.371**	.321*	-.383**	-.274*	-.395**
	P value	0		0	0	0	0.01	0.002	0.04	0.003	0.922	0.12	0.41	0.155	0.171	0.015	0.319	0.003	0.041	0.007	0.55	0.001	0.656	0.037	0.077	0.063	0.047	0.14	0.022	0.535	0.086	0.978	0.148	0.147	0.016	0.348	0.016	0.381	0.241	0.891	0.137	0.033	0.002	0.006	0.006	0.019	0.005	0.047	0.003
	N	81	81	81	78	64	78	79	79	45	78	78	77	51	51	51	51	51	50	50	50	50	55	50	50	49	49	49	57	57	57	57	59	58	57	57	57	57	57	56	48	58	53	53	53	53	53	53	53
Body mass	r	.824**	.790**	1	.754**	.565**	.308**	.515**	.350**	.461**	-0.054	-0.149	-0.137	-0.252	0.273	-.474**	0.122	.579**	-.284*	-.461**	0.115	.561**	-0.176	.326*	-0.205	0.187	0.18	0.013	.395**	0.088	-.275*	-0.111	.274*	-.277*	.437**	-0.031	.399**	-0.069	0.227	0.072	-.318*	.275*	-.445**	-.296*	.429**	0.214	-.415**	-0.26	-.330*
	P value	0	0		0	0	0.006	0	0.002	0.001	0.637	0.194	0.233	0.074	0.052	0	0.395	0	0.046	0.001	0.426	0	0.198	0.021	0.154	0.199	0.216	0.928	0.002	0.514	0.038	0.412	0.036	0.035	0.001	0.816	0.002	0.612	0.089	0.597	0.027	0.037	0.001	0.031	0.001	0.123	0.002	0.06	0.016
	N	81	81	81	78	64	78	79	79	45	78	78	77	51	51	51	51	51	50	50	50	50	55	50	50	49	49	49	57	57	57	57	59	58	57	57	57	57	57	56	48	58	53	53	53	53	53	53	53
Spleen mass	r	.577**	.617**	.754**	1	.687**	.820**	.442**	.432**	.367*	0.125	-0.011	-0.101	-.324*	0.133	-0.27	.305*	.397**	-.296*	-.366*	0.067	.469**	-0.062	0.269	-0.219	0.2	0.26	0.163	.422**	0.007	-.282*	0.04	.330*	-0.103	.327*	.300*	.336*	.270*	.388**	.419**	-.325*	-0.045	-0.252	-0.266	.535**	0.009	-.350*	-0.246	-0.217
	P value	0	0	0		0	0	0	0	0.015	0.283	0.928	0.389	0.025	0.366	0.064	0.035	0.005	0.043	0.011	0.654	0.001	0.665	0.067	0.139	0.182	0.08	0.278	0.001	0.96	0.037	0.769	0.012	0.451	0.015	0.026	0.012	0.046	0.003	0.002	0.027	0.744	0.077	0.061	0	0.953	0.013	0.085	0.13
	N	78	78	78	78	62	78	76	76	43	75	75	75	48	48	48	48	48	47	47	47	47	52	47	47	46	46	46	55	55	55	55	57	56	55	55	55	55	55	54	46	55	50	50	50	50	50	50	50
Viable spleen cells	r	.336**	.449**	.565**	.687**	1	.525**	.327**	.440**	0.232	0.017	0.132	-0.057	-.499**	0.048	-0.169	.286*	0.274	-0.121	-0.228	0.048	.417**	0.101	0.125	-0.225	.292*	.413**	.333*	.527**	0.185	-.444**	0.006	0.211	0.069	0.163	.273*	0.217	0.242	.333*	.347*	-.503**	-0.008	-.391**	-0.238	.636**	-0.028	-.356*	-0.012	-0.08
	P value	0.007	0	0	0		0	0.009	0	0.194	0.899	0.307	0.662	0	0.74	0.24	0.044	0.054	0.408	0.116	0.741	0.003	0.483	0.393	0.123	0.049	0.004	0.024	0	0.177	0.001	0.967	0.129	0.629	0.233	0.043	0.111	0.075	0.013	0.01	0	0.955	0.005	0.093	0	0.843	0.01	0.935	0.576
	N	64	64	64	62	64	62	63	63	33	62	62	62	50	50	50	50	50	49	49	49	49	51	49	48	46	46	46	55	55	55	55	53	52	55	55	55	55	55	54	47	56	51	51	51	51	51	51	51
Spleen mass : body mass	r	0.193	.292**	.308**	.820**	.525**	1	.226*	.275*	0.176	.275*	0.153	-0.014	-0.195	0.021	-0.031	.308*	0.16	-0.211	-0.153	-0.031	0.233	0.072	0.164	-0.172	0.232	.299*	0.258	.290*	-0.086	-0.193	0.154	.275*	0.019	0.15	.354**	0.189	.346**	.373**	.454**	-0.178	-.303*	0.007	-0.209	.395**	-0.076	-0.24	-0.248	-0.134
	P value	0.091	0.01	0.006	0	0		0.05	0.016	0.258	0.017	0.189	0.904	0.184	0.889	0.835	0.033	0.278	0.154	0.306	0.836	0.115	0.61	0.27	0.248	0.121	0.044	0.084	0.032	0.533	0.159	0.262	0.039	0.889	0.273	0.008	0.167	0.01	0.005	0.001	0.236	0.024	0.962	0.146	0.004	0.599	0.093	0.083	0.352
	N	78	78	78	78	62	78	76	76	43	75	75	75	48	48	48	48	48	47	47	47	47	52	47	47	46	46	46	55	55	55	55	57	56	55	55	55	55	55	54	46	55	50	50	50	50	50	50	50
Serum IgG	r	.461**	.342**	.515**	.442**	.327**	.226*	1	.346**	0.189	-0.161	-0.08	0.036	-0.256	0.047	-0.241	0.01	0.242	-0.022	-0.201	-0.026	0.228	0.027	-0.017	-0.142	0.093	0.116	0.072	.277*	-0.24	-0.065	-0.013	.358**	-0.184	.378**	0.013	.340*	-0.029	.409**	0.07	-0.247	0.05	-.374**	-0.195	.473**	0.041	-.320*	-0.229	-0.24
	P value	0	0.002	0	0	0.009	0.05		0.002	0.219	0.16	0.487	0.759	0.07	0.745	0.088	0.945	0.087	0.881	0.161	0.857	0.112	0.846	0.908	0.331	0.525	0.427	0.625	0.039	0.075	0.635	0.925	0.006	0.17	0.004	0.921	0.01	0.829	0.002	0.612	0.09	0.711	0.006	0.167	0	0.772	0.021	0.102	0.086
	N	79	79	79	76	63	76	79	79	44	78	78	77	51	51	51	51	51	50	50	50	50	54	50	49	49	49	49	56	56	56	56	58	57	56	56	56	56	56	55	48	57	52	52	52	52	52	52	52
Serum IgE	r	.360**	.231*	.350**	.432**	.440**	.275*	.346**	1	0.025	-0.143	-0.076	-0.013	-.364**	-0.057	-0.197	0.224	.339*	-0.024	-0.133	0.153	0.271	0.164	0.002	-0.078	0.159	0.176	0.12	.306*	-0.073	-0.137	0.045	0.174	-0.23	0.116	-0.033	0.142	-0.047	0.098	0.012	-.318*	0.199	-.321*	-0.089	.516**	-0.125	-0.158	-0.098	0.005
	P value	0.001	0.04	0.002	0	0	0.016	0.002		0.871	0.211	0.507	0.908	0.009	0.694	0.166	0.114	0.015	0.867	0.357	0.287	0.057	0.235	0.99	0.596	0.275	0.227	0.412	0.022	0.591	0.315	0.744	0.192	0.085	0.396	0.807	0.297	0.732	0.471	0.929	0.027	0.138	0.021	0.53	0	0.377	0.263	0.491	0.969
	N	79	79	79	76	63	76	79	79	44	78	78	77	51	51	51	51	51	50	50	50	50	54	50	49	49	49	49	56	56	56	56	58	57	56	56	56	56	56	55	48	57	52	52	52	52	52	52	52
Faecal IgA	r	.332*	.427**	.461**	.367*	0.232	0.176	0.189	0.025	1	-0.254	-0.166	0.109	0.341	0.086	-0.172	-0.345	-0.013	-0.158	-0.098	-0.239	0.107	-0.232	0.072	-0.22	-0.133	-0.043	-0.046	-0.122	-0.11	-0.121	.469*	0.063	-0.028	0.007	-0.158	-0.02	-0.151	-0.005	-0.088	0.273	0.327	-0.316	-0.364	0.334	0.337	-.435*	.468*	-0.311
	P value	0.026	0.003	0.001	0.015	0.194	0.258	0.219	0.871		0.097	0.28	0.491	0.12	0.704	0.445	0.116	0.954	0.495	0.674	0.296	0.645	0.254	0.756	0.337	0.575	0.856	0.835	0.543	0.585	0.548	0.014	0.747	0.886	0.972	0.431	0.921	0.453	0.98	0.662	0.244	0.089	0.133	0.081	0.111	0.107	0.034	0.021	0.139
	N	45	45	45	43	33	43	44	44	45	44	44	42	22	22	22	22	22	21	21	21	21	26	21	21	20	20	23	27	27	27	27	29	28	27	27	27	27	27	27	20	28	24	24	24	24	24	24	24
SAP	r	-0.061	0.011	-0.054	0.125	0.017	.275*	-0.161	-0.143	-0.254	1	.327**	-0.152	-0.113	.295*	-0.028	0.164	0.109	-.392**	-0.138	-0.149	0.255	0.269	.470**	-0.019	0.226	.333*	0.271	-0.014	0.064	-0.072	-0.111	0.03	0.122	0.109	0.194	0.151	0.217	0.061	0.164	-0.082	-0.066	.357*	-0.131	-0.126	0.06	0.049	-.308*	-0.128
	P value	0.596	0.922	0.637	0.283	0.899	0.017	0.16	0.211	0.097		0.004	0.19	0.435	0.038	0.849	0.256	0.449	0.005	0.346	0.307	0.077	0.051	0.001	0.897	0.122	0.021	0.06	0.919	0.64	0.601	0.421	0.826	0.369	0.429	0.155	0.272	0.111	0.657	0.237	0.584	0.628	0.01	0.359	0.377	0.676	0.732	0.028	0.371
	N	78	78	78	75	62	75	78	78	44	78	77	76	50	50	50	50	50	49	49	49	49	53	49	48	48	48	49	55	55	55	55	57	56	55	55	55	55	55	54	47	56	51	51	51	51	51	51	51
Haptoglobin	r	-0.034	-0.178	-0.149	-0.011	0.132	0.153	-0.08	-0.076	-0.166	.327**	1	-0.136	-0.276	-0.059	-0.187	0.266	.375**	0.071	-0.2	.461**	0.254	0.268	-0.058	0.084	-0.049	-0.024	0.04	0.251	0.05	-0.114	-0.136	-0.138	-0.082	-0.077	0.111	-0.05	0.036	-0.168	0.105	-0.257	0.177	-0.176	0.066	0.225	-0.147	-0.104	0.146	0.132
	P value	0.766	0.12	0.194	0.928	0.307	0.189	0.487	0.507	0.28	0.004		0.242	0.052	0.682	0.193	0.062	0.007	0.629	0.169	0.001	0.078	0.053	0.693	0.569	0.743	0.871	0.789	0.065	0.718	0.409	0.323	0.305	0.549	0.575	0.42	0.719	0.792	0.22	0.451	0.081	0.193	0.216	0.647	0.112	0.302	0.466	0.307	0.356
	N	78	78	78	75	62	75	78	78	44	77	78	76	50	50	50	50	50	49	49	49	49	53	49	48	48	48	48	55	55	55	55	57	56	55	55	55	55	55	54	47	56	51	51	51	51	51	51	51
AAT	r	-0.137	-0.095	-0.137	-0.101	-0.057	-0.014	0.036	-0.013	0.109	-0.152	-0.136	1	0.275	-0.149	.392**	-0.166	-.440**	0.215	.318*	0.041	-.403**	-0.01	-0.196	-0.08	-0.1	-0.16	0.1	-0.236	0.169	-0.077	-0.028	-0.167	0.144	-0.208	-0.022	-0.241	-0.03	-0.138	-0.009	.335*	-0.217	0.193	0.234	-0.196	-0.195	.325*	0.189	0.02
	P value	0.236	0.41	0.233	0.389	0.662	0.904	0.759	0.908	0.491	0.19	0.242		0.053	0.301	0.005	0.249	0.001	0.137	0.026	0.782	0.004	0.943	0.177	0.59	0.499	0.277	0.499	0.079	0.212	0.574	0.836	0.211	0.286	0.123	0.873	0.074	0.828	0.31	0.946	0.02	0.108	0.174	0.099	0.168	0.17	0.02	0.183	0.887
	N	77	77	77	75	62	75	77	77	42	76	76	77	50	50	50	50	50	49	49	49	49	53	49	48	48	48	48	56	56	56	56	58	57	56	56	56	56	56	55	48	56	51	51	51	51	51	51	51
CD3+	r	-0.146	-0.202	-0.252	-.324*	-.499**	-0.195	-0.256	-.364**	0.341	-0.113	-0.276	0.275	1	0.174	0.241	-.317*	-0.265	-0.027	.318*	-0.177	-.321*	-0.079	0.023	-0.148	0.024	-0.173	-0.019	-.837**	-0.122	.299*	0.127	-.332*	-0.013	-0.184	-0.266	-0.249	-0.254	-0.26	-0.167	.943**	-0.155	.338*	-0.006	-.426**	0.19	0.109	0.004	-0.114
	P value	0.306	0.155	0.074	0.025	0	0.184	0.07	0.009	0.12	0.435	0.052	0.053		0.222	0.089	0.024	0.06	0.852	0.024	0.218	0.023	0.588	0.876	0.327	0.876	0.249	0.902	0	0.408	0.039	0.389	0.024	0.93	0.21	0.068	0.088	0.082	0.074	0.263	0	0.297	0.02	0.966	0.003	0.2	0.467	0.979	0.446
	N	51	51	51	48	50	48	51	51	22	50	50	50	51	51	51	51	51	50	50	50	50	49	50	46	46	46	43	48	48	48	48	46	45	48	48	48	48	48	47	48	47	47	47	47	47	47	47	47
CD4+	r	0.201	0.194	0.273	0.133	0.048	0.021	0.047	-0.057	0.086	.295*	-0.059	-0.149	0.174	1	0.038	-0.147	-0.006	-.823**	-0.057	-.343*	0.219	-0.079	.848**	-0.179	0.184	0.27	0.149	-0.2	0.185	-0.12	-0.139	-0.02	0.087	0.174	0.167	0.134	0.185	-0.028	0.201	0.213	0.08	0.07	-.357*	-0.061	.391**	-0.153	-0.199	-0.272
	P value	0.158	0.171	0.052	0.366	0.74	0.889	0.745	0.694	0.704	0.038	0.682	0.301	0.222		0.789	0.304	0.966	0	0.696	0.015	0.126	0.591	0	0.235	0.22	0.07	0.339	0.173	0.209	0.417	0.347	0.894	0.571	0.236	0.258	0.363	0.208	0.853	0.175	0.146	0.594	0.642	0.014	0.686	0.007	0.304	0.181	0.064
	N	51	51	51	48	50	48	51	51	22	50	50	50	51	51	51	51	51	50	50	50	50	49	50	46	46	46	43	48	48	48	48	46	45	48	48	48	48	48	47	48	47	47	47	47	47	47	47	47
Naive CD4+	r	-.520**	-.339*	-.474**	-0.27	-0.169	-0.031	-0.241	-0.197	-0.172	-0.028	-0.187	.392**	0.241	0.038	1	0.098	-.808**	0.036	.821**	0.008	-.707**	-0.167	-0.046	-0.243	-0.117	-0.174	0.087	-0.237	.362*	-.312*	-0.235	0.013	0.271	-0.08	0.262	-0.105	0.282	-0.153	0.162	0.265	-.320*	.385**	.352*	-.309*	-.291*	.420**	0.101	0.17
	P value	0	0.015	0	0.064	0.24	0.835	0.088	0.166	0.445	0.849	0.193	0.005	0.089	0.789		0.492	0	0.805	0	0.957	0	0.253	0.75	0.103	0.44	0.247	0.58	0.104	0.011	0.031	0.107	0.932	0.072	0.59	0.072	0.477	0.053	0.299	0.277	0.069	0.028	0.008	0.015	0.035	0.047	0.003	0.499	0.254
	N	51	51	51	48	50	48	51	51	22	50	50	50	51	51	51	51	51	50	50	50	50	49	50	46	46	46	43	48	48	48	48	46	45	48	48	48	48	48	47	48	47	47	47	47	47	47	47	47
Memory CD4+	r	0.14	0.142	0.122	.305*	.286*	.308*	0.01	0.224	-0.345	0.164	0.266	-0.166	-.317*	-0.147	0.098	1	0.174	0.016	0.121	.542**	-0.07	-0.056	-0.036	-0.2	0.223	0.171	0.107	.295*	0.002	-0.067	0.066	0.203	.464**	.300*	.379**	.339*	.355*	0.209	.325*	-.325*	-0.04	-0.068	0.228	0.118	-.299*	0.031	-0.22	-0.072
	P value	0.326	0.319	0.395	0.035	0.044	0.033	0.945	0.114	0.116	0.256	0.062	0.249	0.024	0.304	0.492		0.222	0.911	0.404	0	0.629	0.701	0.802	0.184	0.136	0.255	0.494	0.042	0.992	0.651	0.657	0.176	0.001	0.039	0.008	0.018	0.013	0.154	0.026	0.024	0.788	0.652	0.123	0.428	0.041	0.834	0.137	0.632
	N	51	51	51	48	50	48	51	51	22	50	50	50	51	51	51	51	51	50	50	50	50	49	50	46	46	46	43	48	48	48	48	46	45	48	48	48	48	48	47	48	47	47	47	47	47	47	47	47
Effector CD4+	r	.619**	.407**	.579**	.397**	0.274	0.16	0.242	.339*	-0.013	0.109	.375**	-.440**	-0.265	-0.006	-.808**	0.174	1	-0.105	-.721**	0.196	.725**	0.17	0.145	0.117	0.277	0.271	-0.011	.330*	-0.262	0.193	0.173	0.015	-0.165	0.144	-0.147	0.171	-0.176	0.16	-0.051	-.314*	0.222	-.339*	-.295*	.328*	0.198	-.432**	-0.136	-0.114
	P value	0	0.003	0	0.005	0.054	0.278	0.087	0.015	0.954	0.449	0.007	0.001	0.06	0.966	0	0.222		0.468	0	0.172	0	0.242	0.314	0.441	0.063	0.069	0.944	0.022	0.072	0.188	0.24	0.919	0.279	0.327	0.317	0.246	0.231	0.278	0.732	0.03	0.135	0.02	0.044	0.024	0.183	0.002	0.363	0.445
	N	51	51	51	48	50	48	51	51	22	50	50	50	51	51	51	51	51	50	50	50	50	49	50	46	46	46	43	48	48	48	48	46	45	48	48	48	48	48	47	48	47	47	47	47	47	47	47	47
CD8+	r	-0.222	-.289*	-.284*	-.296*	-0.121	-0.211	-0.022	-0.024	-0.158	-.392**	0.071	0.215	-0.027	-.823**	0.036	0.016	-0.105	1	0.185	0.275	-.316*	0.132	-.942**	0.269	-.344*	-.438**	-0.259	0.018	-0.172	0.13	0.087	-0.146	-0.083	-0.143	-.390**	-0.106	-.411**	-0.067	-.441**	-0.063	-0.024	-0.119	.343*	0.052	-.353*	0.174	0.248	.292*
	P value	0.122	0.041	0.046	0.043	0.408	0.154	0.881	0.867	0.495	0.005	0.629	0.137	0.852	0	0.805	0.911	0.468		0.199	0.054	0.026	0.373	0	0.074	0.021	0.003	0.098	0.903	0.248	0.382	0.559	0.339	0.594	0.337	0.007	0.477	0.004	0.656	0.002	0.674	0.872	0.432	0.02	0.732	0.016	0.246	0.097	0.049
	N	50	50	50	47	49	47	50	50	21	49	49	49	50	50	50	50	50	50	50	50	50	48	50	45	45	45	42	47	47	47	47	45	44	47	47	47	47	47	46	47	46	46	46	46	46	46	46	46
Naive CD8+	r	-.472**	-.376**	-.461**	-.366*	-0.228	-0.153	-0.201	-0.133	-0.098	-0.138	-0.2	.318*	.318*	-0.057	.821**	0.121	-.721**	0.185	1	0.003	-.885**	-0.132	-0.215	-0.235	-0.08	-0.255	0.009	-0.287	0.186	-0.212	-0.146	0.011	0.238	-0.01	0.087	-0.045	0.107	-0.094	0.028	.304*	-0.231	.319*	.318*	-0.254	-0.275	.362*	-0.061	0.083
	P value	0.001	0.007	0.001	0.011	0.116	0.306	0.161	0.357	0.674	0.346	0.169	0.026	0.024	0.696	0	0.404	0	0.199		0.985	0	0.37	0.135	0.121	0.602	0.091	0.953	0.051	0.211	0.152	0.328	0.944	0.119	0.947	0.559	0.763	0.475	0.528	0.851	0.038	0.123	0.031	0.031	0.089	0.064	0.014	0.689	0.582
	N	50	50	50	47	49	47	50	50	21	49	49	49	50	50	50	50	50	50	50	50	50	48	50	45	45	45	42	47	47	47	47	45	44	47	47	47	47	47	46	47	46	46	46	46	46	46	46	46
Memory CD8+	r	.284*	-0.087	0.115	0.067	0.048	-0.031	-0.026	0.153	-0.239	-0.149	.461**	0.041	-0.177	-.343*	0.008	.542**	0.196	0.275	0.003	1	-0.085	0.214	-0.255	-0.004	0.093	0.028	0.111	0.208	0.058	0.014	0.027	-0.103	0.16	-0.077	0.193	-0.118	0.146	-0.105	0.163	-0.216	0.08	-0.288	.412**	0.052	-.359*	0.104	0.188	0.22
	P value	0.045	0.55	0.426	0.654	0.741	0.836	0.857	0.287	0.296	0.307	0.001	0.782	0.218	0.015	0.957	0	0.172	0.054	0.985		0.557	0.143	0.074	0.977	0.544	0.854	0.485	0.161	0.698	0.923	0.856	0.502	0.3	0.605	0.194	0.43	0.326	0.482	0.279	0.145	0.595	0.052	0.004	0.73	0.014	0.493	0.212	0.143
	N	50	50	50	47	49	47	50	50	21	49	49	49	50	50	50	50	50	50	50	50	50	48	50	45	45	45	42	47	47	47	47	45	44	47	47	47	47	47	46	47	46	46	46	46	46	46	46	46
Effector CD8+	r	.489**	.449**	.561**	.469**	.417**	0.233	0.228	0.271	0.107	0.255	0.254	-.403**	-.321*	0.219	-.707**	-0.07	.725**	-.316*	-.885**	-0.085	1	0.236	.369**	0.095	0.209	.409**	0.083	.340*	-0.069	-0.022	0.121	0.034	-0.188	0.091	-0.048	0.134	-0.058	0.111	0.035	-.327*	.292*	-.325*	-.470**	.378**	.346*	-.466**	-0.04	-0.136
	P value	0	0.001	0	0.001	0.003	0.115	0.112	0.057	0.645	0.077	0.078	0.004	0.023	0.126	0	0.629	0	0.026	0	0.557		0.106	0.008	0.534	0.168	0.005	0.602	0.019	0.646	0.883	0.416	0.823	0.22	0.543	0.747	0.37	0.7	0.459	0.818	0.025	0.049	0.028	0.001	0.01	0.018	0.001	0.794	0.367
	N	50	50	50	47	49	47	50	50	21	49	49	49	50	50	50	50	50	50	50	50	50	48	50	45	45	45	42	47	47	47	47	45	44	47	47	47	47	47	46	47	46	46	46	46	46	46	46	46
Terminally differentiated (KLRG1+) CD8+	r	-0.068	-0.061	-0.176	-0.062	0.101	0.072	0.027	0.164	-0.232	0.269	0.268	-0.01	-0.079	-0.079	-0.167	-0.056	0.17	0.132	-0.132	0.214	0.236	1	-0.096	.299*	0.047	0.105	.392**	-0.034	-.393**	0.24	0.219	-.552**	-0.26	-.515**	-0.214	-.466**	-0.243	-.361*	-0.153	0.006	0.051	0.067	-0.181	0.215	0.005	-0.146	0.089	.343*
	P value	0.624	0.656	0.198	0.665	0.483	0.61	0.846	0.235	0.254	0.051	0.053	0.943	0.588	0.591	0.253	0.701	0.242	0.373	0.37	0.143	0.106		0.515	0.035	0.748	0.471	0.006	0.813	0.005	0.093	0.126	0	0.078	0	0.135	0.001	0.089	0.01	0.294	0.967	0.727	0.65	0.219	0.142	0.972	0.322	0.548	0.017
	N	55	55	55	52	51	52	54	54	26	53	53	53	49	49	49	49	49	48	48	48	48	55	48	50	49	49	48	50	50	50	50	48	47	50	50	50	50	50	49	47	49	48	48	48	48	48	48	48
CD4+ : CD8+	r	0.21	.295*	.326*	0.269	0.125	0.164	-0.017	0.002	0.072	.470**	-0.058	-0.196	0.023	.848**	-0.046	-0.036	0.145	-.942**	-0.215	-0.255	.369**	-0.096	1	-0.132	0.285	.394**	0.212	-0.007	0.2	-0.153	-0.122	0.109	0.015	0.13	.327*	0.086	.349*	0.029	.396**	0.056	0.009	0.161	-.313*	-0.088	.331*	-0.124	-0.229	-0.236
	P value	0.143	0.037	0.021	0.067	0.393	0.27	0.908	0.99	0.756	0.001	0.693	0.177	0.876	0	0.75	0.802	0.314	0	0.135	0.074	0.008	0.515		0.389	0.058	0.007	0.179	0.96	0.178	0.305	0.413	0.474	0.925	0.385	0.025	0.565	0.016	0.846	0.006	0.707	0.95	0.286	0.034	0.562	0.024	0.41	0.126	0.114
	N	50	50	50	47	49	47	50	50	21	49	49	49	50	50	50	50	50	50	50	50	50	48	50	45	45	45	42	47	47	47	47	45	44	47	47	47	47	47	46	47	46	46	46	46	46	46	46	46
CD25+ FoxP3+ (Treg)	r	-0.17	-0.253	-0.205	-0.219	-0.225	-0.172	-0.142	-0.078	-0.22	-0.019	0.084	-0.08	-0.148	-0.179	-0.243	-0.2	0.117	0.269	-0.235	-0.004	0.095	.299*	-0.132	1	-.637**	-.545**	-.461**	-0.041	-.297*	.411**	0.019	-0.259	-0.272	-0.222	-0.241	-0.259	-0.235	-0.283	-0.241	-0.185	-0.009	0.148	-0.054	-0.159	0.107	-0.113	0.194	.336*
	P value	0.238	0.077	0.154	0.139	0.123	0.248	0.331	0.596	0.337	0.897	0.569	0.59	0.327	0.235	0.103	0.184	0.441	0.074	0.121	0.977	0.534	0.035	0.389		0	0	0.001	0.785	0.043	0.004	0.897	0.085	0.07	0.135	0.103	0.079	0.112	0.054	0.106	0.229	0.951	0.315	0.717	0.28	0.468	0.445	0.187	0.02
	N	50	50	50	47	48	47	49	49	21	48	48	48	46	46	46	46	46	45	45	45	45	50	45	50	47	47	46	47	47	47	47	45	45	47	47	47	47	47	46	44	49	48	48	48	48	48	48	48
Effector CD4+ : Treg	r	0.263	0.268	0.187	0.2	.292*	0.232	0.093	0.159	-0.133	0.226	-0.049	-0.1	0.024	0.184	-0.117	0.223	0.277	-.344*	-0.08	0.093	0.209	0.047	0.285	-.637**	1	.926**	.740**	0.047	-0.07	-0.03	0.11	-0.02	0.157	-0.092	0.162	-0.057	0.202	0.076	0.197	0.115	0.104	-0.059	-0.122	0.187	0.01	-0.121	-.358*	-0.241
	P value	0.068	0.063	0.199	0.182	0.049	0.121	0.525	0.275	0.575	0.122	0.743	0.499	0.876	0.22	0.44	0.136	0.063	0.021	0.602	0.544	0.168	0.748	0.058	0		0	0	0.761	0.653	0.848	0.476	0.898	0.321	0.551	0.292	0.712	0.189	0.623	0.205	0.456	0.493	0.702	0.423	0.218	0.946	0.427	0.016	0.11
	N	49	49	49	46	46	46	49	49	20	48	48	48	46	46	46	46	46	45	45	45	45	49	45	47	49	49	46	44	44	44	44	42	42	44	44	44	44	44	43	44	46	45	45	45	45	45	45	45
Effector CD8+ : Treg	r	0.202	.285*	0.18	0.26	.413**	.299*	0.116	0.176	-0.043	.333*	-0.024	-0.16	-0.173	0.27	-0.174	0.171	0.271	-.438**	-0.255	0.028	.409**	0.105	.394**	-.545**	.926**	1	.787**	0.21	0.01	-0.135	0.115	-0.009	0.156	-0.111	0.248	-0.058	.298*	0.12	0.297	-0.074	0.092	-0.088	-0.195	0.257	0.045	-0.168	-0.292	-0.22
	P value	0.164	0.047	0.216	0.08	0.004	0.044	0.427	0.227	0.856	0.021	0.871	0.277	0.249	0.07	0.247	0.255	0.069	0.003	0.091	0.854	0.005	0.471	0.007	0	0		0	0.171	0.947	0.383	0.459	0.952	0.323	0.472	0.105	0.707	0.05	0.44	0.053	0.633	0.543	0.566	0.199	0.089	0.768	0.271	0.051	0.146
	N	49	49	49	46	46	46	49	49	20	48	48	48	46	46	46	46	46	45	45	45	45	49	45	47	49	49	46	44	44	44	44	42	42	44	44	44	44	44	43	44	46	45	45	45	45	45	45	45
Terminanlly differentiated CD8+ : Treg	r	0.028	0.214	0.013	0.163	.333*	0.258	0.072	0.12	-0.046	0.271	0.04	0.1	-0.019	0.149	0.087	0.107	-0.011	-0.259	0.009	0.111	0.083	.392**	0.212	-.461**	.740**	.787**	1	0.058	0.092	-0.201	0.114	-0.198	0.089	-0.293	0.166	-0.251	0.201	-0.05	0.197	0.129	-0.017	-0.089	0.054	0.186	-0.15	0.061	-0.16	-0.111
	P value	0.848	0.14	0.928	0.278	0.024	0.084	0.625	0.412	0.835	0.06	0.789	0.499	0.902	0.339	0.58	0.494	0.944	0.098	0.953	0.485	0.602	0.006	0.179	0.001	0	0		0.713	0.559	0.197	0.466	0.215	0.581	0.056	0.288	0.104	0.197	0.748	0.21	0.421	0.91	0.565	0.73	0.226	0.33	0.696	0.299	0.471
	N	49	49	49	46	46	46	49	49	23	49	48	48	43	43	43	43	43	42	42	42	42	48	42	46	46	46	49	43	43	43	43	41	41	43	43	43	43	43	42	41	45	44	44	44	44	44	44	44
CD19+	r	0.196	.302*	.395**	.422**	.527**	.290*	.277*	.306*	-0.122	-0.014	0.251	-0.236	-.837**	-0.2	-0.237	.295*	.330*	0.018	-0.287	0.208	.340*	-0.034	-0.007	-0.041	0.047	0.21	0.058	1	0.183	-.431**	-0.119	0.238	-0.086	0.141	0.111	0.205	0.093	.273*	0.132	-.909**	0.106	-.350*	-0.218	.484**	0.01	-.387**	-0.089	-0.011
	P value	0.144	0.022	0.002	0.001	0	0.032	0.039	0.022	0.543	0.919	0.065	0.079	0	0.173	0.104	0.042	0.022	0.903	0.051	0.161	0.019	0.813	0.96	0.785	0.761	0.171	0.713		0.172	0.001	0.376	0.084	0.54	0.296	0.41	0.126	0.491	0.04	0.333	0	0.451	0.014	0.132	0	0.945	0.006	0.541	0.941
	N	57	57	57	55	55	55	56	56	27	55	55	56	48	48	48	48	48	47	47	47	47	50	47	47	44	44	43	57	57	57	57	54	53	57	57	57	57	57	56	48	53	49	49	49	49	49	49	49
Naive CD19+	r	-0.128	0.084	0.088	0.007	0.185	-0.086	-0.24	-0.073	-0.11	0.064	0.05	0.169	-0.122	0.185	.362*	0.002	-0.262	-0.172	0.186	0.058	-0.069	-.393**	0.2	-.297*	-0.07	0.01	0.092	0.183	1	-.723**	-.604**	0.149	0.065	0.071	0.232	0.016	0.221	-0.164	0.182	-0.139	0.11	-0.108	0.154	-0.048	-0.083	0.164	0.217	0.011
	P value	0.344	0.535	0.514	0.96	0.177	0.533	0.075	0.591	0.585	0.64	0.718	0.212	0.408	0.209	0.011	0.992	0.072	0.248	0.211	0.698	0.646	0.005	0.178	0.043	0.653	0.947	0.559	0.172		0	0	0.282	0.642	0.598	0.083	0.904	0.099	0.223	0.179	0.347	0.435	0.46	0.292	0.744	0.571	0.261	0.134	0.94
	N	57	57	57	55	55	55	56	56	27	55	55	56	48	48	48	48	48	47	47	47	47	50	47	47	44	44	43	57	57	57	57	54	53	57	57	57	57	57	56	48	53	49	49	49	49	49	49	49
Memory CD19+	r	0.019	-0.229	-.275*	-.282*	-.444**	-0.193	-0.065	-0.137	-0.121	-0.072	-0.114	-0.077	.299*	-0.12	-.312*	-0.067	0.193	0.13	-0.212	0.014	-0.022	0.24	-0.153	.411**	-0.03	-0.135	-0.201	-.431**	-.723**	1	.342**	-0.178	0.002	-0.038	-0.203	-0.04	-0.175	-0.051	-0.157	.346*	0.047	0.091	-0.008	-0.219	0.132	-0.044	-0.004	-0.044
	P value	0.888	0.086	0.038	0.037	0.001	0.159	0.635	0.315	0.548	0.601	0.409	0.574	0.039	0.417	0.031	0.651	0.188	0.382	0.152	0.923	0.883	0.093	0.305	0.004	0.848	0.383	0.197	0.001	0		0.009	0.197	0.988	0.781	0.13	0.77	0.194	0.707	0.248	0.016	0.739	0.534	0.954	0.131	0.365	0.767	0.979	0.763
	N	57	57	57	55	55	55	56	56	27	55	55	56	48	48	48	48	48	47	47	47	47	50	47	47	44	44	43	57	57	57	57	54	53	57	57	57	57	57	56	48	53	49	49	49	49	49	49	49
Germinal centre CD19+	r	-0.1	-0.004	-0.111	0.04	0.006	0.154	-0.013	0.045	.469*	-0.111	-0.136	-0.028	0.127	-0.139	-0.235	0.066	0.173	0.087	-0.146	0.027	0.121	0.219	-0.122	0.019	0.11	0.115	0.114	-0.119	-.604**	.342**	1	-0.162	.282*	-0.089	-0.146	-0.024	-0.141	0.222	-0.083	0.137	-.295*	-0.062	-0.103	0.101	0.058	-0.115	-0.033	-0.026
	P value	0.46	0.978	0.412	0.769	0.967	0.262	0.925	0.744	0.014	0.421	0.323	0.836	0.389	0.347	0.107	0.657	0.24	0.559	0.328	0.856	0.416	0.126	0.413	0.897	0.476	0.459	0.466	0.376	0	0.009		0.242	0.041	0.512	0.28	0.858	0.296	0.097	0.545	0.353	0.032	0.671	0.48	0.488	0.694	0.43	0.823	0.86
	N	57	57	57	55	55	55	56	56	27	55	55	56	48	48	48	48	48	47	47	47	47	50	47	47	44	44	43	57	57	57	57	54	53	57	57	57	57	57	56	48	53	49	49	49	49	49	49	49
MFI PNA CD19+	r	0.134	0.191	.274*	.330*	0.211	.275*	.358**	0.174	0.063	0.03	-0.138	-0.167	-.332*	-0.02	0.013	0.203	0.015	-0.146	0.011	-0.103	0.034	-.552**	0.109	-0.259	-0.02	-0.009	-0.198	0.238	0.149	-0.178	-0.162	1	0.116	.838**	.394**	.818**	.412**	.694**	.369**	-.326*	0.014	-0.203	-0.009	0.189	-0.043	-0.148	-.326*	-.421**
	P value	0.31	0.148	0.036	0.012	0.129	0.039	0.006	0.192	0.747	0.826	0.305	0.211	0.024	0.894	0.932	0.176	0.919	0.339	0.944	0.502	0.823	0	0.474	0.085	0.898	0.952	0.215	0.084	0.282	0.197	0.242		0.385	0	0.003	0	0.002	0	0.007	0.029	0.92	0.167	0.953	0.198	0.77	0.316	0.024	0.003
	N	59	59	59	57	53	57	58	58	29	57	57	58	46	46	46	46	46	45	45	45	45	48	45	45	42	42	41	54	54	54	54	59	58	54	54	54	54	54	53	45	52	48	48	48	48	48	48	48
MFI MHC II CD19+	r	-0.254	-0.193	-.277*	-0.103	0.069	0.019	-0.184	-0.23	-0.028	0.122	-0.082	0.144	-0.013	0.087	0.271	.464**	-0.165	-0.083	0.238	0.16	-0.188	-0.26	0.015	-0.272	0.157	0.156	0.089	-0.086	0.065	0.002	.282*	0.116	1	0.179	.465**	0.242	.476**	.310*	.373**	0.023	-0.19	-0.104	0.263	-0.091	-0.165	0.168	0.013	-0.135
	P value	0.055	0.147	0.035	0.451	0.629	0.889	0.17	0.085	0.886	0.369	0.549	0.286	0.93	0.571	0.072	0.001	0.279	0.594	0.119	0.3	0.22	0.078	0.925	0.07	0.321	0.323	0.581	0.54	0.642	0.988	0.041	0.385		0.199	0	0.08	0	0.024	0.006	0.883	0.178	0.48	0.071	0.538	0.263	0.254	0.93	0.361
	N	58	58	58	56	52	56	57	57	28	56	56	57	45	45	45	45	45	44	44	44	44	47	44	45	42	42	41	53	53	53	53	58	58	53	53	53	53	53	52	44	52	48	48	48	48	48	48	48
Naive CD19+ PNA (MFI)	r	.330*	.319*	.437**	.327*	0.163	0.15	.378**	0.116	0.007	0.109	-0.077	-0.208	-0.184	0.174	-0.08	.300*	0.144	-0.143	-0.01	-0.077	0.091	-.515**	0.13	-0.222	-0.092	-0.111	-0.293	0.141	0.071	-0.038	-0.089	.838**	0.179	1	0.191	.966**	0.204	.682**	0.225	-0.216	0.048	-0.243	-0.09	0.139	0.087	-0.223	-.392**	-.524**
	P value	0.012	0.016	0.001	0.015	0.233	0.273	0.004	0.396	0.972	0.429	0.575	0.123	0.21	0.236	0.59	0.039	0.327	0.337	0.947	0.605	0.543	0	0.385	0.135	0.551	0.472	0.056	0.296	0.598	0.781	0.512	0	0.199		0.154	0	0.129	0	0.096	0.141	0.73	0.093	0.537	0.341	0.554	0.124	0.005	0
	N	57	57	57	55	55	55	56	56	27	55	55	56	48	48	48	48	48	47	47	47	47	50	47	47	44	44	43	57	57	57	57	54	53	57	57	57	57	57	56	48	53	49	49	49	49	49	49	49
Naive CD19+ MHC II (MFI)	r	-0.132	-0.127	-0.031	.300*	.273*	.354**	0.013	-0.033	-0.158	0.194	0.111	-0.022	-0.266	0.167	0.262	.379**	-0.147	-.390**	0.087	0.193	-0.048	-0.214	.327*	-0.241	0.162	0.248	0.166	0.111	0.232	-0.203	-0.146	.394**	.465**	0.191	1	0.182	.985**	.281*	.919**	-0.18	-0.27	0.102	0.274	-0.024	-.307*	0.153	-0.054	-0.015
	P value	0.328	0.348	0.816	0.026	0.043	0.008	0.921	0.807	0.431	0.155	0.42	0.873	0.068	0.258	0.072	0.008	0.317	0.007	0.559	0.194	0.747	0.135	0.025	0.103	0.292	0.105	0.288	0.41	0.083	0.13	0.28	0.003	0	0.154		0.176	0	0.034	0	0.22	0.05	0.487	0.056	0.869	0.032	0.293	0.714	0.919
	N	57	57	57	55	55	55	56	56	27	55	55	56	48	48	48	48	48	47	47	47	47	50	47	47	44	44	43	57	57	57	57	54	53	57	57	57	57	57	56	48	53	49	49	49	49	49	49	49
Memory CD19+ PNA (MFI)	r	.299*	.318*	.399**	.336*	0.217	0.189	.340*	0.142	-0.02	0.151	-0.05	-0.241	-0.249	0.134	-0.105	.339*	0.171	-0.106	-0.045	-0.118	0.134	-.466**	0.086	-0.259	-0.057	-0.058	-0.251	0.205	0.016	-0.04	-0.024	.818**	0.242	.966**	0.182	1	0.194	.757**	0.214	-.285*	0.035	-.284*	-0.145	0.237	0.088	-0.265	-.386**	-.513**
	P value	0.024	0.016	0.002	0.012	0.111	0.167	0.01	0.297	0.921	0.272	0.719	0.074	0.088	0.363	0.477	0.018	0.246	0.477	0.763	0.43	0.37	0.001	0.565	0.079	0.712	0.707	0.104	0.126	0.904	0.77	0.858	0	0.08	0	0.176		0.149	0	0.114	0.05	0.804	0.048	0.321	0.102	0.547	0.066	0.006	0
	N	57	57	57	55	55	55	56	56	27	55	55	56	48	48	48	48	48	47	47	47	47	50	47	47	44	44	43	57	57	57	57	54	53	57	57	57	57	57	56	48	53	49	49	49	49	49	49	49
Memory CD19+ MHC II (MFI)	r	-0.162	-0.118	-0.069	.270*	0.242	.346**	-0.029	-0.047	-0.151	0.217	0.036	-0.03	-0.254	0.185	0.282	.355*	-0.176	-.411**	0.107	0.146	-0.058	-0.243	.349*	-0.235	0.202	.298*	0.201	0.093	0.221	-0.175	-0.141	.412**	.476**	0.204	.985**	0.194	1	.285*	.905**	-0.174	-.279*	0.13	0.249	-0.068	-0.259	0.144	-0.092	-0.057
	P value	0.229	0.381	0.612	0.046	0.075	0.01	0.829	0.732	0.453	0.111	0.792	0.828	0.082	0.208	0.053	0.013	0.231	0.004	0.475	0.326	0.7	0.089	0.016	0.112	0.189	0.05	0.197	0.491	0.099	0.194	0.296	0.002	0	0.129	0	0.149		0.032	0	0.236	0.043	0.374	0.085	0.641	0.072	0.324	0.529	0.698
	N	57	57	57	55	55	55	56	56	27	55	55	56	48	48	48	48	48	47	47	47	47	50	47	47	44	44	43	57	57	57	57	54	53	57	57	57	57	57	56	48	53	49	49	49	49	49	49	49
Germinal centre CD19+ PNA (MFI)	r	0.151	0.158	0.227	.388**	.333*	.373**	.409**	0.098	-0.005	0.061	-0.168	-0.138	-0.26	-0.028	-0.153	0.209	0.16	-0.067	-0.094	-0.105	0.111	-.361*	0.029	-0.283	0.076	0.12	-0.05	.273*	-0.164	-0.051	0.222	.694**	.310*	.682**	.281*	.757**	.285*	1	.337*	-.299*	-0.213	-.314*	-0.127	.353*	-0.003	-0.238	-.291*	-.335*
	P value	0.263	0.241	0.089	0.003	0.013	0.005	0.002	0.471	0.98	0.657	0.22	0.31	0.074	0.853	0.299	0.154	0.278	0.656	0.528	0.482	0.459	0.01	0.846	0.054	0.623	0.44	0.748	0.04	0.223	0.707	0.097	0	0.024	0	0.034	0	0.032		0.011	0.039	0.125	0.028	0.384	0.013	0.983	0.1	0.043	0.019
	N	57	57	57	55	55	55	56	56	27	55	55	56	48	48	48	48	48	47	47	47	47	50	47	47	44	44	43	57	57	57	57	54	53	57	57	57	57	57	56	48	53	49	49	49	49	49	49	49
Germinal centre CD19+ MHC II (MFI)	r	-0.049	-0.019	0.072	.419**	.347*	.454**	0.07	0.012	-0.088	0.164	0.105	-0.009	-0.167	0.201	0.162	.325*	-0.051	-.441**	0.028	0.163	0.035	-0.153	.396**	-0.241	0.197	0.297	0.197	0.132	0.182	-0.157	-0.083	.369**	.373**	0.225	.919**	0.214	.905**	.337*	1	-0.096	-0.255	0.089	0.125	0.033	-0.19	0.036	-0.128	-0.05
	P value	0.722	0.891	0.597	0.002	0.01	0.001	0.612	0.929	0.662	0.237	0.451	0.946	0.263	0.175	0.277	0.026	0.732	0.002	0.851	0.279	0.818	0.294	0.006	0.106	0.205	0.053	0.21	0.333	0.179	0.248	0.545	0.007	0.006	0.096	0	0.114	0	0.011		0.52	0.068	0.548	0.396	0.823	0.196	0.808	0.386	0.736
	N	56	56	56	54	54	54	55	55	27	54	54	55	47	47	47	47	47	46	46	46	46	49	46	46	43	43	42	56	56	56	56	53	52	56	56	56	56	56	56	47	52	48	48	48	48	48	48	48
CD3+ : CD19+ ratio	r	-0.151	-0.218	-.318*	-.325*	-.503**	-0.178	-0.247	-.318*	0.273	-0.082	-0.257	.335*	.943**	0.213	0.265	-.325*	-.314*	-0.063	.304*	-0.216	-.327*	0.006	0.056	-0.185	0.115	-0.074	0.129	-.909**	-0.139	.346*	0.137	-.326*	0.023	-0.216	-0.18	-.285*	-0.174	-.299*	-0.096	1	-0.151	.387**	0.209	-.423**	-0.034	.377*	0.004	-0.069
	P value	0.306	0.137	0.027	0.027	0	0.236	0.09	0.027	0.244	0.584	0.081	0.02	0	0.146	0.069	0.024	0.03	0.674	0.038	0.145	0.025	0.967	0.707	0.229	0.456	0.633	0.421	0	0.347	0.016	0.353	0.029	0.883	0.141	0.22	0.05	0.236	0.039	0.52		0.327	0.01	0.174	0.004	0.824	0.012	0.979	0.657
	N	48	48	48	46	47	46	48	48	20	47	47	48	48	48	48	48	48	47	47	47	47	47	47	44	44	44	41	48	48	48	48	45	44	48	48	48	48	48	47	48	44	44	44	44	44	44	44	44
NKp46+	r	.313*	.281*	.275*	-0.045	-0.008	-.303*	0.05	0.199	0.327	-0.066	0.177	-0.217	-0.155	0.08	-.320*	-0.04	0.222	-0.024	-0.231	0.08	.292*	0.051	0.009	-0.009	0.104	0.092	-0.017	0.106	0.11	0.047	-.295*	0.014	-0.19	0.048	-0.27	0.035	-.279*	-0.213	-0.255	-0.151	1	-.450**	-0.239	.350*	0.214	-.314*	-0.073	-0.219
	P value	0.017	0.033	0.037	0.744	0.955	0.024	0.711	0.138	0.089	0.628	0.193	0.108	0.297	0.594	0.028	0.788	0.135	0.872	0.123	0.595	0.049	0.727	0.95	0.951	0.493	0.543	0.91	0.451	0.435	0.739	0.032	0.92	0.178	0.73	0.05	0.804	0.043	0.125	0.068	0.327		0.001	0.085	0.01	0.125	0.022	0.601	0.115
	N	58	58	58	55	56	55	57	57	28	56	56	56	47	47	47	47	47	46	46	46	46	49	46	49	46	46	45	53	53	53	53	52	52	53	53	53	53	53	52	44	58	53	53	53	53	53	53	53
NKp46+ stage 1	r	-.423**	-.420**	-.445**	-0.252	-.391**	0.007	-.374**	-.321*	-0.316	.357*	-0.176	0.193	.338*	0.07	.385**	-0.068	-.339*	-0.119	.319*	-0.288	-.325*	0.067	0.161	0.148	-0.059	-0.088	-0.089	-.350*	-0.108	0.091	-0.062	-0.203	-0.104	-0.243	0.102	-.284*	0.13	-.314*	0.089	.387**	-.450**	1	0.147	-.587**	-0.208	.464**	-0.12	0.19
	P value	0.002	0.002	0.001	0.077	0.005	0.962	0.006	0.021	0.133	0.01	0.216	0.174	0.02	0.642	0.008	0.652	0.02	0.432	0.031	0.052	0.028	0.65	0.286	0.315	0.702	0.566	0.565	0.014	0.46	0.534	0.671	0.167	0.48	0.093	0.487	0.048	0.374	0.028	0.548	0.01	0.001		0.294	0	0.134	0	0.391	0.174
	N	53	53	53	50	51	50	52	52	24	51	51	51	47	47	47	47	47	46	46	46	46	48	46	48	45	45	44	49	49	49	49	48	48	49	49	49	49	49	48	44	53	53	53	53	53	53	53	53
NKp46+ stage 2	r	-0.207	-.371**	-.296*	-0.266	-0.238	-0.209	-0.195	-0.089	-0.364	-0.131	0.066	0.234	-0.006	-.357*	.352*	0.228	-.295*	.343*	.318*	.412**	-.470**	-0.181	-.313*	-0.054	-0.122	-0.195	0.054	-0.218	0.154	-0.008	-0.103	-0.009	0.263	-0.09	0.274	-0.145	0.249	-0.127	0.125	0.209	-0.239	0.147	1	-.387**	-.840**	.803**	0.126	0.108
	P value	0.137	0.006	0.031	0.061	0.093	0.146	0.167	0.53	0.081	0.359	0.647	0.099	0.966	0.014	0.015	0.123	0.044	0.02	0.031	0.004	0.001	0.219	0.034	0.717	0.423	0.199	0.73	0.132	0.292	0.954	0.48	0.953	0.071	0.537	0.056	0.321	0.085	0.384	0.396	0.174	0.085	0.294		0.004	0	0	0.369	0.44
	N	53	53	53	50	51	50	52	52	24	51	51	51	47	47	47	47	47	46	46	46	46	48	46	48	45	45	44	49	49	49	49	48	48	49	49	49	49	49	48	44	53	53	53	53	53	53	53	53
NKp46+ stage 3	r	.352**	.371**	.429**	.535**	.636**	.395**	.473**	.516**	0.334	-0.126	0.225	-0.196	-.426**	-0.061	-.309*	0.118	.328*	0.052	-0.254	0.052	.378**	0.215	-0.088	-0.159	0.187	0.257	0.186	.484**	-0.048	-0.219	0.101	0.189	-0.091	0.139	-0.024	0.237	-0.068	.353*	0.033	-.423**	.350*	-.587**	-.387**	1	-0.031	-.528**	-0.015	0.016
	P value	0.01	0.006	0.001	0	0	0.004	0	0	0.111	0.377	0.112	0.168	0.003	0.686	0.035	0.428	0.024	0.732	0.089	0.73	0.01	0.142	0.562	0.28	0.218	0.089	0.226	0	0.744	0.131	0.488	0.198	0.538	0.341	0.869	0.102	0.641	0.013	0.823	0.004	0.01	0	0.004		0.824	0	0.916	0.911
	N	53	53	53	50	51	50	52	52	24	51	51	51	47	47	47	47	47	46	46	46	46	48	46	48	45	45	44	49	49	49	49	48	48	49	49	49	49	49	48	44	53	53	53	53	53	53	53	53
NKp46+ stage 4	r	0.166	.321*	0.214	0.009	-0.028	-0.076	0.041	-0.125	0.337	0.06	-0.147	-0.195	0.19	.391**	-.291*	-.299*	0.198	-.353*	-0.275	-.359*	.346*	0.005	.331*	0.107	0.01	0.045	-0.15	0.01	-0.083	0.132	0.058	-0.043	-0.165	0.087	-.307*	0.088	-0.259	-0.003	-0.19	-0.034	0.214	-0.208	-.840**	-0.031	1	-.683**	-0.065	-0.215
	P value	0.236	0.019	0.123	0.953	0.843	0.599	0.772	0.377	0.107	0.676	0.302	0.17	0.2	0.007	0.047	0.041	0.183	0.016	0.064	0.014	0.018	0.972	0.024	0.468	0.946	0.768	0.33	0.945	0.571	0.365	0.694	0.77	0.263	0.554	0.032	0.547	0.072	0.983	0.196	0.824	0.125	0.134	0	0.824		0	0.646	0.122
	N	53	53	53	50	51	50	52	52	24	51	51	51	47	47	47	47	47	46	46	46	46	48	46	48	45	45	44	49	49	49	49	48	48	49	49	49	49	49	48	44	53	53	53	53	53	53	53	53
NKp46+ stages 1&2 : 3&4 ratio	r	-.326*	-.383**	-.415**	-.350*	-.356*	-0.24	-.320*	-0.158	-.435*	0.049	-0.104	.325*	0.109	-0.153	.420**	0.031	-.432**	0.174	.362*	0.104	-.466**	-0.146	-0.124	-0.113	-0.121	-0.168	0.061	-.387**	0.164	-0.044	-0.115	-0.148	0.168	-0.223	0.153	-0.265	0.144	-0.238	0.036	.377*	-.314*	.464**	.803**	-.528**	-.683**	1	0.009	0.156
	P value	0.017	0.005	0.002	0.013	0.01	0.093	0.021	0.263	0.034	0.732	0.466	0.02	0.467	0.304	0.003	0.834	0.002	0.246	0.014	0.493	0.001	0.322	0.41	0.445	0.427	0.271	0.696	0.006	0.261	0.767	0.43	0.316	0.254	0.124	0.293	0.066	0.324	0.1	0.808	0.012	0.022	0	0	0	0		0.948	0.264
	N	53	53	53	50	51	50	52	52	24	51	51	51	47	47	47	47	47	46	46	46	46	48	46	48	45	45	44	49	49	49	49	48	48	49	49	49	49	49	48	44	53	53	53	53	53	53	53	53
NKp46+ stage 1 CD69 (MFI)	r	-0.242	-.274*	-0.26	-0.246	-0.012	-0.248	-0.229	-0.098	.468*	-.308*	0.146	0.189	0.004	-0.199	0.101	-0.22	-0.136	0.248	-0.061	0.188	-0.04	0.089	-0.229	0.194	-.358*	-0.292	-0.16	-0.089	0.217	-0.004	-0.033	-.326*	0.013	-.392**	-0.054	-.386**	-0.092	-.291*	-0.128	0.004	-0.073	-0.12	0.126	-0.015	-0.065	0.009	1	.501**
	P value	0.081	0.047	0.06	0.085	0.935	0.083	0.102	0.491	0.021	0.028	0.307	0.183	0.979	0.181	0.499	0.137	0.363	0.097	0.689	0.212	0.794	0.548	0.126	0.187	0.016	0.051	0.299	0.541	0.134	0.979	0.823	0.024	0.93	0.005	0.714	0.006	0.529	0.043	0.386	0.979	0.601	0.391	0.369	0.916	0.646	0.948		0
	N	53	53	53	50	51	50	52	52	24	51	51	51	47	47	47	47	47	46	46	46	46	48	46	48	45	45	44	49	49	49	49	48	48	49	49	49	49	49	48	44	53	53	53	53	53	53	53	53
NKp46+ stage 2 CD69 (MFI)	r	-.325*	-.395**	-.330*	-0.217	-0.08	-0.134	-0.24	0.005	-0.311	-0.128	0.132	0.02	-0.114	-0.272	0.17	-0.072	-0.114	.292*	0.083	0.22	-0.136	.343*	-0.236	.336*	-0.241	-0.22	-0.111	-0.011	0.011	-0.044	-0.026	-.421**	-0.135	-.524**	-0.015	-.513**	-0.057	-.335*	-0.05	-0.069	-0.219	0.19	0.108	0.016	-0.215	0.156	.501**	1
	P value	0.017	0.003	0.016	0.13	0.576	0.352	0.086	0.969	0.139	0.371	0.356	0.887	0.446	0.064	0.254	0.632	0.445	0.049	0.582	0.143	0.367	0.017	0.114	0.02	0.11	0.146	0.471	0.941	0.94	0.763	0.86	0.003	0.361	0	0.919	0	0.698	0.019	0.736	0.657	0.115	0.174	0.44	0.911	0.122	0.264	0
	N	53	53	53	50	51	50	52	52	24	51	51	51	47	47	47	47	47	46	46	46	46	48	46	48	45	45	44	49	49	49	49	48	48	49	49	49	49	49	48	44	53	53	53	53	53	53	53	53
NKp46+ stage 3 CD69 (MFI)	r	-0.226	-0.238	-0.267	-0.127	-0.016	-0.053	-0.111	-0.039	-0.222	-0.056	0.18	-0.057	-0.185	-0.238	0.111	-0.037	-0.014	0.246	0.017	0.165	-0.017	.302*	-0.218	0.244	-0.124	-0.08	-0.044	0.135	-0.011	-0.131	0.126	-.308*	-0.026	-.383**	-0.104	-.318*	-0.12	-0.121	-0.122	-0.18	-0.219	0.064	-0.07	0.178	-0.084	-0.023	.403**	.799**
	P value	0.104	0.086	0.053	0.379	0.913	0.715	0.433	0.783	0.296	0.698	0.206	0.689	0.213	0.107	0.459	0.805	0.927	0.099	0.908	0.273	0.91	0.037	0.146	0.095	0.416	0.603	0.778	0.354	0.939	0.37	0.387	0.033	0.861	0.007	0.477	0.026	0.412	0.407	0.41	0.241	0.115	0.647	0.617	0.203	0.549	0.869	0.003	0
	N	53	53	53	50	51	50	52	52	24	51	51	51	47	47	47	47	47	46	46	46	46	48	46	48	45	45	44	49	49	49	49	48	48	49	49	49	49	49	48	44	53	53	53	53	53	53	53	53
NKp46+ stage 4 CD69 (MFI)	r	-.334*	-0.213	-.344*	-.283*	-0.189	-0.188	-0.169	-0.24	-0.086	-0.117	0.059	-0.063	0.012	-0.051	0.128	-0.072	-0.083	0.152	0.016	0.012	-0.018	0.22	-0.139	0.231	-0.155	-0.114	-0.049	-0.038	-0.092	0.076	.308*	-.368*	0.15	-.322*	-0.206	-0.25	-0.196	-0.149	-0.236	-0.009	-0.179	0.071	-0.091	0.03	0.04	-0.067	.431**	.522**
	P value	0.014	0.125	0.012	0.046	0.185	0.192	0.232	0.087	0.69	0.414	0.68	0.66	0.936	0.733	0.391	0.633	0.58	0.315	0.917	0.938	0.904	0.133	0.357	0.114	0.311	0.458	0.754	0.798	0.531	0.603	0.031	0.01	0.308	0.024	0.156	0.083	0.176	0.306	0.106	0.953	0.2	0.614	0.516	0.829	0.778	0.635	0.001	0
	N	53	53	53	50	51	50	52	52	24	51	51	51	47	47	47	47	47	46	46	46	46	48	46	48	45	45	44	49	49	49	49	48	48	49	49	49	49	49	48	44	53	53	53	53	53	53	53	53
NKp46+ stage 1 KLRG1 (MFI)	r	-.355*	-0.194	-.388*	-0.281	0.014	-0.237	-0.104	-0.21	0.391	0.069	-0.045	0.13	0.035	0.183	0.286	-0.084	-.444**	-0.099	.337*	-0.19	-0.251	0.039	0.051	-0.214	-0.051	0.008	0.137	-0.106	0.273	-0.267	-0.064	-0.084	0.229	-0.065	0.087	-0.023	0.122	-0.009	0.028	0.001	0.015	-0.073	-0.255	-0.087	.344*	-0.167	0.101	-0.098
	P value	0.019	0.213	0.01	0.079	0.93	0.14	0.508	0.176	0.149	0.665	0.778	0.412	0.826	0.24	0.063	0.594	0.003	0.532	0.029	0.227	0.109	0.805	0.748	0.169	0.746	0.961	0.399	0.512	0.085	0.091	0.689	0.608	0.155	0.688	0.588	0.888	0.448	0.956	0.864	0.993	0.926	0.642	0.099	0.579	0.024	0.283	0.52	0.532
	N	43	43	43	40	42	40	43	43	15	42	42	42	43	43	43	43	43	42	42	42	42	43	42	43	43	43	40	41	41	41	41	40	40	41	41	41	41	41	40	41	43	43	43	43	43	43	43	43
NKp46+ stage 2 KLRG1 (MFI)	r	.442*	0.04	0.392	0.302	0.278	0.094	.521**	0.22	0.297	-0.089	.540**	0.249	-0.046	-0.173	0.031	-0.031	0.072	0.315	0.035	0.2	-0.12	0.158	-0.225	0.068	-0.223	-0.253	-0.149	0.05	-0.082	0.01	-0.262	0.032	-0.253	0.211	0.066	0.108	-0.025	0.102	0.042	-0.101	0.012	-0.172	0.087	0.263	-0.21	0.026	0.006	0.337
	P value	0.031	0.852	0.058	0.172	0.199	0.676	0.009	0.301	0.568	0.685	0.008	0.242	0.831	0.418	0.885	0.885	0.739	0.133	0.871	0.348	0.576	0.46	0.291	0.751	0.296	0.233	0.52	0.816	0.702	0.963	0.216	0.886	0.256	0.322	0.761	0.616	0.907	0.637	0.846	0.637	0.956	0.423	0.686	0.214	0.325	0.905	0.979	0.108
	N	24	24	24	22	23	22	24	24	6	23	23	24	24	24	24	24	24	24	24	24	24	24	24	24	24	24	21	24	24	24	24	22	22	24	24	24	24	24	24	24	24	24	24	24	24	24	24	24
NKp46+ stage 3 KLRG1 (MFI)	r	-0.162	-0.229	-0.257	-0.166	0.053	-0.15	-0.032	-0.066	.515*	0.002	0.037	.525**	0.106	-0.155	0.144	-0.057	-0.216	0.198	0.172	0.098	-0.252	0.172	-0.22	-0.068	-0.171	-0.191	-0.056	-0.097	-0.067	0.042	0.255	-0.183	0.306	-0.111	-0.012	-0.076	-0.021	0.024	-0.065	0.03	-0.218	0.098	-0.064	-0.153	0.141	0.002	.451**	0.18
	P value	0.312	0.149	0.104	0.32	0.746	0.367	0.842	0.683	0.049	0.992	0.822	0.001	0.509	0.332	0.368	0.722	0.176	0.221	0.289	0.549	0.117	0.281	0.174	0.673	0.284	0.231	0.741	0.557	0.685	0.8	0.118	0.271	0.061	0.501	0.944	0.647	0.899	0.884	0.696	0.855	0.17	0.541	0.69	0.339	0.378	0.99	0.003	0.26
	N	41	41	41	38	40	38	41	41	15	40	40	40	41	41	41	41	41	40	40	40	40	41	40	41	41	41	38	39	39	39	39	38	38	39	39	39	39	39	39	39	41	41	41	41	41	41	41	41
NKp46+ stage 4 KLRG1 (MFI)	r	-0.236	-.669**	-.464**	-.373*	-0.133	-.340*	-0.143	-0.167	-0.385	-0.258	0.282	0.188	-0.082	-.390**	0.179	0.066	-0.114	.461**	0.189	.429**	-.355*	0.037	-.442**	0.207	-0.253	-0.299	-0.158	-0.115	-0.076	0.241	0.15	-.321*	.349*	-0.226	0.109	-0.236	0.071	-0.08	0.023	-0.024	-.331*	0.001	.650**	-0.237	-.465**	.639**	.514**	.559**
	P value	0.127	0	0.002	0.018	0.4	0.032	0.361	0.286	0.157	0.098	0.07	0.233	0.6	0.01	0.25	0.674	0.468	0.002	0.23	0.005	0.021	0.814	0.003	0.182	0.101	0.051	0.33	0.475	0.635	0.129	0.351	0.043	0.027	0.156	0.497	0.137	0.66	0.617	0.89	0.88	0.03	0.995	0	0.126	0.002	0	0	0
	N	43	43	43	40	42	40	43	43	15	42	42	42	43	43	43	43	43	42	42	42	42	43	42	43	43	43	40	41	41	41	41	40	40	41	41	41	41	41	40	41	43	43	43	43	43	43	43	43
NKp46+ Ly49D+	r	.292*	.376**	.360**	0.07	0.211	-0.144	0.181	0.117	.415*	-0.225	0.139	-0.223	0.005	0.184	-0.205	-0.23	0.074	0.003	-0.059	-0.065	0.166	0.138	0.005	0.015	-0.114	-0.129	-0.122	0.071	0.116	-0.066	-0.01	-0.064	-0.268	-0.022	-.435**	-0.047	-.461**	-0.168	-.370**	-0.031	.533**	-.474**	-.488**	.332*	.490**	-.479**	-0.032	-0.134
	P value	0.029	0.004	0.006	0.617	0.122	0.303	0.182	0.391	0.035	0.098	0.313	0.101	0.973	0.221	0.172	0.125	0.623	0.985	0.702	0.673	0.276	0.36	0.974	0.922	0.461	0.402	0.431	0.619	0.418	0.646	0.947	0.66	0.06	0.876	0.001	0.744	0.001	0.237	0.008	0.842	0	0	0	0.017	0	0	0.823	0.348
	N	56	56	56	53	55	53	56	56	26	55	55	55	46	46	46	46	46	45	45	45	45	46	45	46	44	44	44	51	51	51	51	50	50	51	51	51	51	51	50	43	55	51	51	51	51	51	51	51
NKp46+ Ly49g+	r	0.13	.278*	.282*	.567**	.505**	.521**	0.253	0.14	0.165	0.045	0.019	-0.18	-.333*	0.088	-0.114	.360*	0.13	-.371*	-0.133	0.058	0.217	-0.165	.294*	-0.193	0.072	0.156	0.017	.317*	-0.074	-0.158	.310*	.451**	0.261	.297*	.569**	.306*	.547**	.485**	.554**	-.371*	-0.254	-0.182	-0.156	.295*	0.032	-.288*	-0.067	-0.143
	P value	0.341	0.038	0.035	0	0	0	0.06	0.304	0.422	0.743	0.89	0.188	0.024	0.56	0.449	0.014	0.389	0.012	0.385	0.705	0.153	0.273	0.05	0.199	0.643	0.313	0.912	0.023	0.605	0.268	0.027	0.001	0.067	0.034	0	0.029	0	0	0	0.014	0.061	0.202	0.276	0.035	0.826	0.04	0.64	0.317
	N	56	56	56	53	55	53	56	56	26	55	55	55	46	46	46	46	46	45	45	45	45	46	45	46	44	44	44	51	51	51	51	50	50	51	51	51	51	51	50	43	55	51	51	51	51	51	51	51
NKp46+ Ly49H+	r	0.03	0.125	0.085	0.034	-0.033	0.008	.315*	-0.016	-0.247	0.027	-0.066	0.149	-0.154	0.005	-0.167	-0.133	-0.01	0.082	-0.072	-0.175	0.006	0.054	-0.078	0.077	-0.079	-0.058	-0.035	-0.208	-0.023	0.053	0.036	.296*	-0.096	0.258	-0.089	0.189	-0.096	0.075	-0.085	0.022	0.025	0	-0.021	0.085	-0.04	0.022	-0.011	-0.093
	P value	0.828	0.359	0.534	0.812	0.809	0.953	0.018	0.906	0.225	0.847	0.632	0.277	0.306	0.972	0.266	0.378	0.945	0.594	0.637	0.25	0.971	0.721	0.613	0.61	0.611	0.707	0.821	0.143	0.874	0.714	0.802	0.037	0.506	0.068	0.533	0.183	0.502	0.601	0.559	0.891	0.854	0.998	0.885	0.553	0.78	0.88	0.941	0.518
	N	56	56	56	53	55	53	56	56	26	55	55	55	46	46	46	46	46	45	45	45	45	46	45	46	44	44	44	51	51	51	51	50	50	51	51	51	51	51	50	43	55	51	51	51	51	51	51	51
NKp46+ Ly49D+G2-	r	0.112	0.056	0.041	-.387**	-.287*	-.482**	-0.075	-0.041	0.333	-0.178	0.054	-0.029	.336*	0.025	-0.017	-.405**	-0.062	.306*	0.086	-0.105	-0.086	0.165	-0.243	0.125	-0.106	-0.196	-0.122	-0.213	0.111	0.084	-.280*	-.340*	-.380**	-0.168	-.713**	-0.18	-.707**	-.433**	-.643**	0.297	.517**	-0.09	-0.178	-0.047	0.264	-0.068	0.003	0.013
	P value	0.409	0.681	0.766	0.004	0.034	0	0.585	0.767	0.097	0.193	0.694	0.832	0.023	0.871	0.911	0.005	0.682	0.041	0.575	0.492	0.573	0.274	0.108	0.409	0.493	0.203	0.43	0.134	0.439	0.557	0.047	0.016	0.006	0.239	0	0.206	0	0.001	0	0.053	0	0.528	0.211	0.741	0.061	0.636	0.986	0.93
	N	56	56	56	53	55	53	56	56	26	55	55	55	46	46	46	46	46	45	45	45	45	46	45	46	44	44	44	51	51	51	51	50	50	51	51	51	51	51	50	43	55	51	51	51	51	51	51	51
NKp46+ Ly49D+G2+	r	0.117	0.255	0.257	.549**	.489**	.503**	0.229	0.136	0.116	0.049	0.032	-0.182	-.335*	0.095	-0.111	.356*	0.124	-.377*	-0.122	0.062	0.208	-0.154	.303*	-0.179	0.066	0.15	0.017	.298*	-0.059	-0.149	.285*	.441**	0.245	.278*	.574**	.276*	.553**	.446**	.561**	-.350*	-0.233	-0.151	-0.153	0.27	0.033	-0.264	-0.073	-0.127
	P value	0.391	0.058	0.056	0	0	0	0.09	0.316	0.573	0.725	0.816	0.183	0.023	0.529	0.463	0.015	0.412	0.011	0.423	0.685	0.171	0.307	0.043	0.234	0.668	0.331	0.915	0.034	0.682	0.296	0.043	0.001	0.087	0.048	0	0.05	0	0.001	0	0.021	0.087	0.29	0.284	0.056	0.817	0.061	0.612	0.376
	N	56	56	56	53	55	53	56	56	26	55	55	55	46	46	46	46	46	45	45	45	45	46	45	46	44	44	44	51	51	51	51	50	50	51	51	51	51	51	50	43	55	51	51	51	51	51	51	51
NKp46+ Ly49D-G2+	r	0.169	.345**	.360**	.500**	.443**	.467**	.324*	0.117	0.333	0.009	-0.08	-0.111	-0.183	0.007	-0.093	0.26	0.129	-0.192	-0.148	0.001	0.197	-0.19	0.124	-0.228	0.091	0.137	0.012	.346*	-0.165	-0.171	.392**	.371**	.296*	.339*	.325*	.426**	.305*	.606**	.292*	-.389**	-.309*	-.328*	-0.124	.368**	0.013	-.361**	-0.011	-0.207
	P value	0.214	0.009	0.006	0	0.001	0	0.015	0.391	0.096	0.947	0.561	0.418	0.223	0.961	0.541	0.082	0.395	0.206	0.331	0.996	0.194	0.207	0.418	0.128	0.558	0.374	0.937	0.013	0.248	0.231	0.004	0.008	0.037	0.015	0.02	0.002	0.029	0	0.039	0.01	0.022	0.019	0.386	0.008	0.927	0.009	0.942	0.144
	N	56	56	56	53	55	53	56	56	26	55	55	55	46	46	46	46	46	45	45	45	45	46	45	46	44	44	44	51	51	51	51	50	50	51	51	51	51	51	50	43	55	51	51	51	51	51	51	51
NKp46+ Ly49D-G2-	r	-.359**	-.499**	-.482**	-0.264	-.311*	-0.055	-.266*	-0.15	-.461*	0.195	-0.109	.314*	0.011	-0.214	0.247	0.062	-0.132	0.141	0.09	0.084	-0.25	0.005	-0.112	0.136	0.067	0.08	0.159	-0.192	-0.068	0.136	-0.056	-0.215	0.212	-0.239	0.261	-0.233	.291*	-0.095	0.162	0.145	-.457**	.497**	.610**	-.459**	-.536**	.656**	0.121	0.241
	P value	0.007	0	0	0.056	0.021	0.694	0.047	0.27	0.018	0.154	0.43	0.02	0.941	0.153	0.098	0.68	0.381	0.354	0.555	0.581	0.098	0.974	0.465	0.367	0.668	0.604	0.302	0.177	0.638	0.341	0.698	0.133	0.139	0.091	0.064	0.1	0.039	0.507	0.26	0.353	0	0	0	0.001	0	0	0.399	0.088
	N	56	56	56	53	55	53	56	56	26	55	55	55	46	46	46	46	46	45	45	45	45	46	45	46	44	44	44	51	51	51	51	50	50	51	51	51	51	51	50	43	55	51	51	51	51	51	51	51
CD11c+	r	0.206	0.136	0.204	0.111	0.192	-0.001	0.237	0.174	0.354	-0.089	0.185	-0.025	-0.159	-0.24	-.411**	-0.155	.315*	.383**	-.410**	-0.034	.431**	0.114	-.332*	0.041	-0.054	0.041	-0.013	-0.091	-0.213	0.058	0.188	-0.13	-0.193	-0.059	-.295*	-0.022	-.325*	-0.067	-0.277	-0.029	.431**	-.456**	-0.17	.468**	-0.014	-0.251	0.162	0.079
	P value	0.138	0.331	0.142	0.444	0.183	0.995	0.087	0.213	0.083	0.529	0.19	0.86	0.29	0.109	0.005	0.304	0.033	0.009	0.005	0.822	0.003	0.434	0.026	0.791	0.724	0.785	0.932	0.534	0.142	0.693	0.196	0.385	0.199	0.688	0.04	0.881	0.023	0.647	0.056	0.848	0.002	0.002	0.277	0.002	0.929	0.104	0.3	0.615
	N	53	53	53	50	50	50	53	53	25	52	52	52	46	46	46	46	46	45	45	45	45	49	45	44	46	46	43	49	49	49	49	47	46	49	49	49	49	49	48	45	48	43	43	43	43	43	43	43
CD11c MHC II (MFI)	r	-0.156	-.333*	-0.181	0.009	0.209	0.045	0.026	-0.1	-0.139	0.097	0.278	-0.036	-0.156	.302*	0.292	0.19	-0.164	-0.249	0.194	0.138	-0.131	-0.107	0.236	0.006	-0.026	0.03	0.017	-0.024	0.104	-0.026	-0.18	0.239	.352*	0.182	.759**	0.153	.747**	0.14	.637**	-0.101	-0.227	0.214	0.219	-0.122	-0.211	0.119	0.075	0.049
	P value	0.276	0.017	0.205	0.952	0.153	0.759	0.858	0.486	0.528	0.505	0.051	0.806	0.306	0.043	0.051	0.21	0.281	0.103	0.206	0.371	0.397	0.475	0.123	0.972	0.866	0.846	0.914	0.873	0.48	0.863	0.222	0.11	0.018	0.216	0	0.299	0	0.341	0	0.514	0.129	0.174	0.163	0.441	0.18	0.452	0.638	0.758
	N	51	51	51	48	48	48	51	51	23	50	50	50	45	45	45	45	45	44	44	44	44	47	44	42	44	44	41	48	48	48	48	46	45	48	48	48	48	48	47	44	46	42	42	42	42	42	42	42
CD11b+ myeloid cells	r	.420**	.293*	.418**	0.249	0.062	0.03	.435**	.291*	-0.137	-0.076	0.146	-0.169	-.328*	0.017	-.399**	-0.1	.336*	0.032	-.430**	0.081	0.297	0.179	-0.041	0.06	-0.089	-0.061	-0.1	.353*	-0.171	0.184	-0.116	-0.138	-.300*	-0.024	-.315*	0.021	-.344*	0.011	-.312*	-.379*	.323*	-.445**	-0.173	.359*	0.066	-0.149	-0.018	-0.075
	P value	0.002	0.039	0.003	0.091	0.672	0.839	0.002	0.04	0.545	0.605	0.316	0.246	0.028	0.912	0.007	0.515	0.024	0.835	0.004	0.601	0.05	0.233	0.79	0.701	0.572	0.696	0.541	0.014	0.245	0.211	0.431	0.361	0.045	0.872	0.029	0.887	0.017	0.941	0.033	0.011	0.027	0.003	0.272	0.02	0.677	0.345	0.911	0.638
	N	50	50	50	47	49	47	50	50	22	49	49	49	45	45	45	45	45	44	44	44	44	46	44	43	43	43	40	48	48	48	48	46	45	48	48	48	48	48	47	44	47	42	42	42	42	42	42	42
M1: Tissue resident macrophages	r	-0.275	-0.122	-0.263	-0.218	-0.165	-0.135	-0.154	-0.136	.517*	-0.275	-0.065	-0.032	0.21	-0.284	-0.136	-0.2	0.026	.427**	-0.146	-0.185	0.037	0.107	-.389**	0.176	-0.264	-0.239	-0.195	-.289*	-0.244	0.18	.342*	-0.188	0.071	-0.152	-0.217	-0.13	-0.227	-0.103	-0.233	.311*	-0.027	-0.02	0.047	0.016	-0.051	0.052	.375*	.391*
	P value	0.056	0.402	0.068	0.145	0.262	0.372	0.291	0.351	0.016	0.059	0.661	0.827	0.166	0.059	0.372	0.187	0.865	0.004	0.345	0.228	0.811	0.484	0.009	0.264	0.091	0.127	0.234	0.047	0.094	0.222	0.017	0.212	0.643	0.302	0.139	0.377	0.122	0.485	0.115	0.04	0.861	0.898	0.767	0.921	0.75	0.745	0.014	0.011
	N	49	49	49	46	48	46	49	49	21	48	48	48	45	45	45	45	45	44	44	44	44	45	44	42	42	42	39	48	48	48	48	46	45	48	48	48	48	48	47	44	46	42	42	42	42	42	42	42
M2: Monocytes	r	0.067	-0.231	-0.048	-0.148	-0.137	-0.261	0.105	0.013	-.473*	0.082	0.094	-0.045	-0.152	0.054	0.211	-0.135	-0.163	-0.095	-0.029	0.251	-0.04	-0.084	0.044	-0.05	-0.074	-0.028	-0.022	0.026	.345*	-0.072	-.411**	0.066	-0.086	-0.07	0.122	-0.141	0.111	-0.188	-0.004	-0.15	0.162	-0.066	.311*	-0.187	-0.149	.409**	0.242	.340*
	P value	0.647	0.111	0.741	0.328	0.353	0.08	0.472	0.932	0.03	0.578	0.524	0.764	0.318	0.723	0.164	0.377	0.285	0.539	0.85	0.1	0.797	0.585	0.778	0.755	0.643	0.86	0.894	0.862	0.016	0.626	0.004	0.661	0.574	0.636	0.407	0.339	0.454	0.2	0.981	0.332	0.282	0.679	0.045	0.235	0.346	0.007	0.123	0.027
	N	49	49	49	46	48	46	49	49	21	48	48	48	45	45	45	45	45	44	44	44	44	45	44	42	42	42	39	48	48	48	48	46	45	48	48	48	48	48	47	44	46	42	42	42	42	42	42	42
M3: Hypergranulocytic myeloid cells	r	0.159	0.264	.347*	.590**	.454**	.585**	.352*	.387**	-0.008	0.072	0.101	-0.092	-.540**	0.035	0.065	.323*	0.082	-0.14	-0.03	0.068	0.095	0.045	0.068	-0.238	0.129	0.16	0.154	.424**	0.047	-0.22	-0.189	0.266	-0.154	0.125	.309*	0.142	.289*	0.099	0.237	-.492**	-0.029	-0.06	-0.039	.433**	-0.26	-0.144	-0.253	-0.036
	P value	0.274	0.067	0.015	0	0.001	0	0.013	0.006	0.973	0.627	0.494	0.535	0	0.82	0.669	0.03	0.594	0.364	0.849	0.66	0.54	0.768	0.663	0.128	0.416	0.311	0.348	0.003	0.751	0.133	0.197	0.074	0.312	0.396	0.033	0.336	0.047	0.502	0.108	0.001	0.846	0.705	0.808	0.004	0.096	0.364	0.106	0.821
	N	49	49	49	46	48	46	49	49	21	48	48	48	45	45	45	45	45	44	44	44	44	45	44	42	42	42	39	48	48	48	48	46	45	48	48	48	48	48	47	44	46	42	42	42	42	42	42	42
M4: PMN	r	0.009	-0.126	0.084	-0.082	-0.182	-0.207	-0.127	-0.112	-0.298	.289*	0.155	-0.116	-0.005	.420**	0.161	-0.004	-0.043	-.350*	0.037	0.139	0.014	-0.118	.497**	0.25	-0.211	-0.161	-0.197	0.087	.321*	-0.097	-.303*	-0.038	-0.079	0.055	0.15	-0.022	0.165	-0.19	0.13	-0.155	-0.06	0.221	0.004	-.387*	0.203	0.062	0.064	0.002
	P value	0.951	0.39	0.568	0.589	0.216	0.167	0.384	0.442	0.19	0.046	0.292	0.434	0.974	0.004	0.29	0.979	0.778	0.02	0.813	0.367	0.929	0.441	0.001	0.11	0.18	0.307	0.229	0.554	0.026	0.513	0.036	0.804	0.605	0.708	0.31	0.884	0.261	0.196	0.384	0.316	0.69	0.159	0.982	0.011	0.198	0.696	0.688	0.989
	N	49	49	49	46	48	46	49	49	21	48	48	48	45	45	45	45	45	44	44	44	44	45	44	42	42	42	39	48	48	48	48	46	45	48	48	48	48	48	47	44	46	42	42	42	42	42	42	42
Mites	r	-.350**	-.387**	-.448**	-.395**	-.387**	-.253*	-0.144	-0.186	-.380**	0.102	0.129	0.015	0.011	0.018	.281*	0.009	-0.237	0.16	0.225	0.249	-0.24	0.152	-0.13	0.154	-0.166	-0.157	-0.127	-0.224	0.044	0.105	-0.067	-0.183	0.128	-0.079	0.146	-0.125	0.127	-0.099	0.055	0.085	-0.103	0.268	0.266	-0.215	-0.252	.282*	0.166	.345*
	P value	0.001	0	0	0	0.002	0.025	0.206	0.1	0.01	0.376	0.261	0.9	0.94	0.901	0.046	0.952	0.094	0.268	0.116	0.081	0.093	0.266	0.37	0.285	0.256	0.283	0.385	0.094	0.745	0.437	0.621	0.166	0.34	0.56	0.278	0.355	0.347	0.462	0.685	0.566	0.443	0.052	0.054	0.122	0.069	0.041	0.234	0.011
	N	81	81	81	78	64	78	79	79	45	78	78	77	51	51	51	51	51	50	50	50	50	55	50	50	49	49	49	57	57	57	57	59	58	57	57	57	57	57	56	48	58	53	53	53	53	53	53	53
Worms	r	.343**	.284*	.315**	0.218	-0.013	0.149	0.075	0.028	0.236	0.008	-0.084	-0.201	0.237	-0.003	-0.21	-0.084	0.24	-0.044	-0.137	-0.072	0.178	-0.245	0.058	-0.08	.335*	0.17	-0.118	-0.064	-0.145	0.187	-0.08	0.205	-0.168	0.243	-0.246	0.223	-0.235	0.055	-0.218	0.131	0.217	-0.021	-0.197	0.032	0.194	-0.213	-0.117	-0.149
	P value	0.002	0.01	0.004	0.055	0.92	0.193	0.514	0.803	0.119	0.945	0.465	0.079	0.094	0.981	0.14	0.556	0.09	0.764	0.342	0.62	0.215	0.071	0.689	0.582	0.019	0.243	0.419	0.635	0.283	0.164	0.556	0.119	0.207	0.068	0.065	0.095	0.079	0.684	0.106	0.375	0.102	0.879	0.156	0.821	0.164	0.126	0.406	0.286
	N	81	81	81	78	64	78	79	79	45	78	78	77	51	51	51	51	51	50	50	50	50	55	50	50	49	49	49	57	57	57	57	59	58	57	57	57	57	57	56	48	58	53	53	53	53	53	53	53
Virus	r	0.22	.341**	.300*	.272*	0.141	0.156	0.195	0.233	.581**	-0.103	-.320**	0.008	0.176	-0.099	-0.087	0.03	0.074	-0.161	-0.055	-0.01	0.172	-0.111	0.077	-0.108	.338*	.330*	.311*	-0.046	-0.119	-0.02	0.195	0.044	0.058	-0.04	0.019	-0.055	0.047	0.025	0.035	0.156	-0.002	-0.042	-0.229	0.043	0.223	-0.235	0.102	-0.092
	P value	0.067	0.004	0.012	0.026	0.295	0.208	0.105	0.052	0	0.397	0.007	0.951	0.237	0.507	0.563	0.843	0.622	0.285	0.716	0.946	0.253	0.433	0.611	0.469	0.02	0.023	0.036	0.745	0.395	0.889	0.162	0.753	0.68	0.774	0.891	0.695	0.74	0.857	0.807	0.307	0.99	0.781	0.121	0.774	0.132	0.112	0.494	0.54
	N	70	70	70	67	57	67	70	70	35	69	69	69	47	47	47	47	47	46	46	46	46	52	46	47	47	47	46	53	53	53	53	54	53	53	53	53	53	53	52	45	52	47	47	47	47	47	47	47
[truncated: 23 more columns]

## Sheet: Male
Correlations
		Age	Body length	Body mass	Spleen mass	Viable spleen cells	Spleen mass : body mass	Serum IgG	Serum IgE	Faecal IgA	SAP	Haptoglobin	AAT	CD3+	CD4+	Naive CD4+	Memory CD4+	Effector CD4+	CD8+	Naive CD8+	Memory CD8+	Effector CD8+	Terminally differentiated (KLRG1+) CD8+	CD4+ : CD8+	CD25+ FoxP3+ (Treg)	Effector CD4+ : Treg	Effector CD8+ : Treg	Terminally differentiated CD8+ : Treg	CD19+	Naive CD19+	Memory CD19+	Germinal centre CD19+	MFI PNA CD19+	MFI MHC II CD19+	Naive CD19+ PNA (MFI)	Naive CD19+ MHC II (MFI)	Memory CD19+ PNA (MFI)	Memory CD19+ MHC II (MFI)	Germinal centre CD19+ PNA (MFI)	Germinal centre CD19+ MHC II (MFI)	CD3+ : CD19+ ratio	NKp46+	NKp46+ stage 1	NKp46+ stage 2	NKp46+ stage 3	NKp46+ stage 4	NKp46+ stages 1&2 : 3&4 ratio	NKp46+ stage 1 CD69 (MFI)	NKp46+ stage 2 CD69 (MFI)
Age	r	1	.581**	.776**	.350**	.302**	0.035	.207*	.326**	0.238	-0.133	0.007	0.042	.297*	.325**	0.059	0.144	0.059	-.324**	0.165	0.058	0.057	0.064	.321**	-0.105	0.152	0.117	0.128	0.039	-0.099	0.091	.240*	.419**	0.119	.398**	-0.067	.376**	-0.067	.306**	0.13	0.212	-0.05	-.337**	-0.207	0.168	.293*	-.298*	-0.018	-.275*
	P value		0	0	0	0.005	0.735	0.043	0.001	0.058	0.197	0.943	0.684	0.016	0.008	0.639	0.248	0.639	0.008	0.187	0.641	0.652	0.603	0.009	0.429	0.239	0.367	0.324	0.739	0.395	0.439	0.038	0	0.312	0	0.564	0.001	0.567	0.008	0.267	0.087	0.677	0.006	0.101	0.184	0.019	0.017	0.886	0.028
	N	100	100	99	98	83	97	96	96	64	96	96	95	66	66	66	66	66	66	66	66	66	68	66	59	62	62	61	76	76	75	75	74	74	76	76	75	75	75	75	66	72	64	64	64	64	64	64	64
Body length	r	.581**	1	.795**	.370**	.324**	0.034	0.139	.257*	.386**	-0.198	-0.081	0.04	.477**	0.218	-0.052	0.203	0.134	-0.196	0.232	-0.204	0.058	-0.084	.272*	-0.071	0.074	-0.025	-0.059	-0.199	0.032	0.096	0.153	0.178	0.211	.270*	0.049	.271*	0.064	.229*	0.146	.493**	0.031	-0.209	-0.162	0.087	0.233	-.338**	0.011	-0.112
	P value	0		0	0	0.003	0.743	0.177	0.011	0.002	0.053	0.431	0.703	0	0.079	0.678	0.102	0.282	0.114	0.061	0.101	0.643	0.498	0.027	0.591	0.57	0.849	0.65	0.085	0.787	0.411	0.191	0.128	0.071	0.018	0.673	0.018	0.585	0.048	0.212	0	0.797	0.097	0.202	0.496	0.063	0.006	0.933	0.379
	N	100	100	99	98	83	97	96	96	64	96	96	95	66	66	66	66	66	66	66	66	66	68	66	59	62	62	61	76	76	75	75	74	74	76	76	75	75	75	75	66	72	64	64	64	64	64	64	64
Body mass	r	.776**	.795**	1	.471**	.485**	0.048	0.133	.218*	.388**	-.273**	-0.069	-0.061	.357**	0.243	0.09	0.222	0.091	-0.147	.246*	-0.092	0.141	0	0.227	-0.143	0.162	0.096	0.06	0.044	-0.026	0.069	.281*	.327**	0.18	.377**	0.052	.369**	0.048	.329**	0.207	.249*	0.033	-.439**	-.306*	0.246	.396**	-.442**	0.021	-0.201
	P value	0	0		0	0	0.638	0.2	0.034	0.002	0.007	0.507	0.562	0.004	0.051	0.476	0.076	0.473	0.241	0.048	0.465	0.261	0.999	0.068	0.283	0.212	0.461	0.648	0.71	0.826	0.561	0.015	0.005	0.127	0.001	0.658	0.001	0.683	0.004	0.076	0.046	0.784	0	0.015	0.052	0.001	0	0.871	0.114
	N	99	99	99	97	82	97	95	95	63	95	95	94	65	65	65	65	65	65	65	65	65	67	65	58	61	61	60	75	75	74	74	73	73	75	75	74	74	74	74	65	71	63	63	63	63	63	63	63
Spleen mass	r	.350**	.370**	.471**	1	.598**	.886**	0.148	0.145	0.22	-.210*	-0.056	0.03	-0.149	0.191	-0.208	.256*	0.132	-0.129	-0.075	-0.23	.252*	0.036	0.18	0.243	0.049	0.114	0.071	-.256*	-.268*	-0.013	.589**	0.145	0.149	0.07	0.005	0.111	0.01	.394**	0.053	-0.028	-0.11	-0.091	-0.23	0.146	0.173	-0.2	.283*	0.121
	P value	0	0	0		0	0	0.155	0.164	0.086	0.042	0.593	0.773	0.239	0.13	0.098	0.041	0.298	0.309	0.557	0.068	0.045	0.774	0.156	0.069	0.712	0.387	0.594	0.028	0.021	0.913	0	0.225	0.211	0.552	0.969	0.349	0.933	0.001	0.658	0.828	0.366	0.482	0.072	0.258	0.179	0.118	0.026	0.351
	N	98	98	97	98	81	97	94	94	62	94	94	93	64	64	64	64	64	64	64	64	64	66	64	57	60	60	59	74	74	73	73	72	72	74	74	73	73	73	73	64	70	62	62	62	62	62	62	62
Viable spleen cells	r	.302**	.324**	.485**	.598**	1	.448**	0.02	0.07	0.129	-.268*	-0.123	-.236*	-0.109	-0.149	-0.024	-0.055	0.196	0.216	-0.166	-0.068	.457**	0.166	-0.158	0.204	0.062	0.159	0.167	-0.091	-0.063	-0.025	.297*	-0.043	-0.069	0.014	0.059	0.123	0.018	0.149	0.076	-0.114	0.059	-.410**	-.405**	.356**	.371**	-.409**	0.18	-0.159
	P value	0.005	0.003	0	0		0	0.856	0.529	0.373	0.015	0.269	0.034	0.382	0.233	0.85	0.663	0.114	0.081	0.182	0.59	0	0.198	0.204	0.125	0.642	0.233	0.214	0.437	0.594	0.83	0.01	0.715	0.56	0.907	0.614	0.297	0.877	0.205	0.521	0.362	0.624	0.001	0.001	0.004	0.003	0.001	0.159	0.213
	N	83	83	82	81	83	80	82	82	50	82	82	81	66	66	66	66	66	66	66	66	66	62	66	58	58	58	57	75	75	74	74	73	73	75	75	74	74	74	74	66	71	63	63	63	63	63	63	63
Spleen mass : body mass	r	0.035	0.034	0.048	.886**	.448**	1	0.113	0.047	0.028	-0.103	-0.026	0.05	-.295*	0.072	-.342**	0.131	0.19	-0.048	-0.243	-0.211	.301*	0.045	0.072	.299*	0.01	0.094	0.043	-.302**	-.241*	-0.027	.461**	0.038	0.075	-0.061	-0.038	-0.008	-0.023	.286*	-0.031	-0.115	-0.133	0.106	-0.101	0.028	0.008	-0.011	.311*	0.247
	P value	0.735	0.743	0.638	0	0		0.282	0.655	0.83	0.326	0.806	0.639	0.019	0.576	0.006	0.305	0.135	0.711	0.055	0.097	0.017	0.724	0.573	0.025	0.942	0.48	0.746	0.009	0.04	0.823	0	0.753	0.534	0.605	0.75	0.945	0.85	0.015	0.798	0.37	0.276	0.416	0.439	0.828	0.952	0.931	0.015	0.055
	N	97	97	97	97	80	97	93	93	61	93	93	92	63	63	63	63	63	63	63	63	63	65	63	56	59	59	58	73	73	72	72	71	71	73	73	72	72	72	72	63	69	61	61	61	61	61	61	61
Serum IgG	r	.207*	0.139	0.133	0.148	0.02	0.113	1	.234*	0.022	0.01	.225*	0.034	-0.016	0.058	-0.107	-0.022	0.023	0.05	-0.143	-0.003	0.031	-0.023	-0.016	0.131	0.019	0.042	-0.047	0.009	-.335**	0.065	.268*	.382**	-0.027	.345**	-0.095	.358**	-0.077	.358**	-0.062	-0.024	-0.028	-0.105	-0.122	0.178	0.035	-0.164	-0.099	-0.175
	P value	0.043	0.177	0.2	0.155	0.856	0.282		0.022	0.866	0.921	0.027	0.744	0.9	0.645	0.398	0.864	0.855	0.691	0.255	0.98	0.806	0.855	0.901	0.329	0.883	0.746	0.719	0.937	0.003	0.581	0.021	0.001	0.818	0.002	0.418	0.002	0.516	0.002	0.601	0.851	0.819	0.412	0.342	0.162	0.786	0.2	0.442	0.171
	N	96	96	95	94	82	93	96	96	60	96	96	95	65	65	65	65	65	65	65	65	65	67	65	58	61	61	60	75	75	74	74	73	73	75	75	74	74	74	74	65	71	63	63	63	63	63	63	63
Serum IgE	r	.326**	.257*	.218*	0.145	0.07	0.047	.234*	1	0.003	0.052	-0.072	.279**	0.197	0.238	0.082	0.031	0.129	-0.207	.284*	0.005	-0.022	-0.09	0.162	0.015	-0.036	-0.078	-0.08	0.035	-.241*	0.033	.351**	0.225	.255*	0.206	0.115	0.22	0.097	.319**	.268*	0.094	-0.197	-0.024	0.02	0.026	-0.03	-0.071	-0.032	-0.024
	P value	0.001	0.011	0.034	0.164	0.529	0.655	0.022		0.982	0.618	0.483	0.006	0.115	0.056	0.514	0.806	0.306	0.098	0.022	0.967	0.864	0.467	0.198	0.909	0.784	0.548	0.546	0.765	0.037	0.778	0.002	0.055	0.03	0.077	0.327	0.06	0.411	0.006	0.021	0.457	0.1	0.855	0.873	0.837	0.815	0.579	0.804	0.853
	N	96	96	95	94	82	93	96	96	60	96	96	95	65	65	65	65	65	65	65	65	65	67	65	58	61	61	60	75	75	74	74	73	73	75	75	74	74	74	74	65	71	63	63	63	63	63	63	63
Faecal IgA	r	0.238	.386**	.388**	0.22	0.129	0.028	0.022	0.003	1	0.007	-0.005	0.002	.402*	0.205	0.169	0.067	-0.074	-0.11	-0.026	-0.006	0.149	0.117	0.128	0.007	0.053	0.11	0.067	-0.157	0.119	-0.28	0.124	-0.15	-0.026	-0.103	-0.022	-0.121	-0.013	-0.071	0.098	.509**	-0.144	-0.162	0.151	-0.087	0.055	0.128	-0.008	-0.188
	P value	0.058	0.002	0.002	0.086	0.373	0.83	0.866	0.982		0.956	0.967	0.989	0.014	0.223	0.317	0.693	0.661	0.517	0.878	0.97	0.379	0.465	0.452	0.971	0.759	0.522	0.691	0.299	0.43	0.06	0.413	0.314	0.862	0.497	0.886	0.424	0.93	0.637	0.519	0.001	0.363	0.346	0.381	0.614	0.749	0.456	0.963	0.273
	N	64	64	63	62	50	61	60	60	64	60	60	59	37	37	37	37	37	37	37	37	37	41	37	32	36	36	37	46	46	46	46	47	47	46	46	46	46	46	46	37	42	36	36	36	36	36	36	36
SAP	r	-0.133	-0.198	-.273**	-.210*	-.268*	-0.103	0.01	0.052	0.007	1	.415**	0.13	0.087	0.155	-0.184	-0.106	0.173	-.287*	-0.123	-0.238	0.116	0.159	0.138	-0.092	0.16	0.217	.269*	0.052	-0.187	0.156	-0.043	-0.092	-0.16	-0.117	-0.121	-0.125	-0.129	-0.074	-0.078	0.053	-0.181	.335**	0.116	-.296*	-0.079	.254*	-0.108	0.108
	P value	0.197	0.053	0.007	0.042	0.015	0.326	0.921	0.618	0.956		0	0.211	0.49	0.217	0.142	0.401	0.167	0.021	0.327	0.056	0.356	0.199	0.274	0.49	0.219	0.093	0.038	0.656	0.109	0.185	0.715	0.441	0.176	0.317	0.301	0.289	0.274	0.532	0.508	0.674	0.131	0.007	0.365	0.018	0.54	0.045	0.401	0.401
	N	96	96	95	94	82	93	96	96	60	96	96	95	65	65	65	65	65	65	65	65	65	67	65	58	61	61	60	75	75	74	74	73	73	75	75	74	74	74	74	65	71	63	63	63	63	63	63	63
Haptoglobin	r	0.007	-0.081	-0.069	-0.056	-0.123	-0.026	.225*	-0.072	-0.005	.415**	1	-0.051	0.028	0.011	-.269*	-0.09	0.073	-0.038	-.398**	-0.112	0.144	0.097	-0.02	0.064	0.061	0.146	0.154	-0.006	-0.067	0.158	-0.065	0.053	-0.157	0.004	-0.028	-0.041	-0.066	-0.131	-0.047	0.017	0.11	-0.066	-0.027	0.143	-0.058	-0.062	0.234	0.09
	P value	0.943	0.431	0.507	0.593	0.269	0.806	0.027	0.483	0.967	0		0.622	0.825	0.928	0.03	0.474	0.564	0.766	0.001	0.376	0.254	0.434	0.875	0.635	0.638	0.262	0.24	0.957	0.566	0.18	0.585	0.658	0.184	0.972	0.812	0.73	0.578	0.268	0.688	0.892	0.36	0.61	0.832	0.264	0.649	0.629	0.065	0.483
	N	96	96	95	94	82	93	96	96	60	96	96	95	65	65	65	65	65	65	65	65	65	67	65	58	61	61	60	75	75	74	74	73	73	75	75	74	74	74	74	65	71	63	63	63	63	63	63	63
AAT	r	0.042	0.04	-0.061	0.03	-.236*	0.05	0.034	.279**	0.002	0.13	-0.051	1	-0.033	0.128	0.122	0.011	-0.163	-0.17	0.211	-0.183	-.273*	-0.096	0.119	0.077	-0.194	-0.184	-0.115	-0.066	-0.073	0.135	-0.002	-0.057	0.019	-0.056	-0.029	-0.106	-0.024	-0.098	0.014	0.05	-0.138	.344**	0.055	-.262*	-0.053	0.054	-0.06	0.194
	P value	0.684	0.703	0.562	0.773	0.034	0.639	0.744	0.006	0.989	0.211	0.622		0.796	0.314	0.338	0.934	0.198	0.179	0.094	0.147	0.029	0.445	0.349	0.568	0.138	0.158	0.387	0.578	0.539	0.256	0.988	0.635	0.871	0.634	0.809	0.374	0.84	0.407	0.904	0.693	0.255	0.006	0.671	0.04	0.681	0.679	0.642	0.131
	N	95	95	94	93	81	92	95	95	59	95	95	95	64	64	64	64	64	64	64	64	64	66	64	57	60	60	59	74	74	73	73	72	72	74	74	73	73	73	73	64	70	62	62	62	62	62	62	62
CD3+	r	.297*	.477**	.357**	-0.149	-0.109	-.295*	-0.016	0.197	.402*	0.087	0.028	-0.033	1	.255*	0.154	0.154	0.009	-0.224	.403**	0.024	-0.154	0.055	.262*	-0.154	0.198	0.055	0.106	-.422**	-0.104	0.038	0.126	0.204	.265*	.299*	0.073	.270*	0.101	.251*	0.155	.826**	-0.16	-0.164	0.252	-0.188	0	0.103	-0.093	-0.197
	P value	0.016	0	0.004	0.239	0.382	0.019	0.9	0.115	0.014	0.49	0.825	0.796		0.038	0.216	0.218	0.943	0.071	0.001	0.847	0.218	0.671	0.034	0.248	0.137	0.683	0.439	0	0.404	0.765	0.316	0.116	0.039	0.015	0.56	0.029	0.424	0.044	0.216	0	0.219	0.216	0.054	0.154	0.999	0.437	0.481	0.134
	N	66	66	65	64	66	63	65	65	37	65	65	64	66	66	66	66	66	66	66	66	66	62	66	58	58	58	56	66	66	65	65	61	61	66	66	65	65	65	65	66	61	59	59	59	59	59	59	59
CD4+	r	.325**	0.218	0.243	0.191	-0.149	0.072	0.058	0.238	0.205	0.155	0.011	0.128	.255*	1	0.213	.341**	-0.212	-.913**	0.226	-0.087	-0.095	-0.054	.880**	-0.207	-0.008	0.004	-0.06	-0.17	-.254*	0.027	.296*	.271*	.442**	.319**	.350**	.247*	.464**	.296*	.534**	.289*	-0.174	0.047	-0.109	-0.211	.274*	0.024	-0.114	-0.229
	P value	0.008	0.079	0.051	0.13	0.233	0.576	0.645	0.056	0.223	0.217	0.928	0.314	0.038		0.086	0.005	0.088	0	0.068	0.488	0.447	0.679	0	0.118	0.952	0.976	0.659	0.173	0.039	0.832	0.017	0.035	0	0.009	0.004	0.048	0	0.017	0	0.019	0.181	0.723	0.411	0.108	0.036	0.859	0.391	0.081
	N	66	66	65	64	66	63	65	65	37	65	65	64	66	66	66	66	66	66	66	66	66	62	66	58	58	58	56	66	66	65	65	61	61	66	66	65	65	65	65	66	61	59	59	59	59	59	59	59
Naive CD4+	r	0.059	-0.052	0.09	-0.208	-0.024	-.342**	-0.107	0.082	0.169	-0.184	-.269*	0.122	0.154	0.213	1	0.172	-.727**	-0.123	.603**	.416**	-.529**	-.332**	0.14	-0.122	-.286*	-.294*	-0.253	0.199	0.063	-0.183	0.035	0.048	0.169	0.089	0.15	0.014	0.136	0.029	0.207	-0.012	0.01	-0.117	0.037	-0.095	0.109	0.023	-.285*	-.338**
	P value	0.639	0.678	0.476	0.098	0.85	0.006	0.398	0.514	0.317	0.142	0.03	0.338	0.216	0.086		0.168	0	0.325	0	0.001	0	0.008	0.261	0.363	0.03	0.025	0.06	0.109	0.618	0.144	0.785	0.714	0.194	0.477	0.23	0.913	0.281	0.821	0.099	0.924	0.937	0.378	0.779	0.476	0.411	0.862	0.029	0.009
	N	66	66	65	64	66	63	65	65	37	65	65	64	66	66	66	66	66	66	66	66	66	62	66	58	58	58	56	66	66	65	65	61	61	66	66	65	65	65	65	66	61	59	59	59	59	59	59	59
Memory CD4+	r	0.144	0.203	0.222	.256*	-0.055	0.131	-0.022	0.031	0.067	-0.106	-0.09	0.011	0.154	.341**	0.172	1	-.390**	-.308*	.306*	.306*	-.255*	-0.079	.600**	-0.113	0	-0.037	-0.15	-0.161	0.086	-0.208	.625**	0.034	.342**	0.084	-0.127	-0.1	-0.107	0.225	-0.087	.286*	.272*	-0.199	0.013	0.174	-0.062	-0.051	-0.036	-0.137
	P value	0.248	0.102	0.076	0.041	0.663	0.305	0.864	0.806	0.693	0.401	0.474	0.934	0.218	0.005	0.168		0.001	0.012	0.013	0.012	0.038	0.543	0	0.4	0.999	0.785	0.271	0.197	0.491	0.097	0	0.792	0.007	0.502	0.309	0.428	0.395	0.072	0.489	0.02	0.034	0.13	0.925	0.186	0.643	0.703	0.786	0.299
	N	66	66	65	64	66	63	65	65	37	65	65	64	66	66	66	66	66	66	66	66	66	62	66	58	58	58	56	66	66	65	65	61	61	66	66	65	65	65	65	66	61	59	59	59	59	59	59	59
Effector CD4+	r	0.059	0.134	0.091	0.132	0.196	0.19	0.023	0.129	-0.074	0.173	0.073	-0.163	0.009	-0.212	-.727**	-.390**	1	0.131	-.334**	-.269*	.576**	.303*	-.272*	-0.063	.474**	.356**	0.261	0.017	-0.166	.295*	0.085	0.028	-0.195	-0.014	-0.08	0.145	-0.115	0.152	-0.128	-0.023	-0.231	-0.01	-0.038	0.098	-0.043	-0.035	0.149	0.209
	P value	0.639	0.282	0.473	0.298	0.114	0.135	0.855	0.306	0.661	0.167	0.564	0.198	0.943	0.088	0	0.001		0.295	0.006	0.029	0	0.017	0.027	0.639	0	0.006	0.052	0.89	0.182	0.017	0.498	0.833	0.133	0.913	0.525	0.249	0.361	0.228	0.311	0.856	0.074	0.941	0.774	0.462	0.744	0.794	0.258	0.112
	N	66	66	65	64	66	63	65	65	37	65	65	64	66	66	66	66	66	66	66	66	66	62	66	58	58	58	56	66	66	65	65	61	61	66	66	65	65	65	65	66	61	59	59	59	59	59	59	59
CD8+	r	-.324**	-0.196	-0.147	-0.129	0.216	-0.048	0.05	-0.207	-0.11	-.287*	-0.038	-0.17	-0.224	-.913**	-0.123	-.308*	0.131	1	-0.184	0.131	0.034	-0.005	-.903**	.299*	-0.134	-0.148	-0.108	0.184	0.234	-0.138	-0.162	-0.191	-.364**	-.304*	-.309*	-0.219	-.414**	-0.211	-.489**	-.317**	0.175	-0.153	0.04	.279*	-0.209	-0.067	0.219	0.246
	P value	0.008	0.114	0.241	0.309	0.081	0.711	0.691	0.098	0.517	0.021	0.766	0.179	0.071	0	0.325	0.012	0.295		0.139	0.296	0.784	0.968	0	0.023	0.315	0.267	0.428	0.139	0.058	0.274	0.197	0.141	0.004	0.013	0.012	0.08	0.001	0.091	0	0.01	0.178	0.248	0.763	0.032	0.112	0.613	0.095	0.06
	N	66	66	65	64	66	63	65	65	37	65	65	64	66	66	66	66	66	66	66	66	66	62	66	58	58	58	56	66	66	65	65	61	61	66	66	65	65	65	65	66	61	59	59	59	59	59	59	59
Naive CD8+	r	0.165	0.232	.246*	-0.075	-0.166	-0.243	-0.143	.284*	-0.026	-0.123	-.398**	0.211	.403**	0.226	.603**	.306*	-.334**	-0.184	1	0.167	-.733**	-.410**	0.198	-0.123	-0.184	-.425**	-.329*	0.067	0.014	-0.07	0.086	0.21	.259*	0.218	-0.039	0.147	-0.043	0.159	-0.005	.252*	-0.081	-0.049	0.172	-0.15	-0.014	0.051	-.356**	-.299*
	P value	0.187	0.061	0.048	0.557	0.182	0.055	0.255	0.022	0.878	0.327	0.001	0.094	0.001	0.068	0	0.013	0.006	0.139		0.18	0	0.001	0.111	0.358	0.166	0.001	0.013	0.592	0.913	0.578	0.495	0.104	0.044	0.079	0.753	0.242	0.732	0.205	0.969	0.041	0.535	0.715	0.193	0.257	0.914	0.703	0.006	0.022
	N	66	66	65	64	66	63	65	65	37	65	65	64	66	66	66	66	66	66	66	66	66	62	66	58	58	58	56	66	66	65	65	61	61	66	66	65	65	65	65	66	61	59	59	59	59	59	59	59
Memory CD8+	r	0.058	-0.204	-0.092	-0.23	-0.068	-0.211	-0.003	0.005	-0.006	-0.238	-0.112	-0.183	0.024	-0.087	.416**	.306*	-.269*	0.131	0.167	1	-.263*	-0.093	-0.031	-.259*	0.122	0.045	-0.067	0.147	.338**	-0.241	-0.09	0.004	0.026	-0.006	-0.113	-0.071	-0.139	-0.106	-0.076	-0.043	.336**	-.277*	0.103	0.171	-0.11	0.027	-0.115	-0.125
	P value	0.641	0.101	0.465	0.068	0.59	0.097	0.98	0.967	0.97	0.056	0.376	0.147	0.847	0.488	0.001	0.012	0.029	0.296	0.18		0.033	0.474	0.806	0.05	0.362	0.735	0.624	0.239	0.005	0.053	0.478	0.973	0.844	0.96	0.368	0.574	0.271	0.402	0.545	0.734	0.008	0.034	0.438	0.195	0.407	0.839	0.385	0.347
	N	66	66	65	64	66	63	65	65	37	65	65	64	66	66	66	66	66	66	66	66	66	62	66	58	58	58	56	66	66	65	65	61	61	66	66	65	65	65	65	66	61	59	59	59	59	59	59	59
Effector CD8+	r	0.057	0.058	0.141	.252*	.457**	.301*	0.031	-0.022	0.149	0.116	0.144	-.273*	-0.154	-0.095	-.529**	-.255*	.576**	0.034	-.733**	-.263*	1	.573**	-0.077	-0.097	.438**	.652**	.542**	-0.115	-0.182	0.108	0.202	-0.051	-0.086	-0.045	0.206	0.085	0.199	0.109	0.233	-0.071	-0.08	-0.176	-.282*	0.172	0.226	-0.232	0.228	0.116
	P value	0.652	0.643	0.261	0.045	0	0.017	0.806	0.864	0.379	0.356	0.254	0.029	0.218	0.447	0	0.038	0	0.784	0	0.033		0	0.537	0.47	0.001	0	0	0.36	0.144	0.392	0.107	0.697	0.511	0.718	0.097	0.501	0.112	0.386	0.061	0.571	0.538	0.183	0.03	0.192	0.086	0.077	0.082	0.382
	N	66	66	65	64	66	63	65	65	37	65	65	64	66	66	66	66	66	66	66	66	66	62	66	58	58	58	56	66	66	65	65	61	61	66	66	65	65	65	65	66	61	59	59	59	59	59	59	59
Terminally differentiated (KLRG1+) CD8+	r	0.064	-0.084	0	0.036	0.166	0.045	-0.023	-0.09	0.117	0.159	0.097	-0.096	0.055	-0.054	-.332**	-0.079	.303*	-0.005	-.410**	-0.093	.573**	1	0.028	-0.209	.459**	.657**	.848**	-0.169	-0.108	-0.015	.331**	-0.089	-0.115	-0.1	0.209	-0.001	0.194	0.021	0.173	0.116	0.12	-.272*	-0.256	0.184	0.244	-0.253	0.21	0.095
	P value	0.603	0.498	0.999	0.774	0.198	0.724	0.855	0.467	0.465	0.199	0.434	0.445	0.671	0.679	0.008	0.543	0.017	0.968	0.001	0.474	0		0.832	0.113	0	0	0	0.186	0.4	0.908	0.008	0.505	0.391	0.434	0.099	0.993	0.128	0.872	0.175	0.371	0.371	0.039	0.052	0.168	0.065	0.056	0.114	0.479
	N	68	68	67	66	62	65	67	67	41	67	67	66	62	62	62	62	62	62	62	62	62	68	62	59	62	62	60	63	63	63	63	58	58	63	63	63	63	63	63	62	58	58	58	58	58	58	58	58
CD4+ : CD8+	r	.321**	.272*	0.227	0.18	-0.158	0.072	-0.016	0.162	0.128	0.138	-0.02	0.119	.262*	.880**	0.14	.600**	-.272*	-.903**	0.198	-0.031	-0.077	0.028	1	-0.243	0.081	0.126	0.066	-.253*	-0.146	0.086	.258*	0.197	.469**	.312*	.263*	0.241	.501**	.289*	.579**	.390**	0.01	0.1	-0.092	-0.246	.260*	0.04	-0.205	-0.247
	P value	0.009	0.027	0.068	0.156	0.204	0.573	0.901	0.198	0.452	0.274	0.875	0.349	0.034	0	0.261	0	0.027	0	0.111	0.806	0.537	0.832		0.066	0.547	0.345	0.63	0.04	0.242	0.497	0.038	0.129	0	0.011	0.033	0.053	0	0.02	0	0.001	0.939	0.451	0.49	0.06	0.047	0.765	0.119	0.059
	N	66	66	65	64	66	63	65	65	37	65	65	64	66	66	66	66	66	66	66	66	66	62	66	58	58	58	56	66	66	65	65	61	61	66	66	65	65	65	65	66	61	59	59	59	59	59	59	59
CD25+ FoxP3+ (Treg)	r	-0.105	-0.071	-0.143	0.243	0.204	.299*	0.131	0.015	0.007	-0.092	0.064	0.077	-0.154	-0.207	-0.122	-0.113	-0.063	.299*	-0.123	-.259*	-0.097	-0.209	-0.243	1	-.747**	-.611**	-.400**	-0.152	-0.085	0.066	-0.009	-0.091	-0.039	-0.14	-0.025	-0.166	-0.048	-0.129	-0.05	-0.041	0.01	.390**	0.125	-0.149	-0.203	0.233	0.255	0.199
	P value	0.429	0.591	0.283	0.069	0.125	0.025	0.329	0.909	0.971	0.49	0.635	0.568	0.248	0.118	0.363	0.4	0.639	0.023	0.358	0.05	0.47	0.113	0.066		0	0	0.002	0.25	0.521	0.618	0.947	0.512	0.779	0.29	0.848	0.209	0.718	0.33	0.705	0.758	0.942	0.002	0.351	0.266	0.126	0.079	0.054	0.134
	N	59	59	58	57	58	56	58	58	32	58	58	57	58	58	58	58	58	58	58	58	58	59	58	59	58	58	56	59	59	59	59	54	54	59	59	59	59	59	59	58	58	58	58	58	58	58	58	58
Effector CD4+ : Treg	r	0.152	0.074	0.162	0.049	0.062	0.01	0.019	-0.036	0.053	0.16	0.061	-0.194	0.198	-0.008	-.286*	0	.474**	-0.134	-0.184	0.122	.438**	.459**	0.081	-.747**	1	.894**	.682**	-0.04	0.009	-0.013	0.203	0.065	-0.076	0.071	0.011	0.122	-0.008	0.163	-0.006	0.172	-0.144	-.280*	-0.163	0.123	0.199	-0.203	-0.055	-0.016
	P value	0.239	0.57	0.212	0.712	0.642	0.942	0.883	0.784	0.759	0.219	0.638	0.138	0.137	0.952	0.03	0.999	0	0.315	0.166	0.362	0.001	0	0.547	0		0	0	0.764	0.944	0.925	0.127	0.642	0.59	0.595	0.935	0.36	0.952	0.221	0.963	0.196	0.285	0.035	0.226	0.364	0.138	0.13	0.684	0.906
	N	62	62	61	60	58	59	61	61	36	61	61	60	58	58	58	58	58	58	58	58	58	62	58	58	62	62	60	58	58	58	58	53	53	58	58	58	58	58	58	58	57	57	57	57	57	57	57	57
Effector CD8+ : Treg	r	0.117	-0.025	0.096	0.114	0.159	0.094	0.042	-0.078	0.11	0.217	0.146	-0.184	0.055	0.004	-.294*	-0.037	.356**	-0.148	-.425**	0.045	.652**	.657**	0.126	-.611**	.894**	1	.857**	-0.064	-0.087	-0.017	.287*	0.047	-0.098	0.052	0.149	0.109	0.122	0.158	0.149	0.088	-0.09	-.279*	-0.251	0.135	.277*	-0.235	0.06	0.046
	P value	0.367	0.849	0.461	0.387	0.233	0.48	0.746	0.548	0.522	0.093	0.262	0.158	0.683	0.976	0.025	0.785	0.006	0.267	0.001	0.735	0	0	0.345	0	0		0	0.632	0.518	0.902	0.029	0.738	0.485	0.7	0.265	0.415	0.362	0.235	0.264	0.513	0.507	0.036	0.06	0.318	0.037	0.078	0.657	0.732
	N	62	62	61	60	58	59	61	61	36	61	61	60	58	58	58	58	58	58	58	58	58	62	58	58	62	62	60	58	58	58	58	53	53	58	58	58	58	58	58	58	57	57	57	57	57	57	57	57
Terminanlly differentiated CD8+ : Treg	r	0.128	-0.059	0.06	0.071	0.167	0.043	-0.047	-0.08	0.067	.269*	0.154	-0.115	0.106	-0.06	-0.253	-0.15	0.261	-0.108	-.329*	-0.067	.542**	.848**	0.066	-.400**	.682**	.857**	1	-0.164	-0.059	-0.017	0.202	0.053	-0.105	0.041	0.253	0.075	0.196	0.073	0.213	0.168	-0.045	-0.25	-0.231	0.045	.319*	-0.201	0.12	0.039
	P value	0.324	0.65	0.648	0.594	0.214	0.746	0.719	0.546	0.691	0.038	0.24	0.387	0.439	0.659	0.06	0.271	0.052	0.428	0.013	0.624	0	0	0.63	0.002	0	0		0.227	0.666	0.902	0.136	0.712	0.463	0.763	0.06	0.582	0.148	0.594	0.115	0.216	0.747	0.066	0.089	0.743	0.018	0.141	0.385	0.777
	N	61	61	60	59	57	58	60	60	37	60	60	59	56	56	56	56	56	56	56	56	56	60	56	56	60	60	61	56	56	56	56	51	51	56	56	56	56	56	56	56	55	55	55	55	55	55	55	55
CD19+	r	0.039	-0.199	0.044	-.256*	-0.091	-.302**	0.009	0.035	-0.157	0.052	-0.006	-0.066	-.422**	-0.17	0.199	-0.161	0.017	0.184	0.067	0.147	-0.115	-0.169	-.253*	-0.152	-0.04	-0.064	-0.164	1	-0.036	0.041	-0.046	0.059	-.277*	-0.061	-0.225	0.013	-.246*	0.045	-0.186	-.801**	0.079	0.015	-0.106	0.113	0.003	-0.015	-0.111	0.033
	P value	0.739	0.085	0.71	0.028	0.437	0.009	0.937	0.765	0.299	0.656	0.957	0.578	0	0.173	0.109	0.197	0.89	0.139	0.592	0.239	0.36	0.186	0.04	0.25	0.764	0.632	0.227		0.758	0.729	0.693	0.626	0.019	0.602	0.051	0.915	0.034	0.699	0.11	0	0.515	0.909	0.409	0.378	0.984	0.904	0.385	0.797
	N	76	76	75	74	75	73	75	75	46	75	75	74	66	66	66	66	66	66	66	66	66	63	66	59	58	58	56	76	76	75	75	71	71	76	76	75	75	75	75	66	71	63	63	63	63	63	63	63
Naive CD19+	r	-0.099	0.032	-0.026	-.268*	-0.063	-.241*	-.335**	-.241*	0.119	-0.187	-0.067	-0.073	-0.104	-.254*	0.063	0.086	-0.166	0.234	0.014	.338**	-0.182	-0.108	-0.146	-0.085	0.009	-0.087	-0.059	-0.036	1	-.590**	-.551**	-.266*	-0.111	-0.143	-0.129	-.242*	-0.139	-.453**	-0.098	0.042	.256*	-0.125	0.108	0.11	-0.144	0.075	0.229	0.18
	P value	0.395	0.787	0.826	0.021	0.594	0.04	0.003	0.037	0.43	0.109	0.566	0.539	0.404	0.039	0.618	0.491	0.182	0.058	0.913	0.005	0.144	0.4	0.242	0.521	0.944	0.518	0.666	0.758		0	0	0.025	0.357	0.217	0.268	0.036	0.234	0	0.402	0.738	0.031	0.329	0.399	0.391	0.26	0.557	0.072	0.159
	N	76	76	75	74	75	73	75	75	46	75	75	74	66	66	66	66	66	66	66	66	66	63	66	59	58	58	56	76	76	75	75	71	71	76	76	75	75	75	75	66	71	63	63	63	63	63	63	63
Memory CD19+	r	0.091	0.096	0.069	-0.013	-0.025	-0.027	0.065	0.033	-0.28	0.156	0.158	0.135	0.038	0.027	-0.183	-0.208	.295*	-0.138	-0.07	-0.241	0.108	-0.015	0.086	0.066	-0.013	-0.017	-0.017	0.041	-.590**	1	0.017	0.023	0.061	0.028	0.059	0.06	0.062	0.021	0.003	-0.048	-0.033	0.113	0.05	-0.112	-0.015	0	-0.171	-0.064
	P value	0.439	0.411	0.561	0.913	0.83	0.823	0.581	0.778	0.06	0.185	0.18	0.256	0.765	0.832	0.144	0.097	0.017	0.274	0.578	0.053	0.392	0.908	0.497	0.618	0.925	0.902	0.902	0.729	0		0.884	0.848	0.616	0.809	0.618	0.611	0.599	0.859	0.977	0.707	0.787	0.379	0.699	0.382	0.904	0.997	0.18	0.618
	N	75	75	74	73	74	72	74	74	46	74	74	73	65	65	65	65	65	65	65	65	65	63	65	59	58	58	56	75	75	75	75	70	70	75	75	75	75	75	75	65	70	63	63	63	63	63	63	63
Germinal centre CD19+	r	.240*	0.153	.281*	.589**	.297*	.461**	.268*	.351**	0.124	-0.043	-0.065	-0.002	0.126	.296*	0.035	.625**	0.085	-0.162	0.086	-0.09	0.202	.331**	.258*	-0.009	0.203	.287*	0.202	-0.046	-.551**	0.017	1	0.19	0.172	0.071	0.098	0.13	0.104	.519**	0.142	0.083	-0.17	-0.172	-0.106	0.098	0.125	-0.125	0.022	-0.104
	P value	0.038	0.191	0.015	0	0.01	0	0.021	0.002	0.413	0.715	0.585	0.988	0.316	0.017	0.785	0	0.498	0.197	0.495	0.478	0.107	0.008	0.038	0.947	0.127	0.029	0.136	0.693	0	0.884		0.115	0.154	0.547	0.402	0.265	0.376	0	0.225	0.512	0.16	0.179	0.408	0.447	0.331	0.331	0.865	0.417
	N	75	75	74	73	74	72	74	74	46	74	74	73	65	65	65	65	65	65	65	65	65	63	65	59	58	58	56	75	75	75	75	70	70	75	75	75	75	75	75	65	70	63	63	63	63	63	63	63
MFI PNA CD19+	r	.419**	0.178	.327**	0.145	-0.043	0.038	.382**	0.225	-0.15	-0.092	0.053	-0.057	0.204	.271*	0.048	0.034	0.028	-0.191	0.21	0.004	-0.051	-0.089	0.197	-0.091	0.065	0.047	0.053	0.059	-.266*	0.023	0.19	1	0.156	.868**	0.075	.824**	0.053	.639**	0.144	0.127	-0.02	-.293*	-0.095	0.129	0.152	-0.062	0.04	-0.206
	P value	0	0.128	0.005	0.225	0.715	0.753	0.001	0.055	0.314	0.441	0.658	0.635	0.116	0.035	0.714	0.792	0.833	0.141	0.104	0.973	0.697	0.505	0.129	0.512	0.642	0.738	0.712	0.626	0.025	0.848	0.115		0.184	0	0.532	0	0.661	0	0.233	0.33	0.875	0.026	0.48	0.336	0.254	0.645	0.765	0.121
	N	74	74	73	72	73	71	73	73	47	73	73	72	61	61	61	61	61	61	61	61	61	58	61	54	53	53	51	71	71	70	70	74	74	71	71	70	70	70	70	61	66	58	58	58	58	58	58	58
MFI MHC II CD19+	r	0.119	0.211	0.18	0.149	-0.069	0.075	-0.027	.255*	-0.026	-0.16	-0.157	0.019	.265*	.442**	0.169	.342**	-0.195	-.364**	.259*	0.026	-0.086	-0.115	.469**	-0.039	-0.076	-0.098	-0.105	-.277*	-0.111	0.061	0.172	0.156	1	0.164	.601**	0.086	.703**	0.164	.614**	.373**	0.013	-0.035	0.06	-0.077	0.027	0.049	0.197	0.072
	P value	0.312	0.071	0.127	0.211	0.56	0.534	0.818	0.03	0.862	0.176	0.184	0.871	0.039	0	0.194	0.007	0.133	0.004	0.044	0.844	0.511	0.391	0	0.779	0.59	0.485	0.463	0.019	0.357	0.616	0.154	0.184		0.171	0	0.478	0	0.175	0	0.003	0.92	0.796	0.654	0.566	0.839	0.714	0.139	0.591
	N	74	74	73	72	73	71	73	73	47	73	73	72	61	61	61	61	61	61	61	61	61	58	61	54	53	53	51	71	71	70	70	74	74	71	71	70	70	70	70	61	66	58	58	58	58	58	58	58
Naive CD19+ PNA (MFI)	r	.398**	.270*	.377**	0.07	0.014	-0.061	.345**	0.206	-0.103	-0.117	0.004	-0.056	.299*	.319**	0.089	0.084	-0.014	-.304*	0.218	-0.006	-0.045	-0.1	.312*	-0.14	0.071	0.052	0.041	-0.061	-0.143	0.028	0.071	.868**	0.164	1	0.127	.943**	0.117	.653**	0.177	.315*	0.038	-.325**	-0.081	0.181	0.108	-0.041	-0.048	-.358**
	P value	0	0.018	0.001	0.552	0.907	0.605	0.002	0.077	0.497	0.317	0.972	0.634	0.015	0.009	0.477	0.502	0.913	0.013	0.079	0.96	0.718	0.434	0.011	0.29	0.595	0.7	0.763	0.602	0.217	0.809	0.547	0	0.171		0.276	0	0.315	0	0.128	0.01	0.75	0.009	0.527	0.156	0.4	0.748	0.708	0.004
	N	76	76	75	74	75	73	75	75	46	75	75	74	66	66	66	66	66	66	66	66	66	63	66	59	58	58	56	76	76	75	75	71	71	76	76	75	75	75	75	66	71	63	63	63	63	63	63	63
Naive CD19+ MHC II (MFI)	r	-0.067	0.049	0.052	0.005	0.059	-0.038	-0.095	0.115	-0.022	-0.121	-0.028	-0.029	0.073	.350**	0.15	-0.127	-0.08	-.309*	-0.039	-0.113	0.206	0.209	.263*	-0.025	0.011	0.149	0.253	-0.225	-0.129	0.059	0.098	0.075	.601**	0.127	1	0.118	.977**	0.072	.896**	0.192	-0.044	-0.104	-0.119	-0.068	.249*	-0.077	0.194	-0.007
	P value	0.564	0.673	0.658	0.969	0.614	0.75	0.418	0.327	0.886	0.301	0.812	0.809	0.56	0.004	0.23	0.309	0.525	0.012	0.753	0.368	0.097	0.099	0.033	0.848	0.935	0.265	0.06	0.051	0.268	0.618	0.402	0.532	0	0.276		0.313	0	0.54	0	0.123	0.716	0.417	0.354	0.595	0.05	0.55	0.127	0.955
	N	76	76	75	74	75	73	75	75	46	75	75	74	66	66	66	66	66	66	66	66	66	63	66	59	58	58	56	76	76	75	75	71	71	76	76	75	75	75	75	66	71	63	63	63	63	63	63	63
Memory CD19+ PNA (MFI)	r	.376**	.271*	.369**	0.111	0.123	-0.008	.358**	0.22	-0.121	-0.125	-0.041	-0.106	.270*	.247*	0.014	-0.1	0.145	-0.219	0.147	-0.071	0.085	-0.001	0.241	-0.166	0.122	0.109	0.075	0.013	-.242*	0.06	0.13	.824**	0.086	.943**	0.118	1	0.103	.757**	0.156	0.227	0.039	-.369**	-0.188	.271*	0.166	-0.148	0.009	-.318*
	P value	0.001	0.018	0.001	0.349	0.297	0.945	0.002	0.06	0.424	0.289	0.73	0.374	0.029	0.048	0.913	0.428	0.249	0.08	0.242	0.574	0.501	0.993	0.053	0.209	0.36	0.415	0.582	0.915	0.036	0.611	0.265	0	0.478	0	0.313		0.379	0	0.182	0.069	0.749	0.003	0.14	0.032	0.193	0.247	0.945	0.011
	N	75	75	74	73	74	72	74	74	46	74	74	73	65	65	65	65	65	65	65	65	65	63	65	59	58	58	56	75	75	75	75	70	70	75	75	75	75	75	75	65	70	63	63	63	63	63	63	63
Memory CD19+ MHC II (MFI)	r	-0.067	0.064	0.048	0.01	0.018	-0.023	-0.077	0.097	-0.013	-0.129	-0.066	-0.024	0.101	.464**	0.136	-0.107	-0.115	-.414**	-0.043	-0.139	0.199	0.194	.501**	-0.048	-0.008	0.122	0.196	-.246*	-0.139	0.062	0.104	0.053	.703**	0.117	.977**	0.103	1	0.091	.902**	0.233	-0.044	-0.071	-0.129	-0.098	.268*	-0.073	0.177	0.001
	P value	0.567	0.585	0.683	0.933	0.877	0.85	0.516	0.411	0.93	0.274	0.578	0.84	0.424	0	0.281	0.395	0.361	0.001	0.732	0.271	0.112	0.128	0	0.718	0.952	0.362	0.148	0.034	0.234	0.599	0.376	0.661	0	0.315	0	0.379		0.438	0	0.062	0.717	0.578	0.313	0.447	0.034	0.568	0.164	0.992
	N	75	75	74	73	74	72	74	74	46	74	74	73	65	65	65	65	65	65	65	65	65	63	65	59	58	58	56	75	75	75	75	70	70	75	75	75	75	75	75	65	70	63	63	63	63	63	63	63
Germinal centre CD19+ PNA (MFI)	r	.306**	.229*	.329**	.394**	0.149	.286*	.358**	.319**	-0.071	-0.074	-0.131	-0.098	.251*	.296*	0.029	0.225	0.152	-0.211	0.159	-0.106	0.109	0.021	.289*	-0.129	0.163	0.158	0.073	0.045	-.453**	0.021	.519**	.639**	0.164	.653**	0.072	.757**	0.091	1	0.148	0.146	-0.079	-0.206	-0.191	0.166	0.172	-0.13	0.01	-0.175
	P value	0.008	0.048	0.004	0.001	0.205	0.015	0.002	0.006	0.637	0.532	0.268	0.407	0.044	0.017	0.821	0.072	0.228	0.091	0.205	0.402	0.386	0.872	0.02	0.33	0.221	0.235	0.594	0.699	0	0.859	0	0	0.175	0	0.54	0	0.438		0.206	0.246	0.517	0.105	0.134	0.194	0.179	0.311	0.939	0.17
	N	75	75	74	73	74	72	74	74	46	74	74	73	65	65	65	65	65	65	65	65	65	63	65	59	58	58	56	75	75	75	75	70	70	75	75	75	75	75	75	65	70	63	63	63	63	63	63	63
Germinal centre CD19+ MHC II (MFI)	r	0.13	0.146	0.207	0.053	0.076	-0.031	-0.062	.268*	0.098	-0.078	-0.047	0.014	0.155	.534**	0.207	-0.087	-0.128	-.489**	-0.005	-0.076	0.233	0.173	.579**	-0.05	-0.006	0.149	0.213	-0.186	-0.098	0.003	0.142	0.144	.614**	0.177	.896**	0.156	.902**	0.148	1	.246*	0.011	-0.179	-0.208	-0.024	.346**	-0.145	0.161	-0.069
	P value	0.267	0.212	0.076	0.658	0.521	0.798	0.601	0.021	0.519	0.508	0.688	0.904	0.216	0	0.099	0.489	0.311	0	0.969	0.545	0.061	0.175	0	0.705	0.963	0.264	0.115	0.11	0.402	0.977	0.225	0.233	0	0.128	0	0.182	0	0.206		0.048	0.926	0.16	0.103	0.852	0.005	0.257	0.207	0.59
	N	75	75	74	73	74	72	74	74	46	74	74	73	65	65	65	65	65	65	65	65	65	63	65	59	58	58	56	75	75	75	75	70	70	75	75	75	75	75	75	65	70	63	63	63	63	63	63	63
CD3+ : CD19+ ratio	r	0.212	.493**	.249*	-0.028	-0.114	-0.115	-0.024	0.094	.509**	0.053	0.017	0.05	.826**	.289*	-0.012	.286*	-0.023	-.317**	.252*	-0.043	-0.071	0.116	.390**	-0.041	0.172	0.088	0.168	-.801**	0.042	-0.048	0.083	0.127	.373**	.315*	0.192	0.227	0.233	0.146	.246*	1	-0.093	-0.092	0.221	-0.193	-0.002	0.082	-0.021	-0.155
	P value	0.087	0	0.046	0.828	0.362	0.37	0.851	0.457	0.001	0.674	0.892	0.693	0	0.019	0.924	0.02	0.856	0.01	0.041	0.734	0.571	0.371	0.001	0.758	0.196	0.513	0.216	0	0.738	0.707	0.512	0.33	0.003	0.01	0.123	0.069	0.062	0.246	0.048		0.476	0.487	0.093	0.144	0.987	0.537	0.873	0.24
	N	66	66	65	64	66	63	65	65	37	65	65	64	66	66	66	66	66	66	66	66	66	62	66	58	58	58	56	66	66	65	65	61	61	66	66	65	65	65	65	66	61	59	59	59	59	59	59	59
NKp46+	r	-0.05	0.031	0.033	-0.11	0.059	-0.133	-0.028	-0.197	-0.144	-0.181	0.11	-0.138	-0.16	-0.174	0.01	.272*	-0.231	0.175	-0.081	.336**	-0.08	0.12	0.01	0.01	-0.144	-0.09	-0.045	0.079	.256*	-0.033	-0.17	-0.02	0.013	0.038	-0.044	0.039	-0.044	-0.079	0.011	-0.093	1	-.504**	-.353**	.606**	0.161	-.374**	0.138	-0.141
	P value	0.677	0.797	0.784	0.366	0.624	0.276	0.819	0.1	0.363	0.131	0.36	0.255	0.219	0.181	0.937	0.034	0.074	0.178	0.535	0.008	0.538	0.371	0.939	0.942	0.285	0.507	0.747	0.515	0.031	0.787	0.16	0.875	0.92	0.75	0.716	0.749	0.717	0.517	0.926	0.476		0	0.004	0	0.204	0.002	0.276	0.266
	N	72	72	71	70	71	69	71	71	42	71	71	70	61	61	61	61	61	61	61	61	61	58	61	58	57	57	55	71	71	70	70	66	66	71	71	70	70	70	70	61	72	64	64	64	64	64	64	64
NKp46+ stage 1	r	-.337**	-0.209	-.439**	-0.091	-.410**	0.106	-0.105	-0.024	-0.162	.335**	-0.066	.344**	-0.164	0.047	-0.117	-0.199	-0.01	-0.153	-0.049	-.277*	-0.176	-.272*	0.1	.390**	-.280*	-.279*	-0.25	0.015	-0.125	0.113	-0.172	-.293*	-0.035	-.325**	-0.104	-.369**	-0.071	-0.206	-0.179	-0.092	-.504**	1	.365**	-.713**	-.412**	.622**	-0.06	.539**
	P value	0.006	0.097	0	0.482	0.001	0.416	0.412	0.855	0.346	0.007	0.61	0.006	0.216	0.723	0.378	0.13	0.941	0.248	0.715	0.034	0.183	0.039	0.451	0.002	0.035	0.036	0.066	0.909	0.329	0.379	0.179	0.026	0.796	0.009	0.417	0.003	0.578	0.105	0.16	0.487	0		0.003	0	0.001	0	0.64	0
	N	64	64	63	62	63	61	63	63	36	63	63	62	59	59	59	59	59	59	59	59	59	58	59	58	57	57	55	63	63	63	63	58	58	63	63	63	63	63	63	59	64	64	64	64	64	64	64	64
NKp46+ stage 2	r	-0.207	-0.162	-.306*	-0.23	-.405**	-0.101	-0.122	0.02	0.151	0.116	-0.027	0.055	0.252	-0.109	0.037	0.013	-0.038	0.04	0.172	0.103	-.282*	-0.256	-0.092	0.125	-0.163	-0.251	-0.231	-0.106	0.108	0.05	-0.106	-0.095	0.06	-0.081	-0.119	-0.188	-0.129	-0.191	-0.208	0.221	-.353**	.365**	1	-.542**	-.807**	.792**	-0.064	0.109
	P value	0.101	0.202	0.015	0.072	0.001	0.439	0.342	0.873	0.381	0.365	0.832	0.671	0.054	0.411	0.779	0.925	0.774	0.763	0.193	0.438	0.03	0.052	0.49	0.351	0.226	0.06	0.089	0.409	0.399	0.699	0.408	0.48	0.654	0.527	0.354	0.14	0.313	0.134	0.103	0.093	0.004	0.003		0	0	0	0.618	0.393
	N	64	64	63	62	63	61	63	63	36	63	63	62	59	59	59	59	59	59	59	59	59	58	59	58	57	57	55	63	63	63	63	58	58	63	63	63	63	63	63	59	64	64	64	64	64	64	64	64
NKp46+ stage 3	r	0.168	0.087	0.246	0.146	.356**	0.028	0.178	0.026	-0.087	-.296*	0.143	-.262*	-0.188	-0.211	-0.095	0.174	0.098	.279*	-0.15	0.171	0.172	0.184	-0.246	-0.149	0.123	0.135	0.045	0.113	0.11	-0.112	0.098	0.129	-0.077	0.181	-0.068	.271*	-0.098	0.166	-0.024	-0.193	.606**	-.713**	-.542**	1	0.143	-.609**	.270*	-0.113
	P value	0.184	0.496	0.052	0.258	0.004	0.828	0.162	0.837	0.614	0.018	0.264	0.04	0.154	0.108	0.476	0.186	0.462	0.032	0.257	0.195	0.192	0.168	0.06	0.266	0.364	0.318	0.743	0.378	0.391	0.382	0.447	0.336	0.566	0.156	0.595	0.032	0.447	0.194	0.852	0.144	0	0	0		0.26	0	0.031	0.373
	N	64	64	63	62	63	61	63	63	36	63	63	62	59	59	59	59	59	59	59	59	59	58	59	58	57	57	55	63	63	63	63	58	58	63	63	63	63	63	63	59	64	64	64	64	64	64	64	64
NKp46+ stage 4	r	.293*	0.233	.396**	0.173	.371**	0.008	0.035	-0.03	0.055	-0.079	-0.058	-0.053	0	.274*	0.109	-0.062	-0.043	-0.209	-0.014	-0.11	0.226	0.244	.260*	-0.203	0.199	.277*	.319*	0.003	-0.144	-0.015	0.125	0.152	0.027	0.108	.249*	0.166	.268*	0.172	.346**	-0.002	0.161	-.412**	-.807**	0.143	1	-.702**	-0.139	-.377**
	P value	0.019	0.063	0.001	0.179	0.003	0.952	0.786	0.815	0.749	0.54	0.649	0.681	0.999	0.036	0.411	0.643	0.744	0.112	0.914	0.407	0.086	0.065	0.047	0.126	0.138	0.037	0.018	0.984	0.26	0.904	0.331	0.254	0.839	0.4	0.05	0.193	0.034	0.179	0.005	0.987	0.204	0.001	0	0.26		0	0.272	0.002
	N	64	64	63	62	63	61	63	63	36	63	63	62	59	59	59	59	59	59	59	59	59	58	59	58	57	57	55	63	63	63	63	58	58	63	63	63	63	63	63	59	64	64	64	64	64	64	64	64
NKp46+ stages 1&2 : 3&4 ratio	r	-.298*	-.338**	-.442**	-0.2	-.409**	-0.011	-0.164	-0.071	0.128	.254*	-0.062	0.054	0.103	0.024	0.023	-0.051	-0.035	-0.067	0.051	0.027	-0.232	-0.253	0.04	0.233	-0.203	-0.235	-0.201	-0.015	0.075	0	-0.125	-0.062	0.049	-0.041	-0.077	-0.148	-0.073	-0.13	-0.145	0.082	-.374**	.622**	.792**	-.609**	-.702**	1	0.004	.324**
	P value	0.017	0.006	0	0.118	0.001	0.931	0.2	0.579	0.456	0.045	0.629	0.679	0.437	0.859	0.862	0.703	0.794	0.613	0.703	0.839	0.077	0.056	0.765	0.079	0.13	0.078	0.141	0.904	0.557	0.997	0.331	0.645	0.714	0.748	0.55	0.247	0.568	0.311	0.257	0.537	0.002	0	0	0	0		0.977	0.009
	N	64	64	63	62	63	61	63	63	36	63	63	62	59	59	59	59	59	59	59	59	59	58	59	58	57	57	55	63	63	63	63	58	58	63	63	63	63	63	63	59	64	64	64	64	64	64	64	64
NKp46+ stage 1 CD69 (MFI)	r	-0.018	0.011	0.021	.283*	0.18	.311*	-0.099	-0.032	-0.008	-0.108	0.234	-0.06	-0.093	-0.114	-.285*	-0.036	0.149	0.219	-.356**	-0.115	0.228	0.21	-0.205	0.255	-0.055	0.06	0.12	-0.111	0.229	-0.171	0.022	0.04	0.197	-0.048	0.194	0.009	0.177	0.01	0.161	-0.021	0.138	-0.06	-0.064	.270*	-0.139	0.004	1	.457**
	P value	0.886	0.933	0.871	0.026	0.159	0.015	0.442	0.804	0.963	0.401	0.065	0.642	0.481	0.391	0.029	0.786	0.258	0.095	0.006	0.385	0.082	0.114	0.119	0.054	0.684	0.657	0.385	0.385	0.072	0.18	0.865	0.765	0.139	0.708	0.127	0.945	0.164	0.939	0.207	0.873	0.276	0.64	0.618	0.031	0.272	0.977		0
	N	64	64	63	62	63	61	63	63	36	63	63	62	59	59	59	59	59	59	59	59	59	58	59	58	57	57	55	63	63	63	63	58	58	63	63	63	63	63	63	59	64	64	64	64	64	64	64	64
NKp46+ stage 2 CD69 (MFI)	r	-.275*	-0.112	-0.201	0.121	-0.159	0.247	-0.175	-0.024	-0.188	0.108	0.09	0.194	-0.197	-0.229	-.338**	-0.137	0.209	0.246	-.299*	-0.125	0.116	0.095	-0.247	0.199	-0.016	0.046	0.039	0.033	0.18	-0.064	-0.104	-0.206	0.072	-.358**	-0.007	-.318*	0.001	-0.175	-0.069	-0.155	-0.141	.539**	0.109	-0.113	-.377**	.324**	.457**	1
	P value	0.028	0.379	0.114	0.351	0.213	0.055	0.171	0.853	0.273	0.401	0.483	0.131	0.134	0.081	0.009	0.299	0.112	0.06	0.022	0.347	0.382	0.479	0.059	0.134	0.906	0.732	0.777	0.797	0.159	0.618	0.417	0.121	0.591	0.004	0.955	0.011	0.992	0.17	0.59	0.24	0.266	0	0.393	0.373	0.002	0.009	0
	N	64	64	63	62	63	61	63	63	36	63	63	62	59	59	59	59	59	59	59	59	59	58	59	58	57	57	55	63	63	63	63	58	58	63	63	63	63	63	63	59	64	64	64	64	64	64	64	64
NKp46+ stage 3 CD69 (MFI)	r	-0.163	0.015	-0.035	0.202	0.042	0.228	-0.242	-0.094	-0.024	-0.013	0.008	0.042	-0.138	-0.198	-.343**	-0.067	0.228	0.248	-.298*	-0.207	0.201	0.243	-0.236	0.228	-0.017	0.074	0.117	0.022	0.176	-0.112	-0.016	-0.167	0.135	-.266*	0.105	-0.177	0.123	-0.077	0.04	-0.104	0.004	.329**	-0.017	0.026	-0.229	0.211	.643**	.855**
	P value	0.198	0.908	0.785	0.115	0.746	0.077	0.056	0.466	0.889	0.919	0.953	0.746	0.297	0.132	0.008	0.615	0.082	0.059	0.022	0.115	0.127	0.066	0.072	0.085	0.901	0.586	0.395	0.866	0.168	0.384	0.898	0.21	0.313	0.035	0.411	0.166	0.338	0.55	0.755	0.432	0.977	0.008	0.895	0.841	0.069	0.094	0	0
	N	64	64	63	62	63	61	63	63	36	63	63	62	59	59	59	59	59	59	59	59	59	58	59	58	57	57	55	63	63	63	63	58	58	63	63	63	63	63	63	59	64	64	64	64	64	64	64	64
NKp46+ stage 4 CD69 (MFI)	r	-0.041	0.068	0.072	.276*	0.199	0.227	-0.139	-0.063	0.087	-0.025	0.152	-0.042	-0.009	-0.114	-.323*	0.037	0.213	0.179	-.311*	-0.238	0.254	.365**	-0.186	0.234	-0.014	0.087	0.173	-0.045	0.032	-0.01	0.149	-0.135	0.101	-0.186	0.14	-0.045	0.142	-0.01	0.079	-0.004	0.082	0.074	-0.085	0.19	-0.134	0.022	.736**	.519**
	P value	0.746	0.593	0.576	0.03	0.119	0.078	0.277	0.626	0.613	0.843	0.234	0.744	0.946	0.39	0.013	0.781	0.106	0.174	0.016	0.07	0.053	0.005	0.158	0.078	0.915	0.522	0.206	0.728	0.802	0.94	0.243	0.313	0.453	0.144	0.274	0.725	0.267	0.938	0.539	0.978	0.52	0.561	0.504	0.132	0.291	0.866	0	0
	N	64	64	63	62	63	61	63	63	36	63	63	62	59	59	59	59	59	59	59	59	59	58	59	58	57	57	55	63	63	63	63	58	58	63	63	63	63	63	63	59	64	64	64	64	64	64	64	64
NKp46+ stage 1 KLRG1 (MFI)	r	0.021	0.188	0.21	-0.161	.396**	-0.28	-.317*	-0.067	0.202	-0.184	-0.114	-0.133	0.018	-0.137	-0.058	0.107	0.104	0.206	0.17	0.007	-0.02	0.091	-0.199	0.07	-0.142	-0.157	-0.084	0.016	0.245	-0.213	-0.087	-.371*	-0.126	-0.181	0.011	-0.047	-0.045	-0.222	-0.087	0.063	0.284	-.348*	-0.134	0.258	0.069	-0.255	0.014	-0.057
	P value	0.89	0.211	0.166	0.296	0.006	0.069	0.034	0.661	0.344	0.227	0.454	0.388	0.905	0.363	0.701	0.477	0.493	0.169	0.258	0.964	0.894	0.548	0.185	0.644	0.347	0.297	0.587	0.917	0.101	0.155	0.567	0.017	0.434	0.228	0.944	0.757	0.767	0.138	0.564	0.676	0.056	0.018	0.373	0.083	0.647	0.087	0.928	0.708
	N	46	46	45	44	46	43	45	45	24	45	45	44	46	46	46	46	46	46	46	46	46	46	46	46	46	46	44	46	46	46	46	41	41	46	46	46	46	46	46	46	46	46	46	46	46	46	46	46
NKp46+ stage 2 KLRG1 (MFI)	r	-0.243	-0.182	-0.305	-0.076	0.268	0.028	-0.095	-0.082	-0.213	-0.373	-0.191	0.067	-0.343	-.408*	0.072	0.246	-0.154	.444*	-0.057	0.284	-0.014	0.198	-0.298	0.168	-0.306	-0.183	-0.094	0.201	0.162	-0.218	-0.048	-0.338	-0.204	-0.122	-0.108	0.006	-0.146	0.063	-0.119	-0.249	.652**	-0.334	-0.04	.491**	-0.28	-0.071	0.133	.384*
	P value	0.222	0.363	0.129	0.713	0.176	0.896	0.645	0.689	0.446	0.061	0.351	0.751	0.08	0.035	0.723	0.216	0.444	0.02	0.776	0.151	0.943	0.323	0.131	0.403	0.121	0.361	0.656	0.316	0.419	0.275	0.813	0.114	0.35	0.546	0.593	0.975	0.467	0.753	0.555	0.211	0	0.088	0.842	0.009	0.158	0.723	0.508	0.048
	N	27	27	26	26	27	25	26	26	15	26	26	25	27	27	27	27	27	27	27	27	27	27	27	27	27	27	25	27	27	27	27	23	23	27	27	27	27	27	27	27	27	27	27	27	27	27	27	27
NKp46+ stage 3 KLRG1 (MFI)	r	-0.009	-0.079	0.09	0.208	.349*	0.141	0.042	0.021	-0.109	-0.176	-0.078	-0.203	-0.107	-0.123	-0.153	-0.07	0.082	0.187	-0.166	-0.104	0.21	.390*	-0.189	-0.034	0	0.079	0.143	0.138	-0.142	0.048	0.222	-0.179	0	0.08	0.037	.358*	0.013	0.249	-0.032	-0.151	.320*	-.319*	-0.294	.433**	0.072	-0.208	0.302	0.14
	P value	0.953	0.619	0.576	0.198	0.023	0.391	0.796	0.896	0.63	0.271	0.628	0.209	0.498	0.436	0.333	0.658	0.607	0.235	0.294	0.51	0.183	0.011	0.23	0.831	1	0.618	0.38	0.384	0.37	0.761	0.157	0.289	0.999	0.617	0.814	0.02	0.933	0.111	0.842	0.339	0.039	0.039	0.059	0.004	0.653	0.186	0.052	0.376
	N	42	42	41	40	42	39	41	41	22	41	41	40	42	42	42	42	42	42	42	42	42	42	42	42	42	42	40	42	42	42	42	37	37	42	42	42	42	42	42	42	42	42	42	42	42	42	42	42
NKp46+ stage 4 KLRG1 (MFI)	r	-0.065	-0.004	0.21	0.186	0.272	0.076	-0.134	-0.035	0.17	-0.117	-0.063	-0.106	0.009	-0.21	-0.104	0.149	0.227	.309*	-0.01	0.049	0.139	.459**	-.291*	-0.186	0.201	0.197	0.264	0.181	-0.069	0.057	.320*	-0.254	0.014	-0.135	0.016	0.045	-0.024	0.109	-0.101	-0.106	0.185	-.354*	-0.152	.346*	0.02	-0.191	0.204	0.247
	P value	0.657	0.977	0.153	0.21	0.058	0.614	0.363	0.811	0.418	0.427	0.673	0.479	0.952	0.147	0.475	0.306	0.117	0.031	0.948	0.74	0.342	0.001	0.043	0.201	0.166	0.174	0.073	0.212	0.639	0.696	0.025	0.097	0.926	0.355	0.911	0.76	0.868	0.454	0.49	0.468	0.204	0.013	0.296	0.015	0.894	0.189	0.16	0.088
	N	49	49	48	47	49	46	48	48	25	48	48	47	49	49	49	49	49	49	49	49	49	49	49	49	49	49	47	49	49	49	49	44	44	49	49	49	49	49	49	49	49	49	49	49	49	49	49	49
NKp46+ Ly49D+	r	0.191	.260*	.268*	0.093	.320**	-0.001	0.221	-0.122	-0.071	-0.066	0.162	-0.128	-0.232	-0.004	-0.131	0.022	0.037	0.034	-0.226	-0.179	0.18	0.109	0.011	-0.033	0.005	0.043	-0.013	0.17	-0.067	0.036	-0.036	-0.058	-0.102	-0.059	-0.071	0.01	-0.047	-0.016	-0.003	-0.232	.400**	-.368**	-.623**	.481**	.431**	-.553**	0.038	-0.097
	P value	0.115	0.031	0.027	0.457	0.007	0.992	0.071	0.323	0.657	0.595	0.187	0.302	0.077	0.974	0.324	0.868	0.783	0.795	0.085	0.174	0.173	0.421	0.936	0.81	0.972	0.753	0.923	0.166	0.59	0.771	0.768	0.653	0.425	0.632	0.567	0.935	0.702	0.895	0.981	0.077	0.001	0.003	0	0	0	0	0.767	0.451
	N	69	69	68	67	69	66	68	68	42	68	68	67	59	59	59	59	59	59	59	59	59	57	59	57	57	57	56	68	68	68	68	63	63	68	68	68	68	68	68	59	68	62	62	62	62	62	62	62
NKp46+ Ly49g+	r	.385**	.275*	.472**	0.19	.290*	0.016	.269*	0.12	-0.098	-0.085	.282*	-0.168	0.111	.424**	-0.003	-0.102	0	-.306*	-0.238	-0.173	.367**	.277*	.400**	-0.027	0.067	0.215	0.198	-0.001	-0.236	0.071	.314**	.372**	.259*	.496**	.423**	.530**	.442**	.446**	.519**	0.095	0.117	-.385**	-.388**	.352**	.307*	-.322*	.295*	-0.089
	P value	0.001	0.022	0	0.124	0.016	0.9	0.026	0.328	0.535	0.491	0.02	0.173	0.403	0.001	0.983	0.44	0.998	0.018	0.069	0.191	0.004	0.037	0.002	0.843	0.619	0.109	0.144	0.994	0.052	0.562	0.009	0.003	0.04	0	0	0	0	0	0	0.476	0.34	0.002	0.002	0.005	0.015	0.011	0.02	0.491
	N	69	69	68	67	69	66	68	68	42	68	68	67	59	59	59	59	59	59	59	59	59	57	59	57	57	57	56	68	68	68	68	63	63	68	68	68	68	68	68	59	68	62	62	62	62	62	62	62
NKp46+ Ly49H+	r	0.045	0.183	0.092	0.088	0.063	0.036	.469**	0.039	-0.026	0.228	.726**	-0.031	0.051	0.009	-0.231	-0.175	-0.008	0.093	-.336**	-.267*	0.032	-0.033	-0.082	.406**	-0.193	-0.138	-0.088	-0.171	-0.044	0.112	-0.027	0.069	-0.001	0.042	0.005	0.005	-0.002	-0.108	-0.033	0.109	0.059	0.027	-0.003	0.119	-0.119	-0.035	.368**	0.159
	P value	0.711	0.132	0.457	0.48	0.608	0.775	0	0.749	0.869	0.061	0	0.806	0.703	0.943	0.079	0.185	0.954	0.485	0.009	0.041	0.812	0.81	0.537	0.002	0.149	0.306	0.521	0.163	0.722	0.362	0.828	0.592	0.997	0.731	0.967	0.965	0.987	0.382	0.792	0.412	0.633	0.835	0.984	0.359	0.358	0.785	0.003	0.216
	N	69	69	68	67	69	66	68	68	42	68	68	67	59	59	59	59	59	59	59	59	59	57	59	57	57	57	56	68	68	68	68	63	63	68	68	68	68	68	68	59	68	62	62	62	62	62	62	62
NKp46+ Ly49D+G2-	r	-.249*	-0.1	-.267*	-0.101	-0.066	0.008	-0.108	-0.183	0.048	-0.006	-0.197	0.065	-0.248	-.429**	-0.061	0.153	0.015	.345**	0.111	0.092	-0.252	-0.211	-.403**	0.025	-0.066	-0.183	-0.201	0.111	0.202	-0.078	-.331**	-.335**	-.312*	-.497**	-.479**	-.489**	-.482**	-.431**	-.523**	-0.248	0.143	0.121	-0.025	-0.032	-0.012	-0.051	-0.238	0.014
	P value	0.039	0.412	0.028	0.417	0.592	0.948	0.383	0.134	0.765	0.961	0.108	0.601	0.058	0.001	0.644	0.248	0.913	0.007	0.404	0.488	0.054	0.115	0.002	0.851	0.627	0.173	0.137	0.368	0.098	0.529	0.006	0.007	0.013	0	0	0	0	0	0	0.058	0.245	0.347	0.849	0.803	0.929	0.693	0.062	0.913
	N	69	69	68	67	69	66	68	68	42	68	68	67	59	59	59	59	59	59	59	59	59	57	59	57	57	57	56	68	68	68	68	63	63	68	68	68	68	68	68	59	68	62	62	62	62	62	62	62
NKp46+ Ly49D+G2+	r	.379**	.273*	.454**	0.186	.284*	0.02	.297*	0.12	-0.101	-0.044	.309*	-0.159	0.089	.419**	-0.035	-0.132	0.016	-.314*	-.269*	-0.202	.380**	.292*	.402**	-0.033	0.073	0.22	0.206	0.007	-.251*	0.092	.301*	.342**	.252*	.469**	.404**	.506**	.424**	.428**	.502**	0.078	0.128	-.370**	-.402**	.353**	.313*	-.329**	.278*	-0.081
	P value	0.001	0.023	0	0.132	0.018	0.874	0.014	0.329	0.526	0.723	0.01	0.198	0.504	0.001	0.79	0.319	0.905	0.015	0.04	0.125	0.003	0.027	0.002	0.81	0.59	0.1	0.128	0.952	0.039	0.457	0.013	0.006	0.047	0	0.001	0	0	0	0	0.559	0.296	0.003	0.001	0.005	0.013	0.009	0.029	0.53
	N	69	69	68	67	69	66	68	68	42	68	68	67	59	59	59	59	59	59	59	59	59	57	59	57	57	57	56	68	68	68	68	63	63	68	68	68	68	68	68	59	68	62	62	62	62	62	62	62
NKp46+ Ly49D-G2+	r	.290*	0.193	.423**	0.142	0.229	-0.025	-0.028	0.077	-0.041	-.346**	-0.011	-0.175	0.226	.277*	0.223	0.146	-0.107	-0.12	0.07	0.105	0.124	0.054	0.218	0.025	0.001	0.085	0.054	-0.057	-0.047	-0.094	.287*	.438**	0.2	.503**	.395**	.509**	.393**	.410**	.440**	0.177	-0.003	-.348**	-0.13	0.206	0.143	-0.143	.302*	-0.112
	P value	0.016	0.112	0	0.251	0.058	0.842	0.822	0.531	0.795	0.004	0.932	0.157	0.086	0.034	0.089	0.271	0.421	0.365	0.598	0.43	0.349	0.691	0.097	0.854	0.995	0.531	0.694	0.645	0.704	0.446	0.018	0	0.116	0	0.001	0	0.001	0.001	0	0.179	0.979	0.006	0.312	0.107	0.267	0.268	0.017	0.387
	N	69	69	68	67	69	66	68	68	42	68	68	67	59	59	59	59	59	59	59	59	59	57	59	57	57	57	56	68	68	68	68	63	63	68	68	68	68	68	68	59	68	62	62	62	62	62	62	62
NKp46+ Ly49D-G2-	r	-.267*	-.301*	-.368**	-0.162	-.373**	-0.035	-.286*	0.066	0.101	0.146	-0.18	0.172	0.199	-0.047	0.102	-0.065	-0.024	-0.022	0.232	0.149	-0.229	-0.134	-0.048	0.005	-0.011	-0.074	-0.02	-0.161	0.094	-0.005	-0.032	-0.129	0.026	-0.09	0.005	-0.158	-0.02	-0.105	-0.089	0.227	-.401**	.453**	.672**	-.529**	-.486**	.604**	-0.131	0.126
	P value	0.027	0.012	0.002	0.19	0.002	0.778	0.018	0.593	0.526	0.234	0.142	0.165	0.131	0.725	0.442	0.627	0.857	0.871	0.077	0.261	0.081	0.321	0.718	0.968	0.936	0.585	0.881	0.191	0.445	0.966	0.793	0.313	0.84	0.467	0.969	0.199	0.872	0.396	0.471	0.084	0.001	0	0	0	0	0	0.309	0.33
	N	69	69	68	67	69	66	68	68	42	68	68	67	59	59	59	59	59	59	59	59	59	57	59	57	57	57	56	68	68	68	68	63	63	68	68	68	68	68	68	59	68	62	62	62	62	62	62	62
CD11c+	r	0.007	-0.091	0.08	0.044	.260*	0.004	-0.028	0.075	-0.197	-0.121	0.043	-0.11	-0.175	-0.203	-0.038	0.027	0.003	.292*	-0.179	0.208	0.186	.338**	-0.17	-0.033	-0.002	0.112	0.176	0.136	0.052	-0.071	0.064	0.114	-0.032	0.101	0.02	0.216	-0.025	0.143	0.058	-0.234	.557**	-.514**	-.381**	.657**	0.069	-.289*	.377**	.280*
	P value	0.953	0.445	0.506	0.717	0.032	0.976	0.813	0.529	0.195	0.31	0.719	0.362	0.177	0.117	0.771	0.836	0.982	0.022	0.167	0.108	0.151	0.006	0.19	0.813	0.99	0.397	0.192	0.267	0.673	0.569	0.605	0.374	0.805	0.411	0.87	0.08	0.843	0.25	0.64	0.07	0	0	0.004	0	0.613	0.031	0.004	0.037
	N	73	73	72	71	68	70	72	72	45	72	72	71	61	61	61	61	61	61	61	61	61	64	61	55	59	59	57	68	68	67	67	63	63	68	68	67	67	67	67	61	64	56	56	56	56	56	56	56
CD11c MHC II (MFI)	r	-0.021	-0.035	-0.039	-0.097	-0.163	-0.097	-0.05	.384**	-0.066	-0.064	-0.094	0.151	0.076	.448**	0.137	-0.068	-0.132	-.331*	-0.04	-0.005	0.113	0.112	.383**	-0.013	-0.121	-0.017	-0.016	-0.179	-0.093	0.099	0.209	-0.033	.595**	0.022	.745**	-0.019	.766**	-0.014	.754**	0.169	-0.041	-0.024	0.046	-0.061	0.018	0.044	0.13	0.107
	P value	0.86	0.777	0.75	0.431	0.19	0.434	0.682	0.001	0.672	0.602	0.441	0.219	0.569	0	0.301	0.608	0.318	0.01	0.761	0.968	0.393	0.387	0.003	0.925	0.365	0.901	0.906	0.151	0.458	0.431	0.093	0.799	0	0.859	0	0.882	0	0.914	0	0.202	0.75	0.861	0.741	0.66	0.895	0.749	0.342	0.436
	N	70	70	69	68	66	67	69	69	43	69	69	68	59	59	59	59	59	59	59	59	59	62	59	54	58	58	56	66	66	66	66	61	61	66	66	66	66	66	66	59	62	55	55	55	55	55	55	55
CD11b+ myeloid cells	r	0.151	-0.083	0.08	-0.097	-0.218	-0.134	0.002	-0.113	-0.152	-0.025	-0.013	-0.058	-0.071	0.162	-0.053	.538**	-0.197	-0.174	0.064	0.211	-0.12	.342**	.361**	-.293*	0.156	0.235	0.241	0.183	0.013	0.141	-0.064	0.223	0.181	.290*	-0.102	.284*	-0.086	0.096	-0.091	-0.017	.489**	-.303*	-.268*	.403**	0.073	-0.101	0.075	0.031
	P value	0.218	0.501	0.522	0.436	0.073	0.288	0.984	0.364	0.348	0.838	0.915	0.645	0.587	0.214	0.683	0	0.127	0.18	0.624	0.102	0.359	0.008	0.004	0.03	0.255	0.084	0.082	0.135	0.919	0.256	0.61	0.079	0.155	0.016	0.406	0.02	0.487	0.441	0.463	0.9	0	0.023	0.046	0.002	0.593	0.458	0.584	0.822
	N	68	68	67	66	68	65	67	67	40	67	67	66	61	61	61	61	61	61	61	61	61	59	61	55	55	55	53	68	68	67	67	63	63	68	68	67	67	67	67	61	64	56	56	56	56	56	56	56
M1: Tissue resident macrophages	r	-0.094	-.253*	-.277*	-0.141	0.048	-0.058	0.1	-0.195	0.056	-0.098	-0.047	-0.117	-0.234	-0.24	0.084	0.019	-0.138	.314*	-0.067	.419**	-0.132	0.08	-.323*	-0.062	-0.004	-0.016	-0.076	-0.083	0.117	0.044	-0.103	-0.109	-.269*	-0.161	-0.178	-0.109	-0.224	-.249*	-0.225	-0.206	0.108	-0.137	0.044	0.257	-0.212	0.066	-0.073	-0.175
	P value	0.447	0.039	0.024	0.264	0.698	0.651	0.424	0.117	0.733	0.432	0.71	0.352	0.072	0.065	0.524	0.884	0.293	0.015	0.609	0.001	0.315	0.549	0.012	0.655	0.975	0.906	0.59	0.506	0.347	0.725	0.405	0.397	0.035	0.192	0.15	0.379	0.069	0.042	0.067	0.114	0.398	0.316	0.748	0.056	0.117	0.628	0.594	0.196
	N	67	67	66	65	67	64	66	66	40	66	66	65	60	60	60	60	60	60	60	60	60	59	60	55	55	55	53	67	67	67	67	62	62	67	67	67	67	67	67	60	63	56	56	56	56	56	56	56
M2: Monocytes	r	-0.037	-0.222	-0.188	-.251*	-0.222	-0.176	-0.026	-0.075	0.049	0.114	0.024	.247*	-0.239	0.082	0.044	-0.217	-0.125	-0.114	-0.027	-0.019	-0.241	-0.202	0.076	0.181	-.355**	-.328*	-.279*	0.181	.241*	-0.001	-.406**	0.025	-0.062	0.128	-0.02	0.035	-0.014	-0.234	-0.03	-0.154	0.048	0.195	0.212	-0.166	-0.174	.347**	0.086	0.122
	P value	0.764	0.071	0.132	0.044	0.071	0.163	0.836	0.55	0.762	0.364	0.85	0.047	0.066	0.535	0.741	0.095	0.342	0.385	0.84	0.885	0.063	0.125	0.563	0.185	0.008	0.015	0.043	0.143	0.05	0.991	0.001	0.848	0.634	0.303	0.871	0.78	0.908	0.057	0.807	0.239	0.712	0.15	0.116	0.22	0.198	0.009	0.528	0.372
	N	67	67	66	65	67	64	66	66	40	66	66	65	60	60	60	60	60	60	60	60	60	59	60	55	55	55	53	67	67	67	67	62	62	67	67	67	67	67	67	60	63	56	56	56	56	56	56	56
M3: Hypergranulocytic myeloid cells	r	0.082	0.011	0.187	0.028	-0.018	-0.025	0.103	0.209	-0.099	0.161	-0.005	0.15	-0.089	.258*	0.067	0.087	0.048	-0.235	0.101	-0.037	-0.006	-0.099	0.247	-0.104	-0.073	-0.069	-0.124	.285*	-0.016	-0.054	-0.037	.409**	-0.029	.359**	-0.04	.330**	-0.042	.289*	0.106	-0.179	-0.066	0.054	-0.14	0.008	0.115	-0.013	-0.06	-0.013
	P value	0.51	0.929	0.133	0.827	0.884	0.842	0.41	0.092	0.545	0.195	0.968	0.232	0.498	0.047	0.612	0.508	0.715	0.07	0.444	0.78	0.963	0.456	0.057	0.448	0.596	0.619	0.375	0.019	0.896	0.666	0.767	0.001	0.82	0.003	0.749	0.006	0.739	0.018	0.395	0.171	0.609	0.691	0.303	0.953	0.398	0.922	0.659	0.927
	N	67	67	66	65	67	64	66	66	40	66	66	65	60	60	60	60	60	60	60	60	60	59	60	55	55	55	53	67	67	67	67	62	62	67	67	67	67	67	67	60	63	56	56	56	56	56	56	56
M4: PMN	r	-0.124	-.317**	-.243*	0.114	-.289*	0.203	-0.088	-0.057	-0.206	-0.11	0.022	0.099	-0.148	0.187	0.079	0.094	-0.144	-0.157	0.04	0.053	-0.186	0.1	0.169	0.061	-0.015	0.023	0.088	-0.082	-0.136	0.086	0.122	0.002	0.223	-0.056	.283*	-0.146	.291*	-0.023	0.174	-0.076	-0.102	0.231	0.099	-0.178	-0.06	0.227	0.179	.279*
	P value	0.316	0.009	0.049	0.367	0.018	0.107	0.481	0.651	0.202	0.38	0.86	0.435	0.26	0.151	0.55	0.473	0.273	0.232	0.764	0.688	0.156	0.449	0.197	0.656	0.911	0.866	0.529	0.511	0.273	0.491	0.324	0.99	0.081	0.653	0.02	0.24	0.017	0.852	0.16	0.562	0.425	0.087	0.466	0.189	0.66	0.092	0.186	0.037
	N	67	67	66	65	67	64	66	66	40	66	66	65	60	60	60	60	60	60	60	60	60	59	60	55	55	55	53	67	67	67	67	62	62	67	67	67	67	67	67	60	63	56	56	56	56	56	56	56
Mites	r	-.331**	-.340**	-.374**	0.031	-0.025	.236*	0.059	-0.09	-0.131	0.056	-0.066	0.015	-.381**	-0.088	-0.174	-0.012	0.121	0.162	-0.238	0.185	0.021	-0.033	-0.141	.334**	-0.141	-0.112	-0.132	0.014	-0.021	0.005	0.036	-0.09	0.053	-0.205	0.002	-.263*	0	-0.148	-0.056	-.276*	-0.073	.362**	0.205	-0.171	-.304*	.422**	0.135	.420**
	P value	0.001	0.001	0	0.762	0.822	0.02	0.569	0.385	0.304	0.587	0.526	0.888	0.002	0.48	0.161	0.921	0.331	0.193	0.054	0.136	0.867	0.789	0.26	0.01	0.274	0.388	0.31	0.903	0.855	0.968	0.756	0.448	0.654	0.075	0.989	0.023	0.999	0.205	0.631	0.025	0.544	0.003	0.104	0.177	0.014	0.001	0.286	0.001
	N	100	100	99	98	83	97	96	96	64	96	96	95	66	66	66	66	66	66	66	66	66	68	66	59	62	62	61	76	76	75	75	74	74	76	76	75	75	75	75	66	72	64	64	64	64	64	64	64
Worms	r	0.051	0.057	0.154	0.164	0.083	0.15	-0.046	0.03	0.096	-0.184	0.086	-0.073	0.131	-0.035	-0.143	0.003	0.157	0.141	0.032	0.211	-0.011	-0.106	-0.09	0.088	0.065	-0.028	-0.12	-0.011	0.045	-0.037	0.035	0.011	0.142	-0.026	0.049	-0.011	0.017	0.064	0.057	0.036	-0.012	-0.055	0.146	-0.089	-0.036	0.004	0.143	0.09
	P value	0.613	0.571	0.129	0.106	0.457	0.142	0.659	0.77	0.452	0.073	0.403	0.481	0.296	0.778	0.252	0.979	0.209	0.26	0.801	0.089	0.929	0.39	0.474	0.507	0.615	0.829	0.358	0.927	0.7	0.75	0.763	0.927	0.227	0.823	0.675	0.924	0.883	0.585	0.627	0.773	0.917	0.666	0.251	0.487	0.781	0.975	0.26	0.478
	N	100	100	99	98	83	97	96	96	64	96	96	95	66	66	66	66	66	66	66	66	66	68	66	59	62	62	61	76	76	75	75	74	74	76	76	75	75	75	75	66	72	64	64	64	64	64	64	64
Virus	r	0.215	.266*	.294**	-0.012	0.014	-0.152	0.168	.235*	0.223	0.014	-0.086	0.112	.270*	0.118	0.188	0.184	-0.095	-0.22	0.135	0.179	0.119	0.087	0.242	-0.217	0.159	0.201	0.233	-0.078	-0.108	0.185	0.035	0.159	0.175	.262*	0.176	0.206	0.189	0.167	0.193	.307*	0.053	-0.125	0.064	-0.07	0.085	-0.102	-.290*	-0.132
	P value	0.051	0.015	0.007	0.916	0.909	0.176	0.135	0.036	0.12	0.904	0.45	0.327	0.042	0.38	0.161	0.171	0.481	0.1	0.315	0.183	0.379	0.516	0.07	0.126	0.257	0.148	0.096	0.53	0.386	0.136	0.783	0.208	0.167	0.032	0.153	0.097	0.129	0.18	0.12	0.02	0.68	0.361	0.643	0.611	0.536	0.459	0.032	0.336
	N	83	83	83	81	71	81	80	80	50	80	80	79	57	57	57	57	57	57	57	57	57	58	57	51	53	53	52	67	67	66	66	64	64	67	67	66	66	66	66	57	63	55	55	55	55	55	55	55
[truncated: 23 more columns]
