# Supplementary material for: The comparative immunology of wild and laboratory mice, Mus musculus domesticus
Source: Nat Commun. 2017 May 3;8:14811. doi: 10.1038/ncomms14811 (PMC5418598; doi:10.1038/ncomms14811)
Supplement: Supplementary Data 3 — Wild mouse multilocus genotypes. (a) shows the 1168 locus genotypes of mice where column A is the locus name, column B the chromosome the locus is on, column C the position of the locus on the chromosome. Row 1 shows the source of the mice either as wild mice from HW or laboratory mouse strains shown as L, and row 2 is the individual number of the wild mouse (prefix WM). Two individual C57BL/6 laboratory mouse controls (L88 and L90) were each genotyped 15 times with the repeat number shown by the third and four digits of their row 2 designation. Genotype data provided by Illumina for ten other laboratory mouse strains are also shown. (b) shows the pair-wise distance matrix for HW wild mice where columns A and B shows individual pairs of mice including laboratory mouse controls (as in (a)) and column C the distance between them shown as the number of nucleotide differences of a maximum of 2336 nucleotides. [file ncomms14811-s4.xlsx]

## Sheet: (a) Genotpye
			HW	HW	HW	HW	HW	HW	HW	HW	HW	HW	HW	HW	HW	HW	HW	HW	HW	HW	HW	HW	HW	HW	HW	HW	HW	HW	HW	HW	HW	HW	HW	HW	HW	HW	HW	HW	HW	HW	HW	HW	HW	HW	HW	HW	HW	HW	HW
			WM_3	WM_4	WM_5	WM_6	WM_9	WM_16	WM_18	WM_50	WM_53	WM_55	WM_57	WM_58	WM_67	WM_68	WM_69	WM_70	WM_71	WM_72	WM_86	WM_88	WM_89	WM_90	WM_91	WM_93	WM_94	WM_95	WM_98	WM_103	WM_105	WM_110	WM_111	WM_116	WM_117	WM_118	WM_120	WM_121	WM_160	WM_161	WM_162	WM_163	WM_165	WM_166	WM_167	WM_168	WM_169	WM_170	WM_171
Name	Chromsome	Position
rs3683945	1	3201415	AA	AA	AA	AA	AA	AA	AA	AA	AA	AA	AA	AA	AA	AA	AA	AA	AA	AA	AA	AA	AA	AA	AA	AA	AA	AA	AA	AA	AA	AA	AA	AA	AA	AA	AA	AA	AA	AA	AA	AA	AA	AA	AA	AA	AA	AA	AA
rs6269442	1	3495168	AB	AB	AB	AB	AB	AB	AB	BB	AB	AB	AB	AB	BB	AB	AB	BB	AA	AB	AB	AB	BB	AB	BB	BB	BB	AB	AA	AB	AB	BB	BB	AB	BB	BB	BB	AA	BB	AB	BB	AB	BB	AB	AB	BB	AB	BB	BB
rs13475701	1	4538744	BB	BB	BB	BB	BB	BB	BB	BB	BB	BB	BB	BB	BB	BB	BB	BB	BB	BB	BB	BB	BB	BB	BB	BB	BB	BB	BB	BB	BB	BB	BB	BB	BB	BB	BB	BB	BB	BB	BB	BB	BB	BB	BB	BB	BB	BB	BB
rs13475706	1	5917284	AB	AB	AB	AB	AB	AB	AB	BB	BB	BB	BB	AB	BB	BB	BB	BB	AB	BB	AA	AA	AB	AB	AB	AB	BB	AA	AB	AB	AA	AB	BB	BB	BB	BB	BB	AB	BB	AB	AB	BB	AB	BB	AB	BB	AB	AB	BB
rs3684358	1	8111551	AB	AB	AB	AB	AB	AB	AB	AA	AA	AA	AA	AB	AA	AA	AA	AA	AB	AA	AB	AB	AA	AB	AA	AA	AA	AB	AB	AA	AB	AA	AA	AA	AA	AA	AA	AB	AA	AB	AA	AA	AA	AA	AB	AA	AB	AA	AA
rs3716083	1	9092463	AB	AB	AB	AB	AB	AB	AB	BB	BB	BB	BB	AB	BB	BB	BB	BB	AB	BB	AB	AB	BB	AB	BB	BB	BB	AB	AB	BB	AB	BB	BB	BB	BB	BB	BB	AB	BB	AB	BB	BB	BB	BB	AB	BB	AB	BB	BB
rs3722996	1	11348581	BB	BB	BB	BB	BB	BB	BB	BB	BB	BB	BB	BB	BB	BB	BB	BB	BB	BB	AB	AB	AB	BB	AB	BB	BB	AB	BB	AB	AB	AB	BB	BB	BB	BB	BB	BB	BB	BB	AB	BB	AB	BB	BB	BB	BB	AB	BB
rs13475729	1	12981709	AB	AB	AB	AB	AB	AB	AB	AA	AA	AA	AA	AB	AA	AA	AA	AA	AB	AA	BB	BB	AB	AB	AB	AA	AA	BB	AB	AA	BB	AB	AA	AA	AA	AA	AA	AB	AA	AB	AB	AA	AB	AA	AB	AA	AB	AB	AB
rs3671256	1	16443156	AB	AB	AB	AB	AB	AB	AA	AA	AA	AA	AA	AB	AA	AA	AA	AA	AA	AB	BB	AB	AA	AB	AB	AA	AA	BB	AB	AA	BB	AB	AA	AA	AA	AA	AA	AA	AA	AB	AB	AA	AB	AA	AB	AA	AB	AB	AB
rs13475745	1	17512198	BB	BB	BB	BB	BB	BB	BB	BB	BB	BB	BB	BB	BB	BB	BB	BB	BB	BB	AB	AB	BB	BB	AB	BB	BB	AB	BB	BB	AB	AB	BB	BB	BB	BB	BB	BB	BB	BB	AB	BB	AB	BB	BB	BB	BB	AB	BB
rs13475750	1	19680103	BB	BB	BB	BB	BB	BB	BB	BB	BB	BB	BB	BB	BB	BB	BB	BB	BB	BB	BB	BB	BB	BB	BB	BB	BB	BB	BB	BB	BB	BB	BB	BB	BB	BB	BB	BB	BB	BB	BB	BB	BB	BB	BB	BB	BB	BB	BB
rs6404446	1	20994482	AA	AA	AA	AA	AA	AA	AA	AA	AA	AA	AA	AA	AA	AA	AA	AA	AA	AA	AA	AA	AA	AA	AA	AA	AA	AA	AA	AA	AA	AA	AA	AA	AA	AA	AA	AA	AA	AA	AA	AA	AA	AA	AA	AA	AA	AA	AA
mCV23695025	1	22386585	BB	BB	BB	BB	BB	BB	BB	BB	BB	BB	AB	BB	AB	BB	BB	BB	BB	BB	BB	BB	BB	BB	BB	BB	BB	BB	BB	BB	BB	BB	BB	BB	BB	BB	BB	BB	BB	BB	BB	BB	BB	BB	BB	BB	BB	BB	BB
rs6173215	1	22977896	BB	BB	BB	BB	BB	BB	BB	BB	BB	BB	AB	BB	AB	BB	BB	BB	BB	BB	BB	BB	BB	BB	BB	BB	BB	BB	BB	BB	BB	BB	BB	BB	BB	BB	BB	BB	BB	BB	BB	BB	BB	BB	BB	BB	BB	BB	BB
mCV24784983	1	25471405	BB	BB	BB	BB	BB	BB	BB	BB	BB	BB	AB	BB	AB	BB	BB	BB	BB	BB	BB	BB	BB	BB	BB	BB	BB	BB	BB	BB	BB	BB	BB	BB	BB	BB	BB	BB	BB	BB	BB	BB	BB	BB	BB	BB	BB	BB	BB
rs6166266	1	26136349	AA	AB	AB	AB	AB	AB	BB	BB	BB	BB	BB	AA	AB	BB	BB	AB	BB	AB	AA	AB	BB	AB	AB	BB	BB	AB	AB	BB	AA	AB	BB	BB	BB	BB	BB	BB	BB	AA	AB	BB	AB	AB	AA	BB	AA	AB	BB
rs3677683	1	27510356	AA	AB	AB	AB	AB	AB	BB	BB	BB	BB	BB	AA	AB	BB	BB	AB	BB	AB	AA	AB	BB	AB	AB	BB	BB	AB	AB	BB	AA	AB	BB	BB	BB	BB	BB	BB	BB	AA	AB	BB	AB	AB	AA	BB	AA	AB	BB
rs3695988	1	29990732	AA	AA	AA	AA	AA	AA	AA	AA	AA	AA	AB	AA	AB	AA	AA	AA	AA	AA	AA	AA	AA	AA	AA	AA	AA	AA	AA	AA	AA	AA	AA	AA	AA	AA	AA	AA	AA	AA	AA	AA	AA	AA	AA	AA	AA	AA	AA
rs4137502	1	31102378	BB	AB	AB	AB	AB	AB	AA	AA	AA	AA	AA	BB	AB	AA	AA	AB	AA	AB	BB	AB	AA	AB	AB	AA	AA	AB	AB	AA	BB	AB	AA	AA	AA	AA	AA	AA	AA	BB	AB	AA	AB	AB	BB	AA	BB	AB	AA
rs3707642	1	32799125	BB	AB	AB	AB	AB	AB	AA	AA	AA	AA	AA	BB	AB	AA	AA	AB	AA	AB	BB	AB	AA	AB	AB	AA	AA	AB	AB	AA	BB	AB	AB	AA	AA	AA	AA	AA	AA	BB	AB	AB	AB	AB	BB	AA	BB	AB	AA
rs3681732	1	34414162	BB	BB	BB	BB	BB	BB	BB	BB	BB	BB	BB	BB	BB	BB	BB	BB	BB	BB	BB	BB	BB	BB	BB	BB	BB	BB	BB	BB	BB	BB	BB	BB	BB	BB	BB	BB	BB	BB	BB	BB	BB	BB	BB	BB	BB	BB	BB
rs3683997	1	36198091	AA	AA	AA	AA	AA	AA	AA	AA	AA	AA	AA	AA	AA	AA	AA	AA	AA	AA	AA	AA	AA	AA	AA	AA	AA	AA	AA	AA	AA	AA	AA	AA	AA	AA	AA	AA	AA	AA	AA	AA	AA	AA	AA	AA	AA	AA	AA
rs4222295	1	39320203	BB	BB	BB	BB	BB	BB	BB	BB	BB	BB	BB	BB	BB	BB	BB	BB	BB	BB	BB	BB	AB	BB	BB	BB	BB	BB	BB	AB	BB	BB	BB	BB	BB	AB	BB	BB	BB	BB	AB	BB	BB	BB	AB	BB	BB	BB	BB
gnf01.036.770	1	40297949	AA	AA	AA	AB	AB	AB	AB	AA	AB	AB	AA	AA	AA	AB	AA	AA	AA	AB	AA	AB	AB	AA	AB	AB	AA	AA	AA	AA	AA	AB	AA	AB	BB	AA	AB	AB	AB	AA	AB	AA	AB	AA	AA	AB	AA	AA	BB
rs13475827	1	41262551	AA	AA	AA	AA	AA	AA	AA	AA	AA	AA	AA	AA	AA	AA	AA	AA	AA	AA	AA	AA	AA	AA	AA	AA	AA	AA	AA	AA	AA	AA	AA	AA	AA	AA	AA	AA	AA	AA	AA	AA	AA	AA	AA	AA	AA	AA	AA
rs13475834	1	42789902	AB	AA	AA	AA	AA	AA	AA	AA	AA	AA	AA	AB	AB	AA	AA	AB	AA	AA	AB	AB	AA	AB	AB	AA	AB	AA	AA	AA	AB	AB	AA	AA	AA	AA	AA	AA	AA	AB	AA	AA	AB	AB	AA	AA	AB	AB	AA
rs13475847	1	46277649	AA	AA	AA	AA	AA	AA	AA	AA	AA	AA	AA	AA	AA	AA	AA	AA	AA	AA	AA	AA	AA	AA	AA	AA	AA	AA	AA	AA	AA	AA	AA	AA	AA	AA	AA	AA	AA	AA	AA	AA	AA	AA	AA	AA	AA	AA	AA
CEL-1_49993068	1	49993068	AB	BB	BB	BB	BB	BB	BB	BB	BB	BB	BB	AB	AB	BB	BB	AB	BB	AB	AB	AB	AB	AB	AB	BB	AB	BB	BB	BB	AB	AB	BB	BB	AB	BB	BB	BB	BB	AB	BB	BB	AB	AB	BB	BB	AB	AB	AB
rs3724092	1	50613798	AA	BB	BB	AB	BB	BB	BB	BB	AB	AB	BB	AB	AB	BB	BB	AB	BB	AB	AB	AA	AB	AB	AB	AB	AB	BB	BB	BB	AA	AA	BB	AB	AA	BB	BB	AB	BB	AB	BB	BB	AB	AB	BB	BB	AB	AB	AA
rs13475866	1	51771264	BB	BB	BB	BB	BB	BB	BB	BB	BB	BB	BB	BB	BB	BB	BB	BB	BB	BB	BB	BB	BB	BB	BB	BB	BB	BB	BB	BB	BB	BB	BB	BB	BB	BB	BB	BB	BB	BB	BB	BB	BB	BB	BB	BB	BB	BB	BB
rs6183203	1	53853346	AA	AA	AA	AA	AA	AA	AA	AA	AA	AA	AA	AA	AA	AA	AA	AA	AA	AA	AA	AA	AA	AA	AA	AA	AA	AA	AA	AA	AA	AA	AA	AA	AA	AA	AA	AA	AA	AA	AA	AA	AA	AA	AA	AA	AA	AA	AA
rs6386920	1	54482766	AB	BB	BB	BB	BB	BB	BB	BB	BB	BB	BB	AB	AB	BB	BB	AB	BB	AB	AB	AB	BB	AB	AB	BB	AB	BB	BB	BB	AB	AB	AB	BB	AB	BB	BB	BB	BB	AB	BB	BB	AB	AB	BB	BB	AB	AB	AB
rs3723035	1	55942220	AB	AA	AA	AA	AA	AA	AA	AA	AA	AA	AA	AB	AB	AA	AA	AB	AA	AB	AB	AB	AA	AB	AB	AA	AB	AA	AA	AA	AB	AB	AB	AA	AB	AA	AA	AA	AA	AB	AA	AA	AB	AB	AA	AA	AB	AB	AB
rs13475881	1	58775689	BB	AB	AB	BB	AB	BB	BB	BB	AB	AB	AB	AB	AB	AB	AB	AB	AB	AB	AA	AB	AA	BB	AA	BB	AB	AB	AA	AA	AB	AB	AB	BB	BB	AA	AB	AB	BB	AB	AA	AB	BB	AB	AA	AA	AB	AB	BB
rs6353774	1	60126995	BB	BB	BB	BB	BB	BB	BB	BB	BB	BB	BB	BB	BB	BB	BB	BB	BB	BB	BB	BB	BB	BB	BB	BB	BB	BB	BB	BB	BB	BB	BB	BB	BB	BB	BB	BB	BB	BB	BB	BB	BB	BB	BB	BB	BB	BB	BB
rs3716105	1	61943426	AA	AA	AA	AA	AA	AA	AA	AA	AA	AA	AA	AA	AA	AA	AA	AA	AA	AA	AA	AA	AA	AA	AA	AA	AA	AA	AA	AA	AA	AA	AA	AA	AA	AA	AA	AA	AA	AA	AA	AA	AA	AA	AA	AA	AA	AA	AA
rs6322485	1	63649681	AA	AA	AA	AA	AA	AA	AA	AA	AA	AA	AA	AA	AA	AA	AA	AA	AA	AA	AA	AA	AA	AA	AA	AA	AA	AA	AA	AA	AA	AA	AA	AA	AA	AA	AA	AA	AA	AA	AA	AA	AA	AA	AA	AA	AA	AA	AA
rs6395308	1	65272783	BB	BB	BB	BB	BB	BB	BB	BB	BB	BB	BB	BB	BB	BB	BB	BB	BB	BB	BB	BB	BB	BB	BB	BB	BB	BB	BB	BB	BB	BB	BB	BB	BB	BB	BB	BB	BB	BB	BB	BB	BB	BB	BB	BB	BB	BB	BB
rs13475902	1	66810982	BB	BB	BB	BB	BB	AB	BB	BB	BB	BB	BB	BB	BB	BB	BB	BB	BB	BB	BB	BB	BB	BB	BB	BB	BB	BB	BB	BB	BB	BB	BB	BB	BB	BB	BB	BB	BB	BB	BB	BB	BB	BB	BB	BB	BB	BB	BB
rs6288543	1	68917890	BB	BB	BB	BB	BB	BB	BB	BB	BB	BB	BB	BB	BB	BB	BB	BB	BB	BB	BB	BB	BB	BB	BB	BB	BB	BB	BB	BB	BB	BB	BB	BB	BB	BB	BB	BB	BB	BB	BB	BB	BB	BB	BB	BB	BB	BB	BB
rs6312657	1	69408967	AB	AA	AB	AB	AA	AA	AA	AA	AA	AB	AA	AA	AA	AA	AA	AA	AA	AA	AA	AB	AA	AA	AA	AB	AA	AA	AA	AA	AB	AB	AB	AB	AB	AA	AA	AB	AA	BB	AA	AB	AA	AA	AB	AA	AA	AA	AB
rs6191076	1	72377589	AA	AA	AA	AA	BB	BB	BB	BB	BB	AA	BB	BB	AB	AB	AB	AB	AB	AA	BB	AA	BB	BB	BB	AA	BB	BB	BB	BB	AA	AA	AA	AA	AA	BB	BB	AA	AB	AA	AB	AA	AB	AB	AA	AB	AB	BB	AB
rs13475919	1	73407862	AA	AA	AA	AA	AA	AA	AA	AA	AA	AA	AA	AA	AA	AA	AA	AA	AA	AA	AA	AA	AA	AA	AA	AA	AA	AA	AA	AA	AA	AA	AA	AA	AA	AA	AA	AA	AA	AA	AA	AA	AA	AA	AA	AA	AA	AA	AA
rs3713616	1	74900046	AB	AB	AB	AB	AA	AA	AA	AA	AA	AB	AA	AA	AA	AA	AA	AA	AA	AB	AB	AB	AA	AA	AA	AB	AA	AA	AB	AA	AB	AB	AB	AB	AB	AA	AA	AB	AA	BB	AA	AB	AA	AA	AB	AA	AA	AA	AB
rs13475931	1	76832354	AA	AA	AA	AA	AA	AA	AA	AA	AA	AA	AA	AA	AA	AA	AA	AA	AA	AA	AA	AA	AA	AA	AA	AA	AA	AA	AA	AA	AA	AA	AA	AA	AA	AA	AA	AA	AA	AA	AA	AA	AA	AA	AA	AA	AA	AA	AA
gnf01.075.385	1	78359030	AA	AA	AA	AA	AA	AA	AA	AA	AA	AA	AA	AA	AA	AA	AA	AA	AA	AA	AA	AA	AA	AA	AA	AA	AA	AA	AA	AA	AA	AA	AA	AA	AA	AA	AA	AA	AA	AA	AA	AA	AA	AA	AA	AA	AA	AA	AA
rs13475939	1	79202787	AA	AA	AA	AA	AA	AA	AA	AA	AA	AA	AA	AA	AA	AA	AA	AA	AA	AA	AA	AA	AA	AA	AA	AA	AA	AA	AA	AA	AA	AA	AA	AA	AA	AA	AA	AA	AA	AA	AA	AA	AA	AA	AA	AA	AA	AA	AA
mCV23431007	1	80839073	AB	AB	AB	AB	BB	BB	BB	BB	BB	AB	BB	BB	BB	BB	BB	BB	BB	AB	AB	AB	BB	BB	BB	AB	BB	BB	AB	BB	AB	AB	AB	AB	AB	BB	BB	AB	BB	AA	BB	AB	BB	BB	AB	BB	BB	BB	AB
rs13475946	1	81235702	AB	AB	AB	AB	AA	AA	AA	AA	AA	AB	AA	AA	AA	AA	AA	AA	AA	AB	AB	AB	AA	AA	AA	AB	AA	AA	AB	AA	AB	AB	AB	AB	AB	AA	AA	AB	AA	BB	AA	AB	AA	AA	AB	AA	AA	AA	AB
gnf01.079.218	1	82668689	AA	AA	AA	AA	AA	AA	AA	AA	AA	AA	AA	AA	AA	AA	AA	AA	AA	AA	AA	AA	AA	AA	AA	AA	AA	AA	AA	AA	AA	AA	AA	AA	AA	AA	AA	AA	AA	AA	AA	AA	AA	AA	AA	AA	AA	AA	AA
rs3723062	1	85865441	AA	AA	AA	AA	AA	AA	AA	AA	AA	AA	AA	AA	AA	AA	AA	AA	AA	AA	AA	AA	AA	AA	AA	AA	AA	AA	AA	AA	AA	AA	AA	AA	AA	AA	AA	AA	AA	AA	AA	AA	AA	AA	AA	AA	AA	AA	AA
UT_1_89.100476	1	87104170	AB	AB	AB	AB	BB	BB	BB	BB	BB	AB	BB	BB	BB	BB	BB	BB	BB	AB	AB	AB	BB	BB	BB	AB	BB	BB	AB	BB	AB	AB	AB	AB	AB	BB	BB	AB	BB	AB	BB	AB	BB	BB	AB	BB	BB	BB	AB
rs13475980	1	91575836	AA	BB	BB	AB	AB	AB	BB	AB	AB	AB	BB	AA	AA	AB	BB	AA	BB	AA	AA	AB	AB	BB	AB	BB	AB	AB	AB	AB	AB	AB	AA	AB	AA	AB	AB	AB	AB	AB	AB	BB	AB	AB	AB	AA	AB	AB	AA
rs6268443	1	93319361	AB	AA	AA	AB	AB	AB	AA	AA	AB	AA	AA	AB	AB	AA	AA	AB	AA	AB	BB	AB	AB	AA	AA	AA	AA	AB	AB	AA	AB	AB	BB	AA	AB	AB	AB	AB	AA	AB	AA	AA	AA	AA	AA	AB	AB	AA	AB
rs6157345	1	95497940	BB	BB	BB	BB	BB	BB	BB	BB	BB	BB	BB	BB	BB	BB	BB	BB	BB	BB	BB	BB	BB	BB	BB	BB	BB	BB	BB	BB	BB	BB	BB	BB	BB	BB	BB	BB	BB	BB	BB	BB	BB	BB	BB	BB	BB	BB	BB
rs3726669	1	96875139	AB	AA	AA	AB	AA	AA	AA	AA	AA	AA	AA	AA	AA	AA	AA	AA	AA	AB	AB	AA	AA	AA	AA	AA	AA	AA	AB	AA	AA	AA	AB	AA	AA	AA	AA	AA	AA	AB	AA	AA	AA	AA	AA	AA	AA	AA	AB
rs13476003	1	97677389	BB	BB	BB	BB	BB	BB	BB	BB	BB	BB	BB	BB	BB	BB	BB	BB	BB	BB	BB	BB	BB	BB	BB	BB	BB	BB	BB	BB	BB	BB	BB	BB	BB	BB	BB	BB	BB	BB	BB	BB	BB	BB	BB	BB	BB	BB	BB
rs13476012	1	99797518	BB	AB	AA	AB	AB	AB	AA	AB	AB	AB	AA	BB	BB	AB	AA	BB	AA	BB	BB	AB	AB	AA	AB	AA	AB	AB	AB	AB	AB	AB	BB	AA	BB	AB	AB	AB	AA	AB	AB	AA	AB	AB	AA	AB	BB	AB	BB
rs6368370	1	101749052	AB	AB	AB	AA	AA	AB	BB	AB	AB	AB	AB	AA	AA	AA	BB	AA	BB	AA	AA	AB	AB	BB	AB	BB	AA	AB	AB	AB	AB	AB	AA	AB	AA	AA	AA	AB	BB	AB	AA	AB	AA	AB	BB	AB	AA	AA	AA
CEL-1_103251925	1	103251925	AB	AB	AB	BB	BB	AB	AA	AB	AB	AB	AB	BB	BB	BB	AA	BB	AA	BB	BB	AB	AB	AA	AB	AA	BB	AB	AB	AB	AB	AB	BB	AB	BB	BB	BB	AB	AA	AB	BB	AB	BB	AB	AA	AB	BB	BB	BB
CEL-1_105423103	1	105423103	AB	AB	BB	AB	AB	AB	BB	AB	AB	AB	BB	AA	AA	AB	BB	AA	BB	AA	AA	AB	AB	BB	AB	BB	AB	AB	AB	AB	AB	AB	AA	BB	AA	AB	AB	AB	BB	AB	AB	BB	AB	AB	BB	AB	AA	AB	AA
rs13476036	1	106831730	BB	BB	BB	BB	BB	BB	BB	BB	BB	BB	BB	BB	BB	BB	BB	BB	BB	BB	BB	BB	BB	BB	BB	BB	BB	BB	BB	BB	BB	BB	BB	BB	BB	BB	BB	BB	BB	BB	BB	BB	BB	BB	BB	BB	BB	BB	BB
rs3685919	1	109634975	AB	AB	AB	BB	BB	AB	AA	AB	AB	AB	AB	BB	AB	BB	AA	BB	AA	BB	BB	AB	AB	AA	AB	AA	BB	AB	AB	AB	AB	AB	BB	AB	BB	BB	BB	AB	AA	AB	BB	AB	BB	AB	AA	AB	BB	BB	BB
rs13476050	1	110616212	BB	BB	BB	BB	BB	BB	BB	BB	BB	BB	BB	BB	BB	BB	BB	BB	BB	BB	BB	BB	BB	BB	BB	BB	BB	BB	BB	BB	BB	BB	BB	BB	BB	BB	BB	BB	BB	BB	BB	BB	BB	BB	BB	BB	BB	BB	BB
rs3726043	1	111780707	AB	AB	AA	AB	AB	AB	AA	AB	AB	AB	AA	BB	AB	AB	AA	BB	AA	BB	BB	AB	AB	AA	AB	AA	AB	AB	AB	AB	AB	AB	BB	AA	BB	AB	AB	AB	AA	AB	AB	AA	AB	AB	AA	AB	BB	AB	BB
rs13476061	1	113899609	AA	AA	AA	AA	AA	AA	AA	AA	AA	AA	AA	AA	AA	AA	AA	AA	AA	AA	AA	AA	AA	AA	AA	AA	AA	AA	AA	AA	AA	AA	AA	AA	AA	AA	AA	AA	AA	AA	AA	AA	AA	AA	AA	AA	AA	AA	AA
mCV24201027	1	115751113	BB	BB	BB	BB	BB	BB	BB	BB	BB	BB	BB	BB	BB	BB	BB	BB	BB	BB	BB	BB	BB	BB	BB	BB	BB	BB	BB	BB	BB	BB	BB	BB	BB	BB	BB	BB	BB	BB	BB	BB	BB	BB	BB	BB	BB	BB	BB
rs3674655	1	117379659	BB	BB	AB	AB	AB	BB	BB	BB	BB	BB	AB	BB	BB	AB	BB	BB	BB	BB	BB	BB	BB	BB	BB	BB	AB	BB	BB	BB	BB	BB	BB	AB	BB	AB	AB	BB	AB	BB	AB	AB	AB	BB	BB	BB	BB	AB	BB
rs3695581	1	118500635	BB	BB	BB	BB	BB	BB	BB	BB	BB	BB	BB	BB	BB	BB	BB	BB	BB	BB	BB	BB	BB	BB	BB	BB	BB	BB	BB	BB	BB	BB	BB	BB	BB	BB	BB	BB	BB	BB	BB	BB	BB	BB	BB	BB	BB	BB	BB
rs3678634	1	120380872	AA	AA	AA	AA	AA	AA	AA	AA	AA	AA	AA	AA	AA	AA	AA	AA	AA	AA	AA	AA	AA	AA	AA	AA	AA	AA	AA	AA	AA	AA	AA	AA	AA	AA	AA	AA	AA	AA	AA	AA	AA	AA	AA	AA	AA	AA	AA
rs3717360	1	122796548	BB	BB	BB	BB	BB	BB	BB	BB	BB	BB	BB	BB	BB	BB	BB	BB	BB	BB	BB	BB	BB	BB	BB	BB	BB	BB	BB	BB	BB	BB	BB	BB	BB	BB	BB	BB	BB	BB	BB	BB	BB	BB	BB	BB	BB	BB	BB
rs4137908	1	125475941	AB	BB	AB	AA	AB	AB	BB	BB	AB	BB	AB	AB	BB	AB	BB	BB	BB	AB	AB	BB	BB	BB	BB	BB	AB	AB	BB	BB	BB	BB	AB	AB	AB	AB	AB	AB	AB	AB	AB	AB	AB	BB	BB	BB	AB	AB	BB
rs6228473	1	126460218	AB	AA	AA	AB	AA	AB	AA	AA	AB	AA	AA	AB	AA	AB	AA	AA	AA	AB	AB	AA	AA	AA	AA	AA	AA	AB	AA	AA	AA	AA	AB	AA	AB	AA	AA	AB	AA	AB	AA	AA	AA	AA	AA	AA	AB	AA	AA
rs3699561	1	130962369	AB	AB	AB	BB	AA	AB	AA	AA	AB	AA	AB	AB	AA	AB	AA	AB	AA	AB	AB	AA	AA	AA	AA	AA	AB	AB	AA	AA	AA	AA	AB	AB	AB	AB	AB	AB	AB	AB	AB	AB	AB	AA	AA	AA	AB	AB	AA
rs3724826	1	131376437	AA	AA	AA	AA	AA	AA	AA	AA	AA	AA	AA	AA	AA	AA	AA	AA	AA	AA	AA	AA	AA	AA	AA	AA	AA	AA	AA	AA	AA	AA	AA	AA	AA	AA	AA	AA	AA	AA	AA	AA	AA	AA	AA	AA	AA	AA	AA
rs13476119	1	134099450	BB	AB	AB	AB	BB	BB	BB	BB	BB	BB	AB	BB	BB	BB	BB	AB	BB	BB	BB	BB	BB	BB	BB	BB	AB	BB	BB	BB	BB	BB	BB	AB	BB	AB	AB	BB	AB	BB	AB	AB	AB	BB	BB	BB	BB	AB	BB
rs6279930	1	137268795	AA	AA	AA	AA	AA	AA	AA	AA	AA	AA	AA	AA	AA	AA	AA	AA	AA	AA	AA	AA	AA	AA	AA	AA	AA	AA	AA	AA	AA	AA	AA	AA	AA	AA	AA	AA	AA	AA	AA	AA	AA	AA	AA	AA	AA	AA	AA
rs6382880	1	142470600	AB	AB	AB	AB	AB	BB	BB	AB	BB	BB	AB	AB	AB	BB	BB	AB	BB	BB	AB	AB	BB	BB	BB	BB	AA	BB	BB	BB	AB	AB	AB	AB	BB	AA	AA	BB	AB	BB	AA	AB	AB	AB	AB	AA	BB	AB	AB
rs3672697	1	145088382	BB	BB	BB	BB	BB	BB	BB	BB	BB	BB	BB	BB	BB	BB	BB	BB	BB	BB	BB	BB	BB	BB	BB	BB	BB	BB	BB	BB	BB	BB	BB	BB	BB	BB	BB	BB	BB	BB	BB	BB	BB	BB	BB	BB	BB	BB	BB
rs13476163	1	146776886	AA	AB	AB	AB	AB	AA	AB	AB	AA	AA	AB	AB	AB	AA	AA	AB	AA	AA	AB	AB	AA	AA	AA	AA	BB	AA	AA	AA	AB	AB	AB	AB	AA	BB	BB	AA	AB	AA	BB	AB	AB	AB	AB	BB	AA	AB	AB
rs6411476	1	148913234	AB	AA	AA	AB	AA	AB	AA	AB	AB	AA	AB	AB	AA	AB	AB	AA	AA	AB	AB	AA	AA	AA	AA	AA	AA	AB	AA	AA	AA	AA	AB	AA	AB	AA	AA	AB	AA	AB	AA	AA	AA	AA	AA	AA	AB	AA	AA
rs6393307	1	150967309	BB	BB	BB	BB	BB	BB	BB	BB	BB	BB	BB	BB	BB	BB	BB	BB	BB	BB	BB	BB	BB	BB	BB	BB	BB	BB	BB	BB	BB	BB	BB	BB	BB	BB	BB	BB	BB	BB	BB	BB	BB	BB	BB	BB	BB	BB	BB
CEL-1_152747565	1	152747565	AB	AA	AA	AB	AB	AB	AB	BB	AB	AB	AB	BB	AB	BB	AB	AB	AA	BB	BB	AB	AA	AA	AA	AA	BB	AB	AA	AA	AB	AB	BB	AB	BB	BB	BB	AB	AB	AB	BB	AA	AB	AA	AB	BB	AB	AB	BB
rs13476187	1	154187910	AA	AA	AA	AA	AA	AA	AA	AA	AA	AA	AA	AA	AA	AA	AA	AA	AA	AA	AA	AA	AA	AA	AA	AA	AA	AA	AA	AA	AA	AA	AA	AA	AA	AA	AA	AA	AA	AA	AA	AA	AA	AA	AA	AA	AA	AA	AA
UT_1_113.684537	1	156044150	AA	AA	AA	AA	AA	AA	AA	AA	AA	AA	AA	AA	AA	AA	AA	AA	AA	AA	AA	AA	AA	AA	AA	AA	AA	AA	AA	AA	AA	AA	AA	AA	AA	AA	AA	AA	AA	AA	AA	AA	AA	AA	AA	AA	AA	AA	AA
rs6387609	1	157898706	AA	AA	AA	AA	AA	AA	AA	AA	AA	AA	AA	AA	AA	AA	AA	AA	AA	AA	AA	AA	AA	AA	AA	AA	AA	AA	AA	AA	AA	AA	AA	AA	AA	AA	AA	AA	AA	AA	AA	AA	AA	AA	AA	AA	AA	AA	AA
rs13476208	1	162037129	BB	BB	BB	BB	AB	BB	AB	AB	BB	AB	BB	AB	AB	AB	BB	BB	BB	AB	AB	AB	BB	BB	AB	BB	AB	BB	BB	BB	AB	AB	AB	AB	AB	AB	BB	BB	BB	BB	AB	BB	BB	BB	BB	AB	AB	BB	AA
rs8245216	1	171312251	BB	BB	BB	BB	BB	BB	BB	BB	BB	BB	BB	BB	BB	BB	BB	BB	BB	BB	BB	BB	BB	BB	BB	BB	BB	BB	BB	BB	BB	BB	BB	BB	BB	BB	BB	BB	BB	BB	BB	BB	BB	BB	BB	BB	BB	BB	BB
rs13466711	1	172206556	BB	BB	BB	BB	BB	BB	BB	BB	BB	BB	BB	BB	BB	BB	BB	BB	BB	BB	BB	BB	BB	BB	BB	BB	BB	BB	BB	BB	BB	BB	BB	BB	BB	BB	BB	BB	BB	BB	BB	BB	BB	BB	BB	BB	BB	BB	BB
rs3700831	1	176145762	AA	AA	AA	AA	AA	AA	AA	AA	AA	AA	AA	AA	AA	AA	AA	AA	AA	AA	AA	AA	AA	AA	AA	AA	AA	AA	AA	AA	AA	AA	AA	AA	AA	AA	AA	AA	AA	AA	AA	AA	AA	AA	AA	AA	AA	AA	AA
rs13476265	1	179633768	AA	AB	AA	AA	AB	AA	AA	AB	AB	AB	AA	AA	AA	AA	AB	AA	AA	AA	AB	AB	AB	AA	AB	AA	AA	AA	AB	AA	AB	AB	AB	AB	AB	AB	AB	AB	AA	AB	AB	AB	AB	AB	AA	AB	AA	AB	AA
rs13474399	1	180675247	AA	AA	AA	AA	AA	AA	AA	AA	AA	AA	AA	AA	AA	AA	AA	AA	AA	AA	AA	AA	AA	AA	AA	AA	AA	AA	AA	AA	AA	AA	AA	AA	AA	AA	AA	AA	AA	AA	AA	AA	AA	AA	AA	AA	AA	AA	AA
rs13476272	1	181495101	AB	BB	AB	AB	BB	BB	AA	AB	AB	AA	BB	AA	BB	AA	AB	BB	BB	AA	AB	AB	BB	BB	BB	AB	AB	AB	AB	AB	BB	AB	AB	BB	AB	BB	AB	AB	BB	AB	AB	AB	BB	AB	AB	BB	AB	BB	AA
rs13476273	1	182175880	AB	AA	AB	AB	AA	AA	BB	AB	AB	BB	AA	BB	AA	BB	AB	AA	AA	BB	AB	AB	AA	AA	AA	AB	AB	AB	AB	AB	AA	AB	AB	AA	AB	AA	AB	AB	AA	AB	AB	AB	AA	AB	AB	AA	AB	AA	BB
rs6157620	1	183197685	AB	AB	AB	AB	AB	AB	AB	AB	AB	AB	AB	AB	AB	AB	AA	AB	AB	AB	AB	AB	AB	BB	AB	AB	AB	AB	AA	AB	AB	AB	AB	AA	AB	AA	AB	AA	AA	AA	AB	BB	AB	AB	BB	AB	BB	AB	BB
mCV22849619	1	186531848	BB	AB	AB	BB	AB	AB	AA	AA	AB	AA	AB	AB	AB	BB	AB	AB	AA	BB	AB	AB	AB	BB	AB	AB	AA	AB	AA	AB	AB	AB	AA	AA	AB	AA	AB	AB	AA	AA	AA	BB	AB	AB	BB	AA	AB	AB	AA
rs3667164	1	188355284	AB	BB	AB	BB	BB	AA	AA	AB	AA	AA	AA	AB	AA	AB	AB	AA	AA	AB	AB	AA	AB	AB	BB	AA	AA	AA	AA	AB	BB	AB	AA	AB	AA	AB	AB	AB	AB	AA	AA	AB	AB	AB	AB	AA	AB	AB	AA
rs13476300	1	190164592	AA	AA	AA	AA	AA	AA	AA	AA	AA	AA	AA	AA	AA	AA	AA	AA	AA	AA	AA	AA	AA	AA	AA	AA	AA	AA	AA	AA	AA	AA	AA	AA	AA	AA	AA	AA	AA	AA	AA	AA	AA	AA	AA	AA	AA	AA	AA
rs13476313	1	194054190	BB	BB	BB	BB	BB	BB	BB	BB	BB	BB	BB	BB	BB	BB	BB	BB	BB	BB	BB	BB	BB	BB	BB	BB	BB	BB	BB	BB	BB	BB	BB	BB	BB	BB	BB	BB	BB	BB	BB	BB	BB	BB	BB	BB	BB	BB	BB
mCV24145570	1	195161421	BB	BB	BB	BB	BB	BB	BB	BB	BB	BB	BB	BB	BB	BB	BB	BB	BB	BB	BB	BB	BB	BB	BB	BB	BB	BB	BB	BB	BB	BB	BB	BB	BB	BB	BB	BB	BB	BB	BB	BB	BB	BB	BB	BB	BB	BB	BB
rs3713997	2	3181746	AA	AA	AA	AA	AA	AA	AA	AA	AA	AA	AA	AA	AA	AA	AA	AA	AA	AA	AA	AA	AA	AA	AA	AA	AA	AA	AA	AA	AA	AA	AA	AA	AA	AA	AA	AA	AA	AA	AA	AA	AA	AA	AA	AA	AA	AA	AA
rs4136817	2	4258057	AB	AB	AB	AA	AA	BB	AB	BB	AB	AA	AA	AB	AA	AA	AA	AA	AA	AA	AB	AA	AA	AB	AA	AA	AB	AB	AA	AA	AA	AA	AA	AA	AB	AA	AB	AA	AA	AA	AA	AA	AA	AB	AA	AA	AB	AB	AA
rs3678168	2	5606042	BB	BB	BB	BB	BB	BB	BB	BB	BB	BB	BB	BB	BB	BB	BB	BB	BB	BB	BB	BB	BB	BB	BB	BB	BB	BB	BB	BB	BB	BB	BB	BB	BB	BB	BB	BB	BB	BB	BB	BB	BB	BB	BB	BB	BB	BB	BB
rs6359983	2	6694892	AA	BB	BB	BB	BB	AA	AB	AA	AB	AB	BB	AA	BB	AB	BB	BB	BB	BB	AB	AB	BB	AB	AB	AB	AB	AB	BB	AB	AB	AB	AB	BB	AB	BB	AB	AB	AB	BB	BB	AB	BB	BB	BB	AB	AB	BB	AB
rs6240512	2	10929543	AA	AB	AB	AA	AA	AA	AA	AA	AA	AA	AA	AA	AA	AA	AA	AA	AA	AA	AA	AA	AA	AA	AA	AA	AA	AA	AB	AA	AA	AA	AA	AA	AA	AB	AB	AA	AA	AA	AA	AA	AA	AB	AA	AA	AB	AB	AA
rs6287980	2	13669366	AA	AB	AB	AB	BB	AA	BB	AA	AB	AB	AB	AA	AB	AB	AB	AB	AB	AB	AB	AB	BB	AB	AB	AB	AB	AB	AB	AB	AB	AB	AB	BB	AB	AA	AB	AB	AB	AB	AB	AB	AB	AB	AB	AB	AA	AA	AB
CZECH-2_15618849	2	15618849	BB	BB	BB	BB	BB	BB	BB	BB	BB	BB	BB	BB	BB	BB	BB	BB	BB	BB	BB	BB	BB	BB	BB	BB	BB	BB	BB	BB	BB	BB	BB	BB	BB	BB	BB	BB	BB	BB	BB	BB	BB	BB	BB	BB	BB	BB	BB
rs13476366	2	19454722	AA	AA	AA	AA	AA	AA	AA	AA	AA	AA	AA	AA	AA	AA	AA	AA	AA	AA	AA	AA	AA	AA	AA	AA	AA	AA	AA	AA	AA	AA	AA	AA	AA	AA	AA	AA	AA	AA	AA	AA	AA	AA	AA	AA	AA	AA	AA
rs3674936	2	20427488	BB	BB	BB	BB	BB	BB	BB	BB	BB	BB	BB	BB	BB	BB	BB	BB	BB	AB	BB	BB	BB	BB	BB	BB	BB	BB	BB	BB	BB	BB	BB	BB	BB	BB	BB	BB	BB	BB	BB	BB	BB	BB	BB	BB	BB	BB	BB
rs6286688	2	24495175	BB	BB	BB	BB	BB	BB	BB	BB	BB	BB	BB	BB	BB	BB	BB	BB	BB	BB	BB	BB	BB	BB	BB	BB	BB	BB	BB	BB	BB	BB	BB	BB	BB	BB	BB	BB	BB	BB	BB	BB	BB	BB	BB	BB	BB	BB	BB
rs13476391	2	26055543	AA	AA	AA	AB	AB	AB	AA	AA	AA	AA	AA	AA	AA	AA	AA	AA	AA	AA	AA	AA	AA	AA	AA	AA	AA	AA	AA	AA	AA	AA	AA	AA	AA	AA	AA	AA	AA	AA	AA	AA	AA	AA	AA	AA	AB	AA	AA
rs3154953	2	30147850	BB	BB	BB	BB	BB	BB	BB	BB	BB	BB	BB	BB	BB	BB	BB	BB	BB	BB	BB	BB	BB	BB	BB	BB	BB	BB	BB	BB	BB	BB	BB	BB	BB	BB	BB	BB	BB	BB	BB	BB	BB	BB	BB	BB	BB	BB	BB
rs6186876	2	31660228	BB	BB	BB	BB	BB	BB	BB	BB	BB	BB	BB	BB	BB	BB	BB	BB	BB	BB	BB	BB	BB	BB	BB	BB	BB	BB	BB	BB	BB	BB	BB	BB	BB	BB	BB	BB	BB	BB	BB	BB	BB	BB	BB	BB	BB	BB	BB
CEL-2_32981944	2	32981944	AB	BB	BB	BB	BB	BB	BB	BB	BB	BB	BB	BB	BB	BB	BB	BB	BB	BB	BB	BB	BB	BB	BB	BB	BB	BB	BB	BB	BB	BB	BB	BB	BB	BB	BB	BB	BB	BB	BB	BB	BB	BB	BB	BB	BB	BB	BB
gnf02.035.469	2	33954610	BB	AB	AB	AB	BB	BB	BB	BB	BB	BB	AB	BB	BB	BB	BB	BB	BB	BB	BB	BB	BB	BB	BB	BB	BB	BB	AB	BB	BB	BB	BB	BB	BB	AA	BB	BB	BB	BB	AB	BB	BB	BB	BB	AB	BB	AA	BB
rs6260403	2	35804961	AA	AA	AA	AA	AA	AA	AA	AA	AA	AA	AA	AA	AA	AA	AA	AA	AA	AA	AA	AA	AA	AA	AA	AA	AA	AA	AA	AA	AA	AA	AA	AA	AA	AA	AA	AA	AA	AA	AA	AA	AA	AA	AA	AA	AA	AA	AA
rs13476439	2	38071109	AA	AA	AA	AA	AA	AA	AA	AA	AA	AA	AA	AA	AA	AA	AA	AA	AA	AA	AA	AA	AA	AA	AA	AA	AA	AA	AA	AA	AA	AA	AA	AA	AA	AA	AA	AA	AA	AA	AA	AA	AA	AA	AA	AA	AA	AA	AA
rs13476454	2	41244144	BB	BB	BB	BB	BB	BB	BB	BB	BB	BB	AB	BB	AB	BB	BB	BB	BB	BB	BB	BB	BB	BB	BB	BB	BB	BB	BB	BB	BB	BB	BB	BB	BB	AB	BB	BB	BB	BB	AB	BB	BB	BB	BB	AB	BB	AB	BB
rs13476467	2	44361765	BB	BB	BB	BB	BB	BB	BB	BB	BB	BB	BB	BB	BB	BB	BB	BB	BB	BB	BB	BB	BB	BB	BB	BB	BB	BB	BB	BB	BB	BB	BB	BB	BB	BB	BB	BB	BB	BB	BB	BB	BB	BB	BB	BB	BB	BB	BB
rs13476472	2	45653218	BB	BB	BB	BB	BB	BB	BB	BB	BB	BB	BB	BB	BB	BB	BB	BB	BB	BB	BB	BB	BB	BB	BB	BB	BB	BB	BB	BB	BB	BB	BB	BB	BB	BB	BB	BB	BB	BB	BB	BB	BB	BB	BB	BB	BB	BB	BB
rs6265423	2	47124603	AA	AA	AA	AA	AA	AA	AA	AA	AA	AA	AA	AA	AA	AA	AA	AA	AA	AA	AA	AA	AA	AA	AA	AA	AA	AA	AA	AA	AA	AA	AA	AA	AA	AA	AA	AA	AA	AA	AA	AA	AA	AA	AA	AA	AA	AA	AA
rs6250599	2	48633486	AA	AA	AA	AA	AA	AA	AA	AA	AA	AA	AA	AA	AA	AA	AA	AA	AA	AA	AA	AA	AA	AA	AA	AA	AA	AA	AA	AA	AA	AA	AA	AA	AA	AA	AA	AA	AA	AA	AA	AA	AA	AA	AA	AA	AA	AA	AA
CEL-2_50605053	2	50605053	AA	AA	AA	AA	AA	AA	AA	AA	AA	AA	AA	AA	AA	AA	AA	AA	AA	AA	AA	AA	AA	AA	AA	AA	AA	AA	AA	AA	AA	AA	AA	AA	AA	AA	AA	AA	AA	AA	AA	AA	AA	AA	AA	AA	AA	AA	AA
rs3725341	2	51425686	AB	AB	AA	AB	BB	AB	AA	BB	AA	AB	AA	AA	AA	AA	AA	AA	AA	AA	AA	AA	AA	AA	AA	AB	AB	AA	AA	AA	AA	AA	AA	AA	AA	AA	AA	AA	AA	AA	AA	AA	AA	AB	AA	AA	AB	AA	AA
rs13476503	2	53143600	AA	AA	AA	AA	AA	AA	AA	AA	AA	AA	AA	AA	AA	AA	AA	AA	AA	AA	AA	AA	AA	AA	AA	AA	AA	AA	AA	AA	AA	AA	AA	AA	AA	AA	AA	AA	AA	AA	AA	AA	AA	AA	AA	AA	AA	AA	AA
rs3718711	2	56489184	AA	AB	AB	AA	AA	AA	AA	AA	AA	AA	AB	AA	AB	AA	AA	AA	AA	AA	AA	AA	AA	AA	AA	AA	AA	AA	AA	AA	AA	AA	AA	AA	AA	AA	AA	AA	AA	AA	AA	AA	AA	AA	AA	AA	AA	AA	AA
rs13476530	2	59956872	AA	AA	AA	AA	AA	AA	AA	AA	AA	AA	AA	AA	AA	AA	AA	AA	AA	AA	AA	AA	AA	AA	AA	AA	AA	AA	AA	AA	AA	AA	AA	AA	AA	AA	AA	AA	AA	AA	AA	AA	AA	AA	AA	AA	AA	AA	AA
rs4223189	2	61738719	AB	AA	AB	BB	AB	AB	BB	AA	BB	AB	BB	BB	BB	BB	BB	BB	BB	BB	BB	BB	BB	BB	BB	AB	AB	BB	BB	BB	BB	BB	BB	BB	BB	BB	BB	BB	BB	BB	BB	BB	BB	AB	BB	BB	AB	BB	BB
CEL-2_63143553	2	63143553	AB	AB	AB	AA	AB	AB	AA	BB	AA	AA	AA	AA	AA	AA	AA	AA	AA	AA	AA	AA	AA	AA	AA	AB	AB	AA	AA	AA	AA	AA	AA	AA	AA	AA	AA	AA	AA	AA	AA	AA	AA	AB	AA	AA	AB	AA	AA
rs6222797	2	65057687	AB	AB	AB	AA	AB	AB	AA	BB	AA	AA	AA	AA	AA	AA	AA	AA	AA	AA	AA	AA	AA	AA	AA	AB	AB	AA	AA	AA	AA	AA	AA	AA	AA	AA	AA	AA	AB	AA	AA	AA	AA	AB	AA	AA	AA	AA	AA
rs13476553	2	66906537	AB	AB	AB	AA	AB	BB	AB	AB	AB	AB	AB	AB	BB	AA	AA	BB	AB	AB	AB	AB	AA	AB	AB	BB	BB	AB	AA	AA	AB	AA	AB	AB	AA	AA	AB	AA	AB	AA	AB	AA	AB	AB	AB	AA	AB	AA	AA
rs6381994	2	68188374	AA	AA	AA	AA	AA	AA	AA	AA	AA	AA	AA	AA	AA	AA	AA	AA	AA	AA	AA	AA	AA	AA	AA	AA	AA	AA	AA	AA	AA	AA	AA	AA	AA	AA	AA	AA	AA	AA	AA	AA	AA	AA	AA	AA	AA	AA	AA
rs4136610	2	70090167	AB	AB	AB	BB	BB	AA	AB	AB	AB	AB	AB	AB	AA	BB	BB	AA	AB	AB	AA	AB	BB	AB	AB	AA	AA	AA	BB	BB	AB	BB	AB	AB	BB	AB	AB	BB	AB	BB	AA	BB	AB	AB	AB	AB	AB	AB	BB
rs3664661	2	71492729	BB	BB	BB	BB	BB	BB	BB	BB	BB	BB	BB	BB	BB	BB	BB	BB	BB	BB	BB	BB	BB	BB	BB	BB	BB	BB	BB	BB	BB	BB	BB	BB	BB	BB	BB	BB	BB	BB	BB	BB	BB	BB	BB	BB	BB	BB	BB
rs13476580	2	74776032	AB	AB	AB	BB	BB	AA	AB	AB	AB	AB	BB	AB	AB	BB	BB	AA	AB	AB	AA	AB	BB	AB	AB	AA	AA	AA	BB	BB	AB	BB	AB	BB	BB	AB	BB	BB	AB	BB	AA	BB	BB	AB	AB	AB	AB	BB	BB
CEL-2_79237503	2	79237503	BB	BB	BB	BB	BB	BB	BB	BB	BB	BB	BB	BB	BB	BB	BB	BB	BB	BB	BB	BB	BB	BB	BB	BB	BB	BB	BB	BB	BB	BB	BB	BB	BB	BB	BB	BB	BB	BB	BB	BB	BB	BB	BB	BB	BB	BB	BB
rs3667007	2	82000176	AB	AB	AB	AA	AA	BB	AB	AB	AB	AB	AA	AB	AB	AA	AA	BB	AB	BB	BB	AB	AA	AB	AB	BB	BB	BB	AA	AA	AB	AA	AB	AA	AA	AB	AB	AA	AB	AA	BB	AA	AA	AB	AB	AB	AB	AA	AA
rs8273639	2	84666393	AB	AB	AB	AA	AA	BB	AB	AB	AB	AB	AB	AB	BB	AA	AA	BB	AB	BB	BB	AB	AA	AB	AB	BB	BB	BB	AA	AA	AB	AA	AB	AB	AA	AB	AB	AA	AB	AA	BB	AA	AB	AB	AB	AB	AB	AB	AA
rs3689658	2	85572783	BB	BB	BB	BB	BB	BB	BB	BB	BB	BB	BB	BB	BB	BB	BB	BB	BB	BB	BB	BB	BB	BB	BB	BB	BB	BB	BB	BB	BB	BB	BB	BB	BB	BB	BB	BB	BB	BB	BB	BB	BB	BB	BB	BB	BB	BB	BB
rs13476621	2	87247149	AB	AB	AB	BB	BB	AA	AB	AB	AB	AB	AA	AB	AA	BB	BB	AA	AB	AA	AA	AB	BB	AB	AB	AA	AA	AA	BB	BB	AB	BB	AB	AB	BB	AB	AB	BB	AB	BB	AA	BB	AB	AB	AB	AB	AB	AB	BB
rs6404809	2	88899373	AA	AA	AA	AA	AA	AA	AA	AA	AA	AA	AA	AA	AA	AA	AA	AA	AA	AA	AA	AA	AA	AA	AA	AA	AA	AA	AA	AA	AA	AA	AA	AA	AA	AA	AA	AA	AA	AA	AA	AA	AA	AA	AA	AA	AA	AA	AA
rs13476636	2	91539303	AB	AB	AB	AB	AB	BB	BB	AB	AB	AB	AB	BB	BB	AB	BB	BB	AB	BB	AB	AB	BB	BB	AB	AB	AB	BB	AB	AB	AB	AB	AB	AB	BB	AB	AB	BB	AB	BB	BB	AB	AB	AB	BB	AB	BB	BB	BB
rs13476639	2	92720804	BB	BB	BB	BB	BB	BB	BB	BB	BB	BB	BB	BB	BB	BB	BB	BB	BB	BB	BB	BB	BB	BB	BB	BB	BB	BB	BB	BB	BB	BB	BB	BB	BB	BB	BB	BB	BB	BB	BB	BB	BB	BB	BB	BB	BB	BB	BB
rs13476649	2	95929798	AA	AA	AA	AA	AA	AA	AA	AA	AA	AA	AB	AA	AB	AA	AA	AA	AA	AA	AA	AA	AA	AA	AA	AA	AA	AA	AA	AA	AA	AA	AA	AB	AA	AB	AB	AA	AA	AA	BB	AA	AB	AA	AB	AB	AA	AB	AA
rs6316774	2	96787868	AA	AA	AA	AA	AA	AA	AA	AA	AA	AA	AA	AA	AA	AA	AA	AA	AA	AA	AA	AA	AA	AA	AA	AA	AA	AA	AA	AA	AA	AA	AA	AA	AA	AA	AA	AA	AA	AA	AA	AA	AA	AA	AA	AA	AA	AA	AA
rs6406705	2	100253963	AA	AA	AA	AA	AA	AA	AA	AA	AA	AA	AA	AA	AA	AA	AA	AA	AA	AA	AA	AA	AA	AA	AA	AA	AA	AA	AA	AA	AA	AA	AA	AA	AA	AA	AA	AA	AA	AA	AA	AA	AA	AA	AA	AA	AA	AA	AA
rs13476666	2	101217024	BB	BB	BB	BB	BB	BB	BB	BB	BB	BB	AB	BB	AB	BB	BB	BB	BB	BB	BB	BB	BB	BB	BB	BB	BB	BB	BB	BB	BB	BB	BB	AB	BB	AB	AB	BB	BB	BB	AA	BB	AB	BB	AB	AB	BB	AB	BB
rs13476689	2	107356662	AA	AA	AA	AA	AA	AA	AA	AA	AA	AA	AA	AA	AA	AA	AA	AA	AA	AA	AA	AA	AA	AA	AA	AA	AA	AA	AA	AA	AA	AA	AA	AA	AA	AA	AA	AA	AA	AA	AA	AA	AA	AA	AA	AA	AA	AA	AA
rs13476691	2	108396162	BB	AB	AB	AB	AB	AB	BB	BB	BB	AB	BB	AB	BB	AB	AB	AB	BB	BB	BB	AB	AA	BB	BB	BB	AB	BB	AB	AB	BB	AA	BB	AB	AA	BB	BB	AB	AB	AB	BB	AB	AB	AA	AB	BB	AB	AB	AB
CEL-2_111981058	2	111981058	AA	AA	AA	AA	AA	AA	AA	AA	AA	AA	AA	AA	AA	AA	AA	AA	AA	AA	AA	AA	AA	AA	AA	AA	AA	AA	AA	AA	AA	AA	AA	AA	AA	AA	AA	AA	AA	AA	BB	AA	AA	AA	AA	AA	AA	AA	AA
rs4138562	2	114161459	BB	BB	BB	BB	BB	BB	BB	BB	BB	BB	BB	BB	BB	BB	BB	BB	BB	BB	BB	BB	BB	BB	BB	BB	BB	BB	BB	BB	BB	BB	BB	BB	BB	BB	BB	BB	BB	BB	BB	BB	BB	BB	BB	BB	BB	BB	BB
rs3699172	2	115671423	BB	BB	BB	BB	BB	BB	BB	BB	BB	BB	AB	BB	BB	BB	BB	BB	BB	BB	BB	BB	BB	BB	BB	BB	BB	BB	BB	BB	BB	BB	BB	AB	BB	AB	AB	BB	BB	BB	AA	BB	AB	BB	AB	AB	BB	AB	BB
rs13476723	2	117074373	BB	BB	BB	BB	BB	BB	BB	BB	BB	BB	BB	BB	BB	BB	BB	BB	BB	BB	BB	BB	BB	BB	BB	BB	BB	BB	BB	BB	BB	BB	BB	BB	BB	BB	BB	BB	BB	BB	BB	BB	BB	BB	BB	BB	BB	BB	BB
rs3723643	2	122067606	AA	AA	AA	AA	AA	AA	AA	AA	AA	AA	AA	AA	AA	AA	AA	AA	AA	AA	AA	AA	AA	AA	AA	AA	AA	AA	AA	AA	AA	AA	AA	AA	AA	AA	AA	AA	AA	AA	AA	AA	AA	AA	AA	AA	AA	AA	AA
rs6401493	2	125046796	AA	AB	AB	AB	AB	AA	AA	AA	AB	AB	AB	AA	AA	AA	AB	AA	AB	AB	AA	AA	AB	AA	AA	AA	AA	AA	AA	AA	AB	AB	AA	AB	AA	AB	AB	AA	AA	AA	BB	AA	BB	AB	AB	AB	BB	BB	AA
gnf02.126.027	2	127549770	BB	AB	AA	AB	AB	AB	BB	BB	AB	AA	AB	BB	AB	AB	AB	AB	AB	AB	BB	AB	AB	BB	BB	BB	AB	BB	BB	BB	AB	AA	BB	AB	AB	AB	AB	BB	BB	BB	AA	AB	AA	AB	AA	AB	AA	AA	AB
rs3661596	2	129893838	AA	AA	AB	AA	AA	AB	AA	AA	AA	AB	AA	AA	AB	AB	AA	AB	AA	AA	AA	AB	AA	AA	AA	AB	AB	AA	AA	AB	AA	AB	AA	AA	AA	AB	AA	AA	AA	AA	AA	AB	AA	AA	AB	AA	AA	AA	AB
rs3665528	2	130762932	AA	AB	BB	AB	AB	AB	AA	AA	AB	BB	AB	AA	AB	AB	AB	AB	AA	AB	AA	AB	AB	AA	AA	AB	AB	AA	AA	AB	AB	BB	AA	AB	AA	BB	AB	AA	AA	AA	BB	AB	BB	AB	BB	AB	BB	BB	AB
rs4223511	2	131742558	BB	BB	BB	BB	BB	BB	BB	BB	BB	BB	BB	BB	BB	BB	BB	BB	BB	BB	BB	BB	BB	BB	BB	BB	BB	BB	BB	BB	BB	BB	BB	BB	BB	BB	BB	BB	BB	BB	BB	BB	BB	BB	BB	BB	BB	BB	BB
rs13476783	2	133610154	AB	AB	AA	AA	AA	AB	AB	BB	AA	AA	AB	AB	BB	AB	AB	BB	AB	AB	BB	AB	AB	BB	BB	AB	AB	AB	AB	AB	AB	AA	BB	AB	AB	AA	AA	AB	BB	AB	AA	AB	AA	AB	AA	AB	AB	AA	AA
CEL-2_135876979	2	135876979	BB	BB	BB	BB	BB	BB	BB	BB	BB	BB	BB	BB	BB	BB	BB	BB	BB	BB	BB	BB	BB	BB	BB	BB	BB	BB	BB	BB	BB	BB	BB	BB	BB	BB	BB	BB	BB	BB	BB	BB	BB	BB	BB	BB	BB	BB	BB
rs8246404	2	136627476	BB	BB	BB	BB	BB	BB	BB	BB	BB	BB	BB	BB	BB	BB	BB	BB	BB	BB	BB	BB	BB	BB	BB	BB	BB	BB	BB	BB	BB	BB	BB	BB	BB	BB	BB	BB	BB	BB	BB	BB	BB	BB	BB	BB	BB	BB	BB
rs13476810	2	142149749	AA	AA	AB	AB	AB	AB	AA	AA	AB	AA	AA	AB	AA	AB	AA	AA	AA	AA	AA	AB	AB	AA	AA	AB	AA	AB	AA	AA	AA	AB	AA	AA	AB	AB	AB	AB	AA	AA	AA	AB	AA	AA	AB	AA	AA	AA	AB
rs6209325	2	147807884	BB	BB	AB	AB	AB	AB	BB	BB	AB	BB	BB	AB	BB	AB	BB	BB	BB	BB	BB	AB	AB	BB	BB	AB	BB	AB	BB	BB	BB	AB	BB	AB	AB	AB	AA	AB	BB	BB	BB	AB	AB	BB	AB	BB	BB	AB	AB
gnf02.149.271	2	151100533	BB	BB	BB	BB	BB	BB	BB	BB	BB	BB	BB	BB	BB	BB	BB	BB	BB	BB	BB	BB	BB	BB	BB	BB	BB	BB	BB	BB	BB	BB	BB	BB	BB	BB	BB	BB	BB	BB	BB	BB	BB	BB	BB	BB	BB	BB	BB
rs6247960	2	152642098	AB	BB	BB	BB	BB	BB	AB	BB	BB	AB	BB	BB	BB	BB	AB	BB	AB	AB	BB	BB	BB	BB	BB	BB	BB	BB	AB	BB	BB	BB	BB	BB	AB	BB	BB	BB	BB	AB	BB	BB	BB	BB	BB	BB	BB	BB	AB
rs6376291	2	154204634	AB	AA	AB	AB	BB	AB	AB	AA	AB	AB	AB	AB	AA	AB	AB	AA	AB	AB	AA	AB	AB	AA	AA	AB	AB	AB	AB	AA	AA	AB	AA	AB	BB	AB	BB	AB	AA	AB	AA	AB	AB	AA	AB	AA	AA	AB	BB
rs3695266	2	158068522	AA	AA	AA	AA	AA	AA	AA	AA	AA	AA	AA	AA	AA	AA	AA	AA	AA	AA	AA	AA	AA	AA	AA	AA	AA	AA	AA	AA	AA	AA	AA	AA	AA	AA	AA	AA	AA	AA	AA	AA	AA	AA	AA	AA	AA	AA	AA
rs13476874	2	159733176	AA	AA	AA	AA	AA	AA	AA	AA	AA	AA	AA	AA	AA	AA	AA	AA	AA	AA	AA	AA	AA	AA	AA	AA	AA	AA	AA	AA	AA	AA	AA	AA	AA	AA	AA	AA	AA	AA	AA	AA	AA	AA	AA	AA	AA	AA	AA
rs3664408	2	161443571	BB	BB	BB	BB	BB	BB	BB	BB	BB	BB	BB	BB	BB	BB	BB	BB	BB	BB	BB	BB	BB	BB	BB	BB	BB	BB	BB	BB	BB	BB	BB	BB	BB	BB	BB	BB	BB	BB	BB	BB	BB	BB	BB	BB	BB	BB	BB
rs3671849	2	163215888	AB	BB	AB	AB	AA	AB	AB	BB	AB	AB	AB	AB	BB	AB	AB	BB	AB	AA	BB	AB	AB	BB	BB	AB	BB	AB	AB	BB	BB	AB	BB	AB	AA	AB	AA	AB	BB	AB	BB	AB	AB	BB	BB	AB	BB	AB	AA
rs13476889	2	164370875	BB	BB	BB	BB	BB	BB	BB	BB	BB	BB	BB	BB	BB	BB	BB	BB	BB	BB	BB	BB	BB	BB	BB	BB	BB	BB	BB	BB	BB	BB	BB	BB	BB	BB	BB	BB	BB	BB	BB	BB	BB	BB	BB	BB	BB	BB	BB
rs13476895	2	166374505	AB	BB	AB	AB	AA	BB	AB	BB	AB	AB	AB	AB	BB	AB	AB	BB	AB	AA	BB	AB	AB	BB	BB	AB	BB	AB	AB	BB	BB	AB	BB	BB	AA	AB	AB	AB	BB	AB	BB	AA	BB	BB	BB	BB	BB	BB	AB
CEL-2_168586738	2	168586738	BB	BB	BB	BB	BB	BB	BB	BB	BB	BB	BB	BB	BB	BB	BB	BB	BB	BB	BB	BB	BB	BB	BB	BB	BB	BB	BB	BB	BB	BB	BB	BB	BB	BB	BB	BB	BB	BB	BB	BB	BB	BB	BB	BB	BB	BB	BB
rs3726974	2	169905098	AA	AA	AA	AA	AA	AA	AA	AA	AA	AA	AA	AA	AA	AA	AA	AA	AA	AA	AA	AA	AA	AA	AA	AA	AA	AA	AA	AA	AA	AA	AA	AA	AA	AA	AA	AA	AA	AA	AA	AA	AA	AA	AA	AA	AA	AA	AA
rs13476917	2	171452147	BB	BB	BB	BB	BB	BB	BB	BB	BB	BB	BB	BB	BB	BB	BB	BB	BB	BB	BB	BB	BB	BB	BB	BB	BB	BB	BB	BB	BB	BB	BB	BB	BB	BB	BB	BB	BB	BB	BB	BB	BB	BB	BB	BB	BB	BB	BB
rs13476928	2	174162530	BB	BB	BB	BB	BB	BB	BB	BB	BB	BB	BB	BB	BB	BB	BB	BB	BB	BB	BB	BB	BB	BB	BB	BB	BB	BB	BB	BB	BB	BB	BB	BB	BB	BB	BB	BB	BB	BB	BB	BB	BB	BB	BB	BB	BB	BB	BB
rs13476932	2	174923839	AA	AB	AB	AB	AA	AB	AA	AA	AB	AB	AA	AA	AB	BB	AA	AB	AB	AA	AA	AA	AB	AA	AA	AA	AA	AA	AB	BB	AB	AB	AA	AA	AA	AB	AA	AB	BB	AB	AB	AA	AB	BB	AB	AA	BB	AB	AA
rs13476934	2	178315515	AA	AA	AA	AA	AA	AA	AA	AA	AA	AA	AA	AA	AA	AA	AA	AA	AA	AA	AA	AA	AA	AA	AA	AA	AA	AA	AA	AA	AA	AA	AA	AA	AA	AA	AB	AA	AA	AA	AB	AA	AA	AA	AA	AA	AA	AA	AA
rs6187766	2	179210967	BB	BB	BB	BB	BB	BB	BB	BB	BB	BB	BB	BB	BB	BB	BB	BB	BB	BB	BB	BB	BB	BB	BB	BB	BB	BB	BB	BB	BB	BB	BB	BB	BB	BB	BB	BB	BB	BB	BB	BB	BB	BB	BB	BB	BB	BB	BB
rs3679483	2	179814463	AA	BB	BB	BB	BB	AB	AA	AA	BB	BB	AB	AB	AB	BB	AA	AB	AB	AB	AA	AA	BB	AA	AB	AA	AA	AA	AB	BB	BB	AB	AA	AA	AB	AB	AA	AB	BB	AB	AA	AB	AB	BB	AB	AA	AB	AB	AA
rs13476950	3	3793662	AA	AA	AA	AA	AA	AA	AA	AA	AA	AA	AA	AA	AA	AA	AA	AA	AA	AA	AA	AA	AA	AA	AA	AA	AA	AA	AA	AA	AA	AA	AA	AA	AA	AA	AA	AA	AA	AA	AA	AA	AA	AA	AA	AA	AA	AA	AA
rs13476953	3	4378945	BB	BB	BB	BB	BB	BB	BB	BB	BB	BB	BB	BB	BB	BB	BB	BB	BB	BB	BB	BB	BB	BB	BB	BB	BB	BB	BB	BB	BB	BB	BB	BB	BB	BB	BB	BB	BB	BB	BB	BB	BB	BB	BB	BB	BB	BB	BB
rs13476963	3	7703356	AA	AA	AA	AA	AA	AA	AA	AA	AA	AA	AA	AA	AA	AA	AA	AA	AA	AA	AA	AA	AA	AA	AA	AA	AA	AA	AA	AA	AA	AA	AA	AA	AA	AA	AA	AA	AA	AA	AA	AA	AA	AA	AA	AA	AA	AA	AA
rs13476969	3	9744167	BB	BB	BB	BB	BB	BB	BB	BB	BB	BB	BB	BB	BB	BB	BB	BB	BB	BB	BB	BB	BB	BB	BB	BB	BB	BB	BB	BB	BB	BB	BB	BB	BB	BB	BB	BB	BB	BB	BB	BB	BB	BB	BB	BB	BB	BB	BB
rs13476973	3	11073596	AB	AA	AB	AB	AB	BB	BB	BB	AB	AA	AA	AB	AB	BB	AB	AB	AB	AB	AA	AB	AA	AB	AB	AA	AA	AA	BB	AB	BB	AB	AB	AB	AA	AA	AA	AA	AA	AB	AB	AB	AA	BB	AB	AA	BB	AA	AB
rs6248752	3	12161848	BB	BB	BB	BB	BB	BB	BB	BB	BB	BB	BB	BB	BB	BB	BB	BB	BB	BB	BB	BB	BB	BB	BB	BB	BB	BB	BB	BB	BB	BB	BB	BB	BB	BB	BB	BB	BB	BB	BB	BB	BB	BB	BB	BB	BB	BB	BB
rs3659988	3	16122429	AB	BB	AB	AB	AB	AB	AB	BB	BB	BB	BB	BB	BB	AB	BB	BB	BB	BB	BB	AB	BB	BB	BB	BB	BB	BB	AB	AB	AB	BB	AB	AB	BB	BB	BB	BB	BB	AB	BB	BB	BB	BB	BB	BB	BB	BB	AB
gnf03.015.035	3	17691447	AA	AA	AA	AA	AA	AA	AA	AA	AA	AA	AA	AA	AA	AA	AA	AA	AA	AA	AA	AA	AA	AA	AA	AA	AA	AA	AA	AA	AA	AA	AA	AA	AA	AA	AA	AA	AA	AA	AA	AA	AA	AA	AA	AA	AA	AA	AA
mCV24211562	3	18932166	BB	BB	BB	BB	BB	BB	BB	BB	BB	BB	BB	BB	BB	BB	BB	BB	BB	BB	BB	BB	BB	BB	BB	BB	BB	BB	BB	BB	BB	BB	BB	BB	BB	BB	BB	BB	BB	BB	BB	BB	BB	BB	BB	BB	BB	BB	BB
rs6235984	3	21215374	BB	BB	BB	BB	BB	BB	BB	BB	BB	BB	BB	BB	BB	BB	BB	BB	BB	BB	BB	BB	BB	BB	BB	BB	BB	BB	BB	BB	BB	BB	BB	BB	BB	BB	BB	BB	BB	BB	BB	BB	BB	BB	BB	BB	BB	BB	BB
rs3715834	3	26405124	AB	BB	BB	BB	BB	AB	AB	BB	BB	BB	BB	BB	BB	AB	BB	BB	BB	BB	BB	BB	BB	BB	BB	BB	BB	BB	AB	AB	AB	BB	AB	AB	BB	BB	BB	BB	BB	AA	BB	BB	BB	BB	BB	BB	BB	BB	AB
rs13477030	3	27365675	BB	BB	BB	BB	BB	BB	BB	BB	BB	BB	BB	BB	BB	BB	BB	BB	BB	BB	BB	BB	BB	BB	BB	BB	BB	BB	BB	BB	BB	BB	BB	BB	BB	BB	BB	BB	BB	BB	BB	BB	BB	BB	BB	BB	BB	BB	BB
rs3660588	3	30094761	AA	AA	AA	AA	AA	AA	AA	AA	AA	AA	AA	AA	AA	AA	AA	AA	AA	AA	AA	AA	AA	AA	AA	AA	AA	AA	AA	AA	AA	AA	AA	AA	AA	AA	AA	AA	AA	AA	AA	AA	AA	AA	AA	AA	AA	AA	AA
rs13477043	3	31257023	AB	AA	AA	AA	AA	AB	AB	AA	AA	AA	AA	AA	AA	AB	AA	AA	AA	AA	AA	AA	AA	AA	AA	AA	AA	AA	AB	AA	AB	AA	AB	AB	AA	AA	AA	AA	AA	AB	AA	AA	AA	AA	AA	AA	AA	AA	AB
gnf03.030.222	3	33096061	AA	AA	AA	AA	AA	AA	AA	AA	AA	AA	AA	AA	AA	AA	AA	AA	AA	AA	AA	AA	AA	AA	AA	AA	AA	AA	AA	AA	AA	AA	AA	AA	AA	AA	AA	AA	AA	AA	AA	AA	AA	AA	AA	AA	AA	AA	AA
rs4223883	3	33860283	BB	BB	BB	BB	BB	BB	BB	BB	BB	BB	BB	BB	BB	BB	BB	BB	BB	BB	BB	BB	BB	BB	BB	BB	BB	BB	BB	BB	BB	BB	BB	BB	BB	BB	BB	BB	BB	BB	BB	BB	BB	BB	BB	BB	BB	BB	BB
rs6246699	3	36110851	BB	BB	BB	BB	BB	AA	AA	AB	AB	BB	AB	AB	AB	AA	BB	AB	AB	AB	BB	BB	BB	BB	BB	BB	BB	BB	AA	BB	AB	BB	AB	AB	BB	BB	BB	BB	BB	AA	AB	AB	BB	AA	BB	BB	AB	BB	AB
rs6274061	3	38689460	AA	AA	AA	AA	AA	AA	AA	AA	AA	AA	AA	AA	AA	AA	AA	AA	AA	AA	AA	AA	AA	AA	AA	AA	AA	AA	AA	AA	AA	AA	AA	AA	AA	AA	AA	AA	AA	AA	AA	AA	AA	AA	AA	AA	AA	AA	AA
rs6324747	3	39835273	BB	BB	BB	BB	BB	BB	BB	BB	BB	BB	BB	BB	BB	BB	BB	AB	BB	BB	BB	BB	BB	BB	BB	BB	AB	BB	BB	BB	BB	BB	BB	BB	BB	BB	BB	BB	BB	BB	BB	BB	BB	BB	BB	AB	BB	AB	BB
rs3661720	3	41838640	AA	AA	AA	AA	AA	AA	AA	AA	AA	AA	AB	AA	AA	AA	AA	AB	AA	AA	AA	AA	AA	AA	AA	AA	AB	AA	AA	AA	AA	AA	AA	AA	AA	AA	AA	AA	AA	AA	AA	AA	AA	AA	AA	AB	AA	AB	AA
rs13477083	3	43361057	AA	AA	AA	AA	AA	AB	AB	AA	AA	AA	AB	AA	AA	AA	AA	AB	AA	AA	AA	AA	AA	AA	AA	AA	AB	AA	AB	AA	AB	AA	AB	AA	AA	AA	AA	AA	AA	AB	AA	AB	AA	AA	AA	AB	AA	AB	AB
CEL-3_45598106	3	45598106	AA	AA	AA	AA	AA	AB	BB	AB	AB	AA	AB	AB	AB	AB	AA	AB	AB	AB	AA	AA	AA	AA	AA	AA	AA	AA	BB	AA	AB	AA	AB	AA	AA	AA	AA	AA	AA	BB	AA	AB	AA	BB	AA	AA	AB	AA	AB
CEL-3_46558020	3	46558020	BB	BB	BB	BB	BB	AB	AB	BB	BB	BB	AB	BB	BB	BB	BB	AB	BB	BB	BB	BB	BB	BB	BB	BB	AB	BB	AB	BB	AB	BB	AB	BB	BB	BB	BB	BB	BB	AB	BB	AB	BB	BB	BB	AB	BB	AB	AB
rs13477097	3	48335184	AA	AA	AA	AA	AA	AA	AA	AA	AA	AA	AA	AA	AA	AA	AA	AA	AA	AA	AA	AA	AA	AA	AA	AA	AA	AA	AA	AA	AA	AA	AA	AA	AA	AA	AA	AA	AA	AA	AA	AA	AA	AA	AA	AA	AA	AA	AA
rs4139913	3	50623988	AA	AA	AA	AA	AA	AA	AA	AA	AA	AA	AA	AA	AA	AA	AA	AA	AA	AA	AA	AA	AA	AA	AA	AA	AA	AA	AA	AA	AA	AA	AA	AA	AA	AA	AA	AA	AA	AA	AA	AA	AA	AA	AA	AA	AA	AA	AA
rs6241331	3	52675823	BB	BB	BB	BB	BB	BB	AB	AB	AB	BB	AB	AB	BB	AB	BB	AB	AB	AB	BB	BB	BB	BB	BB	BB	BB	BB	AB	BB	BB	BB	BB	BB	BB	BB	BB	BB	BB	AB	BB	BB	BB	AA	BB	BB	BB	BB	BB
rs6335414	3	53103565	AA	AA	AA	AA	AA	AB	AB	AA	AA	AA	AA	AA	AA	AA	AA	AA	AA	AA	AB	AA	AA	AA	AA	AA	AA	AB	AB	AA	AB	AA	AA	AA	AA	AA	AA	AA	AB	AB	AA	AB	AA	AA	AA	AA	AA	AA	AB
rs4223969	3	55143939	BB	BB	BB	BB	BB	BB	BB	BB	BB	BB	BB	BB	BB	BB	BB	BB	BB	BB	BB	BB	BB	BB	BB	BB	BB	BB	BB	BB	BB	BB	BB	BB	BB	BB	BB	BB	BB	BB	BB	BB	BB	BB	BB	BB	BB	BB	BB
rs13477126	3	56753970	BB	BB	BB	BB	BB	AB	AB	BB	BB	BB	BB	BB	BB	BB	BB	BB	BB	BB	AB	BB	BB	BB	BB	BB	BB	AB	AB	BB	AB	BB	BB	BB	BB	BB	BB	BB	AB	BB	BB	AB	BB	BB	BB	BB	BB	BB	BB
rs13477138	3	60037290	AA	AA	AA	AA	AA	AB	BB	AB	AB	AA	AB	AB	AA	AB	AA	AB	AB	AB	AA	AA	AA	AA	AA	AA	AA	AB	BB	AA	AB	AA	AA	AA	AA	AA	AA	AA	AB	BB	AA	AB	AA	BB	AA	AA	AA	AA	AB
rs13477143	3	61103349	BB	BB	BB	BB	BB	BB	BB	BB	BB	BB	BB	BB	BB	BB	BB	BB	BB	BB	BB	BB	BB	BB	BB	BB	BB	BB	BB	BB	BB	BB	BB	BB	BB	BB	BB	BB	BB	BB	BB	BB	BB	BB	BB	BB	BB	BB	BB
rs13477154	3	63787516	BB	BB	BB	BB	BB	AB	AA	AB	AB	BB	AA	AA	BB	AB	BB	AA	AB	AB	AB	BB	BB	BB	BB	BB	AB	AB	AA	BB	AB	BB	AB	BB	BB	BB	BB	AB	AB	AA	AB	AB	BB	AA	BB	AB	AB	AB	AB
rs6212539	3	65222079	AA	AA	AA	AA	AA	AA	AA	AA	AA	AA	AA	AA	AA	AA	AA	AA	AA	AA	AA	AA	AA	AA	AA	AA	AA	AA	AA	AA	AA	AA	AA	AA	AA	AA	AA	AA	AA	AA	AA	AA	AA	AA	AA	AA	AA	AA	AA
rs13477178	3	70089276	BB	BB	BB	BB	BB	AB	AB	BB	BB	BB	BB	AB	BB	BB	BB	AB	BB	BB	AB	BB	BB	BB	BB	BB	AB	AB	AB	BB	AB	BB	AB	BB	BB	BB	BB	AB	AB	BB	AB	AB	BB	BB	BB	AB	AB	AB	BB
rs6198234	3	70361430	AA	AA	AA	AA	AA	AB	AB	AA	AA	AA	AA	AB	AA	AA	AA	AA	AA	AA	AB	AA	AA	AA	AA	AA	AA	AB	AB	AA	AB	AA	AB	AA	AA	AA	AA	AB	AB	AA	AA	AB	AA	AA	AA	AA	AB	AA	AA
rs6264454	3	71858927	BB	BB	BB	BB	BB	AB	AB	BB	BB	BB	BB	AB	BB	BB	BB	BB	BB	BB	AB	BB	BB	BB	BB	BB	BB	AB	AB	BB	AB	BB	AB	BB	BB	BB	BB	AB	AB	BB	BB	AB	BB	BB	BB	BB	AB	BB	BB
rs13477201	3	75852874	BB	BB	BB	BB	BB	BB	BB	BB	BB	BB	BB	BB	BB	BB	BB	BB	BB	BB	BB	BB	BB	BB	BB	BB	BB	BB	BB	BB	BB	BB	BB	BB	BB	BB	BB	BB	BB	BB	BB	BB	BB	BB	BB	BB	BB	BB	BB
rs13477210	3	77646357	AA	AA	AA	AA	AA	AA	AA	AA	AA	AA	AA	AA	AA	AA	AA	AB	AA	AA	AA	AA	AA	AA	AA	AA	AB	AA	AA	AA	AA	AA	AA	AA	AA	AA	AA	AA	AA	AA	AB	AA	AA	AA	AA	AB	AA	AB	AA
rs13477217	3	79085242	BB	BB	BB	BB	BB	BB	BB	BB	BB	BB	BB	BB	BB	BB	BB	AB	BB	BB	BB	BB	BB	BB	BB	BB	AB	BB	BB	BB	BB	BB	BB	BB	BB	BB	BB	BB	BB	BB	AB	BB	BB	BB	BB	AB	BB	AB	BB
rs13477218	3	80321582	AA	AA	AA	AA	AA	AA	AA	AA	AA	AA	AB	AA	AA	AA	AA	AA	AA	AA	AA	AA	AA	AA	AA	AA	AA	AA	AA	AA	AA	AA	AA	AA	AA	AA	AA	AA	AA	AA	AA	AA	AA	AA	AA	AA	AA	AA	AA
rs13477224	3	81758272	AA	AA	AA	AA	AA	AA	AA	AA	AA	AA	AA	AA	AA	AA	AA	AB	AA	AA	AA	AA	AA	AA	AA	AA	AB	AA	AA	AA	AA	AA	AA	AB	AA	AA	AA	AA	AA	AA	AB	AA	AA	AA	AA	AB	AA	AB	AA
rs13477233	3	83880528	AA	AA	AA	AA	AA	AA	AA	AA	AA	AA	AA	AA	AA	AA	AA	AA	AA	AA	AA	AA	AA	AA	AA	AA	AA	AA	AA	AA	AA	AA	AA	AA	AA	AA	AA	AA	AA	AA	AA	AA	AA	AA	AA	AA	AA	AA	AA
rs3719390	3	85880745	BB	BB	BB	BB	BB	BB	BB	BB	BB	BB	BB	BB	BB	BB	BB	BB	BB	BB	BB	BB	BB	BB	BB	BB	BB	BB	BB	BB	BB	BB	BB	BB	BB	BB	BB	BB	BB	BB	BB	BB	BB	BB	BB	BB	BB	BB	BB
rs6376008	3	87149248	BB	BB	BB	BB	BB	BB	BB	BB	BB	BB	AB	BB	AB	BB	BB	AB	BB	BB	BB	BB	BB	BB	BB	BB	AB	BB	BB	BB	BB	BB	BB	AB	BB	BB	BB	BB	BB	BB	AB	BB	BB	BB	BB	AB	BB	BB	BB
rs13477251	3	89418525	BB	BB	BB	BB	BB	BB	BB	BB	BB	BB	BB	BB	BB	BB	BB	BB	BB	BB	BB	BB	BB	BB	BB	BB	BB	BB	BB	BB	BB	BB	BB	BB	BB	BB	BB	BB	BB	BB	BB	BB	BB	BB	BB	BB	BB	BB	BB
rs13477261	3	92344335	BB	BB	BB	BB	BB	BB	BB	BB	BB	BB	BB	BB	BB	BB	BB	BB	BB	BB	BB	BB	BB	BB	BB	BB	BB	BB	BB	BB	BB	BB	BB	BB	BB	BB	BB	BB	BB	BB	BB	BB	BB	BB	BB	BB	BB	BB	BB
rs13477268	3	93549679	AA	AB	AB	AB	AB	AB	AB	AA	AA	AA	AA	AB	AA	AA	AA	AA	AA	AA	AB	AA	AB	AA	AA	AA	AA	AB	AB	AB	AB	AA	AB	AA	AA	AB	AA	AB	AB	AA	AA	AB	AA	AB	AA	AA	AB	AB	AA
rs13477272	3	95678878	BB	AB	AB	AB	AB	AB	AB	BB	BB	BB	AB	AB	AB	BB	BB	AB	BB	BB	AB	BB	AB	BB	BB	BB	AB	AB	AB	AB	AB	BB	AB	AB	BB	AB	BB	AB	AB	BB	AB	AB	BB	AB	BB	AB	AB	AB	BB
rs3022964	3	97282711	BB	BB	BB	BB	BB	BB	BB	BB	BB	BB	BB	BB	BB	BB	BB	BB	BB	BB	BB	BB	BB	BB	BB	BB	BB	BB	BB	BB	BB	BB	BB	BB	BB	BB	BB	BB	BB	BB	BB	BB	BB	BB	BB	BB	BB	BB	BB
rs3726226	3	98954988	BB	BB	BB	BB	BB	BB	BB	BB	BB	BB	BB	BB	BB	BB	BB	BB	BB	BB	BB	BB	BB	BB	BB	BB	BB	BB	BB	BB	BB	BB	BB	BB	BB	BB	BB	BB	BB	BB	BB	BB	BB	BB	BB	BB	BB	BB	BB
rs3162061	3	100657788	BB	AB	AB	AB	AB	AB	AB	BB	BB	BB	AB	AB	AB	BB	BB	AB	BB	BB	AB	BB	AB	BB	BB	BB	AB	AB	AB	AB	AB	BB	AB	AB	BB	AB	BB	AB	AB	BB	AB	AB	BB	AB	BB	AB	AB	AB	BB
rs4138887	3	102619416	AA	AA	AA	AA	AA	AA	AA	AA	AA	AA	AA	AA	AA	AA	AA	AA	AA	AA	AA	AA	AA	AA	AA	AA	AA	AA	AA	AA	AA	AA	AA	AA	AA	AA	AA	AA	AA	AA	AA	AA	AA	AA	AA	AA	AA	AA	AA
rs3701653	3	103564280	AB	BB	BB	AB	AB	BB	BB	BB	BB	AB	AB	BB	AB	BB	AB	AB	AB	BB	BB	BB	AB	BB	BB	BB	AB	BB	BB	BB	BB	BB	BB	AB	AB	AB	AB	AB	AB	BB	AA	BB	AB	BB	AB	AB	BB	AB	AB
rs13477309	3	105788245	AB	AB	AB	BB	AB	AB	AB	AA	AA	AB	AB	AB	AB	AA	AB	AB	AB	AA	AB	AA	BB	AA	AA	AA	AB	AB	AB	AB	AB	AA	AB	AB	AB	BB	AB	BB	BB	AB	BB	AB	AB	AB	AB	AB	BB	BB	BB
rs3702359	3	107508882	BB	BB	BB	BB	BB	BB	BB	BB	BB	BB	BB	BB	BB	BB	BB	BB	BB	BB	BB	BB	BB	BB	BB	BB	BB	BB	BB	BB	BB	BB	BB	BB	BB	BB	BB	BB	BB	BB	BB	BB	BB	BB	BB	BB	BB	BB	BB
rs13477321	3	109585764	AB	AB	BB	BB	BB	AB	AB	AA	AA	AB	AA	AB	AA	AB	AB	AA	AB	AA	AB	AA	BB	AA	AA	AA	AA	BB	AB	AB	BB	AA	AA	AB	AB	BB	AB	BB	BB	AB	BB	AB	BB	AB	AB	BB	BB	BB	BB
rs3676545	3	110649631	BB	BB	BB	BB	BB	BB	BB	BB	BB	BB	BB	BB	BB	BB	BB	BB	BB	BB	BB	BB	BB	BB	BB	BB	BB	BB	BB	BB	BB	BB	BB	BB	BB	BB	BB	BB	BB	BB	BB	BB	BB	BB	BB	BB	BB	BB	BB
rs3698700	3	112624069	BB	AA	AB	BB	AB	BB	BB	AA	BB	BB	BB	AA	AB	AA	AB	AB	AB	AA	AA	AA	BB	AA	AA	AA	BB	AB	BB	AA	AB	AA	AA	AA	BB	BB	BB	BB	BB	AB	AB	AB	AB	AA	AB	AA	AB	AB	BB
rs3710419	3	116000138	AB	AA	AB	AB	AB	AB	AB	AA	AB	AB	AA	AA	AA	AA	AB	AA	AB	AA	AA	AA	AB	AA	AA	AA	AA	AB	AB	AA	AB	AA	AA	AA	AB	AB	AB	AB	BB	AB	AB	AB	AB	AA	AB	AA	AB	AB	BB
gnf03.119.970	3	116888086	AB	BB	AA	AB	AA	AB	AB	BB	AB	AB	BB	BB	BB	AB	AB	BB	AB	BB	AB	BB	AB	BB	AB	BB	BB	AA	AB	AB	AA	BB	AB	BB	AB	AB	AB	AB	AA	BB	AB	AB	AA	BB	AB	AB	AB	AB	AA
CEL-3_120379605	3	120379605	AA	BB	AB	AB	AB	AA	AA	BB	AB	AB	BB	BB	AB	BB	AB	BB	AB	AB	AB	AB	BB	AA	AB	AB	AB	AB	AB	BB	AB	AB	BB	BB	AB	AB	AA	BB	AB	BB	AB	AB	AB	BB	AB	BB	BB	AB	AB
rs3659836	3	122002332	AB	AA	AB	AB	AB	BB	BB	AA	AB	AB	AB	AA	BB	AA	AB	AB	AB	AB	AB	AB	AA	BB	AB	AB	BB	AB	AB	AA	AB	AB	AA	AA	AB	AB	BB	AA	AB	AA	AB	AB	AB	AA	AB	AA	AA	AB	AB
rs13477379	3	123230785	BB	BB	BB	BB	BB	BB	BB	BB	BB	BB	BB	BB	BB	BB	BB	BB	BB	BB	BB	BB	BB	BB	BB	BB	BB	BB	BB	BB	BB	BB	BB	BB	BB	BB	BB	BB	BB	BB	BB	BB	BB	BB	BB	BB	BB	BB	BB
rs13477385	3	125504930	AB	AA	AB	AB	AB	BB	BB	AA	AB	AB	AA	AA	AB	AA	AB	AA	AB	AB	AB	AB	AA	BB	AB	AB	AB	AB	AB	AA	AB	AB	AA	AA	AB	AB	BB	AA	AB	AA	AB	AB	AB	AA	AB	AA	AA	AB	AB
rs3670168	3	128820535	AB	BB	AB	AB	AB	AA	AA	BB	AB	AB	BB	BB	AB	BB	AB	BB	AB	AB	AB	AA	BB	AA	AB	AB	AB	AB	AB	BB	AB	AB	BB	BB	AB	AB	AA	BB	AB	BB	AB	AB	AB	BB	AB	BB	BB	AB	AB
rs13477404	3	130952894	AB	AB	AA	AB	AA	AA	AA	BB	AB	AB	AB	AB	AA	AA	AA	AB	AB	AA	AA	AA	BB	AA	AA	AA	AB	AA	AA	AA	AA	AA	AA	AB	AB	AB	AA	BB	AB	AB	AB	AA	AB	AB	AA	AA	BB	AB	AB
rs13477408	3	132189425	BB	BB	BB	BB	BB	BB	BB	BB	BB	BB	BB	BB	BB	BB	BB	BB	BB	BB	BB	BB	BB	BB	BB	BB	BB	BB	BB	BB	BB	BB	BB	BB	BB	BB	BB	BB	BB	BB	BB	BB	BB	BB	BB	BB	BB	BB	BB
CEL-3_133070717	3	133070717	AA	AB	AA	AB	AA	AA	AA	AA	AB	AB	AA	AA	AA	AA	AA	AA	AB	AA	AA	AA	BB	AA	AA	AA	AB	AA	AA	AA	AA	AA	AA	AB	AB	AB	AA	AB	AB	AA	AB	AA	AB	AB	AA	AA	BB	AB	AB
rs13477421	3	134785250	AA	AA	AA	AA	AA	AA	AA	AA	AA	AA	AA	AA	AA	AA	AA	AA	AA	AA	AA	AA	AA	AA	AA	AA	AA	AA	AA	AA	AA	AA	AA	AA	AA	AA	AA	AA	AA	AA	AA	AA	AA	AA	AA	AA	AA	AA	AA
rs3676039	3	136766271	BB	BB	BB	BB	BB	BB	BB	BB	BB	BB	BB	BB	BB	BB	BB	BB	BB	BB	BB	BB	BB	BB	BB	BB	BB	BB	BB	BB	BB	BB	BB	BB	BB	BB	BB	BB	BB	BB	BB	BB	BB	BB	BB	BB	BB	BB	BB
rs13477439	3	138624013	BB	AB	AB	AB	AB	BB	BB	BB	AB	AB	BB	BB	BB	BB	BB	BB	AB	BB	AB	AB	AA	BB	AB	AB	AB	AB	BB	AB	AB	AB	AB	AB	AB	AB	BB	AB	AA	BB	AB	BB	AB	AB	BB	AB	AA	AB	AB
rs3090379	3	142598970	BB	AB	AB	AB	AB	BB	BB	BB	AB	AB	AB	BB	BB	BB	BB	BB	AB	BB	AB	AB	AA	BB	AB	AB	AB	AB	BB	AB	AB	AB	AB	AB	AB	AB	BB	BB	AA	BB	AB	BB	AB	AB	BB	AB	AA	AB	AB
rs6290401	3	143193940	BB	AB	AB	AB	AB	BB	BB	BB	AB	AB	AB	BB	BB	BB	BB	BB	AB	BB	AB	AB	AA	BB	AB	AB	AB	AB	BB	AB	AB	AB	AB	AB	AB	AB	BB	BB	AA	BB	AB	BB	AB	AB	BB	AB	AA	AB	AB
rs6407142	3	143619317	BB	BB	BB	BB	BB	BB	BB	BB	BB	BB	AB	BB	BB	BB	BB	BB	BB	BB	BB	BB	BB	BB	BB	BB	BB	BB	BB	BB	BB	BB	BB	BB	BB	BB	BB	BB	BB	BB	BB	BB	BB	BB	BB	BB	BB	BB	BB
rs3710548	3	146841800	AA	AA	AA	AA	AA	AA	AA	AA	AA	AA	AA	AA	AA	AA	AA	AA	AA	AA	AA	AA	AA	AA	AA	AA	AA	AA	AA	AA	AA	AA	AA	AA	AA	AA	AA	AA	AA	AA	AA	AA	AA	AA	AA	AA	AA	AA	AA
rs3657112	3	148942421	BB	BB	BB	BB	BB	BB	BB	BB	BB	BB	BB	BB	BB	BB	BB	BB	BB	BB	BB	BB	BB	BB	BB	BB	BB	BB	BB	BB	BB	BB	BB	BB	BB	BB	BB	BB	BB	BB	BB	BB	BB	BB	BB	BB	BB	BB	BB
rs13477487	3	150745214	AA	AA	AB	AB	AB	AA	AA	AA	AA	AA	AB	AA	AA	AA	AA	AA	AA	AA	AB	AB	AA	AA	AB	AB	AA	AB	AA	AB	AB	AB	AB	AA	AA	AA	AA	AA	AB	AA	AA	AA	AA	AA	AA	AB	AA	AA	AA
rs13477494	3	152154652	AA	AA	AA	AA	AA	AA	AA	AA	AA	AA	AA	AA	AA	AA	AA	AA	AA	AA	AA	AA	AA	AA	AA	AA	AA	AA	AA	AA	AA	AA	AA	AA	AA	AA	AA	AA	AA	AA	AA	AA	AA	AA	AA	AA	AA	AA	AA
rs13477506	3	155444424	BB	BB	AB	AB	AB	BB	BB	BB	BB	BB	AB	BB	BB	BB	BB	BB	BB	BB	AB	AB	BB	BB	AB	AB	BB	AB	BB	AB	AB	AB	BB	BB	BB	AB	BB	BB	AB	BB	BB	BB	BB	BB	BB	AB	BB	BB	BB
gnf03.160.599	3	157755333	BB	BB	BB	BB	BB	BB	BB	BB	BB	BB	BB	BB	BB	BB	BB	BB	BB	BB	BB	BB	BB	BB	BB	BB	BB	BB	BB	BB	BB	BB	BB	BB	BB	BB	BB	BB	BB	BB	BB	BB	BB	BB	BB	BB	BB	BB	BB
CEL-3_159340478	3	159340478	BB	BB	BB	BB	BB	BB	BB	BB	BB	BB	BB	BB	BB	BB	BB	BB	BB	BB	BB	BB	BB	BB	BB	BB	BB	BB	BB	BB	BB	BB	BB	BB	BB	BB	BB	BB	BB	BB	BB	BB	BB	BB	BB	BB	BB	BB	BB
rs3695715	4	3649824	BB	BB	BB	BB	BB	BB	BB	BB	BB	BB	BB	BB	BB	BB	BB	BB	BB	BB	BB	BB	BB	BB	BB	BB	BB	BB	BB	BB	BB	BB	BB	BB	BB	BB	BB	BB	BB	BB	BB	BB	BB	BB	BB	BB	BB	BB	BB
gnf04.002.008	4	5013576	BB	BB	BB	BB	BB	BB	BB	BB	BB	BB	BB	BB	BB	BB	BB	BB	BB	BB	BB	BB	BB	BB	BB	BB	BB	BB	BB	BB	BB	BB	BB	BB	BB	BB	BB	BB	BB	BB	BB	BB	BB	BB	BB	BB	BB	BB	BB
gnf04.002.599	4	5606396	BB	BB	BB	BB	BB	BB	BB	BB	BB	BB	BB	BB	BB	BB	BB	BB	BB	BB	BB	BB	BB	BB	BB	BB	BB	BB	BB	BB	BB	BB	BB	BB	BB	BB	BB	BB	BB	BB	BB	BB	BB	BB	BB	BB	BB	BB	BB
rs3660863	4	7127435	BB	BB	BB	BB	BB	BB	BB	BB	BB	BB	AB	BB	BB	BB	BB	BB	BB	BB	BB	BB	BB	BB	BB	BB	BB	BB	BB	BB	BB	BB	BB	BB	BB	BB	AA	BB	BB	BB	BB	BB	AB	BB	BB	BB	BB	BB	BB
UT_4_10.84692	4	10825412	AA	AA	AA	AA	AA	AA	AA	AA	AA	AA	AB	AA	AA	AA	AA	AA	AA	AA	AA	AA	AA	AA	AA	AA	AA	AA	AA	AA	AA	AA	AA	AA	AA	AA	BB	AA	AA	AA	AA	AA	AB	AA	AA	AA	AA	AA	AA
rs13477568	4	13764168	AA	AA	AA	AA	AA	AA	AA	AA	AA	AA	AA	AA	AA	AA	AA	AA	AA	AA	AA	AA	AA	AA	AA	AA	AA	AA	AA	AA	AA	AA	AA	AA	AA	AA	AA	AA	AA	AA	AA	AA	AA	AA	AA	AA	AA	AA	AA
mCV22939387	4	15321444	AA	AA	AA	AA	AB	AB	AB	AA	AA	AB	AA	AB	AA	AB	AB	AB	AA	AB	AA	BB	AB	BB	AB	AB	AB	AA	AB	AB	AB	AA	BB	BB	AA	AB	AA	AB	AB	AB	AB	AA	AA	AB	AA	BB	AB	AB	BB
rs6287606	4	18045313	BB	BB	BB	BB	BB	BB	BB	BB	BB	BB	BB	BB	BB	BB	BB	BB	BB	BB	BB	BB	BB	BB	BB	BB	BB	BB	BB	BB	BB	BB	BB	BB	BB	BB	BB	BB	BB	BB	BB	BB	BB	BB	BB	BB	BB	BB	BB
CEL-4_19508304	4	19508304	AA	AA	AA	AA	AA	AA	AA	AA	AA	AA	AA	AA	AA	AA	AA	AA	AA	AA	AA	AA	AA	AA	AA	AA	AA	AA	AA	AA	AA	AA	AA	AA	AA	AA	AA	AA	AA	AA	AA	AA	AA	AA	AA	AA	AA	AA	AA
rs13477596	4	20665789	BB	BB	BB	BB	AB	AB	AB	BB	BB	AB	BB	AB	BB	AB	AB	AB	BB	AB	BB	AA	AB	AA	AB	AB	AB	AB	AB	AB	AB	BB	AA	AA	BB	AB	BB	AB	AB	AB	AB	BB	BB	AB	BB	AA	AB	AB	AB
gnf04.019.134	4	22305486	AA	AA	AA	AA	AA	AA	AA	AA	AA	AA	AA	AA	AA	AA	AA	AA	AA	AA	AA	AA	AA	AA	AA	AA	AA	AA	AA	AA	AA	AA	AA	AA	AA	AA	AA	AA	AA	AA	AA	AA	AA	AA	AA	AA	AA	AA	AA
mCV22919271	4	24149712	AA	AA	AA	AA	AB	AB	AB	AA	AA	AA	AA	AB	AA	AB	AB	AB	AA	AB	AA	BB	AB	BB	AB	AB	AB	AB	AB	AB	AB	AA	BB	BB	AA	AB	AA	AB	AB	BB	AB	AB	AA	BB	AB	BB	AB	AB	AB
rs13477617	4	27105003	AA	AA	AA	AA	AA	AA	AB	AA	AA	AA	AB	AA	AB	AA	AA	AB	AA	AA	AA	AA	AA	AA	AA	AA	AA	AA	AA	AA	AA	AA	AA	AB	AA	AB	BB	AA	AA	AA	AB	AA	AB	AA	AA	AB	AA	AB	AA
rs3701432	4	29487208	AA	AA	AA	AA	AA	AA	AA	AA	AA	AA	AA	AA	AA	AA	AA	AA	AA	AA	AA	AA	AA	AA	AA	AA	AA	AA	AA	AA	AA	AA	AA	AA	AA	AA	AA	AA	AA	AA	AA	AA	AA	AA	AA	AA	AA	AA	AA
CEL-4_30653207	4	30653207	BB	BB	BB	BB	BB	BB	BB	BB	BB	BB	AB	BB	BB	AB	BB	BB	BB	AB	BB	BB	AB	BB	BB	BB	BB	BB	AB	AB	BB	BB	BB	AA	BB	AB	BB	AB	AB	BB	AB	BB	BB	BB	BB	AB	BB	AB	BB
rs3663744	4	31215491	BB	BB	BB	BB	BB	BB	BB	BB	BB	BB	BB	BB	BB	BB	BB	BB	BB	BB	BB	BB	BB	BB	BB	BB	BB	BB	BB	BB	BB	BB	BB	BB	BB	BB	BB	BB	BB	BB	BB	BB	BB	BB	BB	BB	BB	BB	BB
rs3674908	4	32441103	BB	BB	BB	BB	BB	BB	AB	BB	BB	BB	BB	BB	AB	BB	BB	AB	BB	BB	BB	BB	BB	BB	BB	BB	BB	BB	BB	BB	BB	BB	BB	BB	BB	BB	AA	BB	BB	BB	BB	BB	AB	BB	BB	BB	BB	BB	BB
rs13477643	4	35074381	BB	BB	BB	BB	BB	BB	BB	BB	BB	BB	BB	BB	BB	BB	BB	BB	BB	BB	BB	BB	BB	BB	BB	BB	BB	BB	BB	BB	BB	BB	BB	BB	BB	BB	BB	BB	BB	BB	BB	BB	BB	BB	BB	BB	BB	BB	BB
rs3719299	4	36221145	BB	BB	BB	BB	BB	BB	BB	BB	BB	BB	AB	BB	BB	AB	BB	BB	BB	AB	BB	BB	AB	BB	BB	BB	BB	BB	AB	AB	BB	BB	BB	AA	BB	AB	BB	AB	AB	BB	AB	BB	BB	BB	BB	AB	BB	AB	BB
rs3684104	4	38414337	BB	AB	AA	AB	AB	BB	AB	BB	AB	AA	AB	BB	AB	AA	AB	AB	AB	AB	AA	AB	AB	BB	BB	AB	AB	BB	AA	BB	AB	AA	BB	AA	AB	AA	AA	AB	AA	BB	AB	AB	AB	BB	AB	AB	AB	AB	BB
rs13477662	4	39882315	AA	AA	AA	AA	AA	AA	AB	AA	AA	AA	AA	AA	AB	AA	AA	AB	AA	AA	AA	AA	AA	AA	AA	AA	AA	AA	AA	AA	AA	AA	AA	AA	AA	AA	BB	AA	AA	AA	AA	AA	AB	AA	AA	AA	AA	AA	AA
CEL-4_40541402	4	40541402	AA	AA	AA	AA	AA	AA	AA	AA	AA	AA	AB	AA	AA	AB	AA	AA	AA	AB	AA	AA	AB	AA	AA	AA	AA	AA	AB	AA	AA	AA	AA	BB	AA	AB	AA	AB	AB	AA	AB	AA	AA	AA	AA	AB	AA	AB	AA
rs3698283	4	42429891	BB	AB	AA	AB	AB	BB	AB	BB	AB	AA	BB	BB	AB	AB	AB	AB	AB	BB	AA	AB	BB	BB	BB	BB	AB	BB	AB	BB	AB	AA	BB	BB	AB	AB	BB	BB	BB	BB	BB	AB	BB	BB	AB	BB	AB	BB	BB
rs13477676	4	44111689	AA	AA	AA	AA	AA	AA	AA	AA	AA	AA	AA	AA	AA	AA	AA	AA	AA	AA	AA	AA	AA	AA	AA	AA	AA	AA	AA	AA	AA	AA	AA	AA	AA	AA	AA	AA	AA	AA	AA	AA	AA	AA	AA	AA	AA	AA	AA
rs13477681	4	45420449	AA	AA	AA	AA	AA	AA	AA	AA	AA	AA	AA	AA	AA	AA	AA	AA	AA	AA	AA	AA	AA	AA	AA	AA	AA	AA	AA	AA	AA	AA	AA	AA	AA	AA	AA	AA	AA	AA	AA	AA	AA	AA	AA	AA	AA	AA	AA
rs3676423	4	51035410	BB	BB	BB	BB	BB	AB	BB	BB	BB	BB	BB	BB	BB	BB	BB	BB	BB	BB	BB	BB	BB	BB	BB	BB	BB	BB	BB	BB	BB	BB	BB	BB	BB	BB	BB	BB	BB	BB	BB	BB	BB	BB	BB	BB	BB	BB	BB
rs13477709	4	52679398	AB	AA	AA	AA	AA	AA	AA	AA	AA	AA	AB	AA	AA	AA	AA	AA	AA	AA	AA	AA	AA	AA	AA	AA	AA	AA	AA	AA	AA	AA	AA	AB	AA	AB	AA	AA	AA	AA	AB	AA	AA	AA	AA	AB	AA	AA	AA
rs3677770	4	53964528	BB	BB	BB	BB	BB	BB	BB	BB	BB	BB	AB	BB	BB	BB	BB	BB	BB	BB	BB	BB	BB	BB	BB	BB	BB	BB	BB	BB	BB	BB	BB	AB	BB	AB	BB	BB	BB	BB	AB	BB	BB	BB	BB	AB	BB	BB	BB
rs6239799	4	55765284	AA	AA	AA	AA	AA	AB	AB	AA	AA	AA	AB	AA	AB	AA	AA	AB	AA	AA	AA	AA	AA	AA	AA	AA	AA	AA	AA	AA	AA	AA	AA	AB	AA	AA	AA	AA	AA	AA	AB	AA	AA	AA	AA	AB	AA	AA	AA
rs13477726	4	57030578	BB	BB	BB	BB	BB	BB	BB	BB	BB	BB	BB	BB	BB	BB	BB	BB	BB	BB	BB	BB	BB	BB	BB	BB	BB	BB	BB	BB	BB	BB	BB	BB	BB	BB	BB	BB	BB	BB	BB	BB	BB	BB	BB	BB	BB	BB	BB
rs3712541	4	59103430	BB	BB	BB	BB	BB	BB	AB	BB	BB	BB	AB	BB	AB	BB	BB	AB	BB	BB	BB	BB	BB	BB	BB	BB	BB	BB	BB	BB	BB	BB	BB	AB	BB	BB	BB	BB	BB	BB	AB	BB	BB	BB	BB	BB	BB	BB	BB
rs3690581	4	61034761	AA	AB	AB	BB	AB	AA	AA	AA	AB	AB	AA	AA	AA	BB	AA	AA	AB	AB	BB	AB	AA	AA	AA	AB	AB	AA	BB	AA	AA	AB	AB	AB	AA	BB	AB	AB	AB	AB	AA	AA	AB	AA	AB	AB	AA	AB	AA
rs6254381	4	62013092	BB	BB	BB	BB	BB	BB	BB	BB	BB	BB	BB	BB	BB	BB	BB	BB	BB	BB	BB	BB	BB	BB	BB	BB	BB	BB	BB	BB	BB	BB	BB	BB	BB	BB	BB	BB	BB	BB	BB	BB	BB	BB	BB	BB	BB	BB	BB
rs13477749	4	64811196	AA	AA	AA	AA	AA	AA	AA	AA	AA	AA	AA	AA	AA	AA	AA	AA	AA	AA	AA	AA	AA	AA	AA	AA	AA	AA	AA	AA	AA	AA	AA	AA	AA	AA	AA	AA	AA	AA	AA	AA	AA	AA	AA	AA	AA	AA	AA
rs3710245	4	68727690	AB	AA	AA	AA	AA	AA	AA	AA	AA	AA	AA	AA	AA	AA	AB	AA	AB	AB	AA	AA	AA	AA	AA	AA	AA	AA	AA	AA	AA	AA	AA	AA	AA	AA	AA	AA	AA	AB	AA	AA	AA	AA	AA	AA	AA	AA	AA
rs13477765	4	69553312	BB	BB	BB	BB	BB	BB	BB	BB	BB	BB	BB	BB	BB	BB	BB	BB	BB	BB	BB	BB	BB	BB	BB	BB	BB	BB	BB	BB	BB	BB	BB	BB	BB	BB	BB	BB	BB	BB	BB	BB	BB	BB	BB	BB	BB	BB	BB
rs6222684	4	70467819	BB	BB	BB	BB	BB	BB	BB	BB	BB	BB	AB	BB	AB	BB	BB	AB	BB	BB	BB	BB	BB	BB	BB	BB	BB	BB	BB	BB	BB	BB	BB	AB	BB	BB	BB	BB	BB	BB	AB	BB	BB	BB	BB	BB	BB	BB	BB
rs13477774	4	71868643	BB	BB	BB	BB	BB	BB	BB	BB	BB	BB	BB	BB	BB	BB	BB	BB	BB	BB	BB	BB	BB	BB	BB	BB	BB	BB	BB	BB	BB	BB	BB	BB	BB	BB	BB	BB	BB	BB	BB	BB	BB	BB	BB	BB	BB	BB	BB
rs13477785	4	74403260	BB	BB	BB	BB	BB	BB	BB	BB	BB	BB	BB	BB	BB	BB	BB	BB	BB	BB	BB	BB	BB	BB	BB	BB	BB	BB	BB	BB	BB	BB	BB	BB	BB	BB	BB	BB	BB	BB	BB	BB	BB	BB	BB	BB	BB	BB	BB
CEL-4_77952063	4	77952063	BB	BB	BB	BB	BB	AB	AB	BB	BB	AB	BB	AB	AB	BB	AA	AB	AB	AB	BB	AB	AB	AB	AB	BB	AB	AB	BB	BB	AB	AB	BB	BB	AB	BB	AB	BB	BB	AB	BB	BB	BB	AB	AB	BB	AA	BB	AB
rs4139273	4	79969982	AA	AA	AA	AA	AA	AA	AA	AA	AA	AA	AA	AA	AA	AA	AA	AA	AA	AA	AA	AA	AA	AA	AA	AA	AA	AA	AA	AA	AA	AA	AA	AA	AA	AA	AA	AA	AA	AA	AA	AA	AA	AA	AA	AA	AA	AA	AA
rs3699276	4	81462943	AB	AB	AB	BB	BB	AB	AB	AA	AA	BB	AB	AB	AB	AB	BB	AB	AB	AB	BB	BB	AB	AB	AB	AB	BB	AB	AB	AA	AB	BB	AB	AB	AB	BB	BB	AA	AA	AB	AB	AA	AB	AB	AB	AB	BB	AB	AB
rs3711477	4	84506191	AB	AB	AB	AA	AA	BB	BB	BB	BB	AB	BB	BB	BB	AB	BB	BB	BB	BB	AA	AB	BB	BB	BB	AB	AB	BB	AB	BB	BB	AB	AB	BB	BB	AA	AB	BB	BB	BB	BB	BB	AB	BB	BB	AB	BB	AB	BB
rs6209043	4	88269130	AB	AB	AB	AA	AA	BB	BB	BB	BB	AB	BB	BB	BB	AB	BB	BB	BB	BB	AA	AA	BB	BB	BB	AB	AB	BB	AB	BB	BB	AB	AB	BB	BB	AA	AB	BB	BB	BB	BB	BB	AB	BB	BB	AB	BB	AB	BB
rs13477838	4	89450763	BB	AA	AA	BB	BB	BB	BB	BB	BB	BB	BB	BB	BB	BB	BB	BB	BB	BB	AB	BB	BB	BB	AA	AA	BB	BB	BB	AA	AA	BB	AA	BB	BB	BB	BB	BB	AA	BB	BB	AA	BB	AA	AA	AA	BB	BB	BB
rs6271003	4	91308682	AB	BB	BB	BB	BB	AB	AB	AA	AA	BB	AA	AB	BB	AB	BB	BB	AB	BB	BB	BB	AB	AB	BB	BB	BB	AB	AB	AB	BB	BB	BB	AA	AB	BB	AB	AB	BB	AB	AA	AB	AB	BB	BB	BB	BB	AB	AB
rs3659791	4	94278186	AA	AA	AA	AA	AA	AA	AA	AA	AA	AA	AA	AA	AA	AA	AA	AA	AA	AA	AA	AA	AA	AA	AA	AA	AA	AA	AA	AA	AA	AA	AA	AA	AA	AA	AA	AA	AA	AA	AA	AA	AA	AA	AA	AA	AA	AA	AA
rs13477860	4	95674511	BB	BB	BB	BB	BB	BB	BB	BB	BB	BB	BB	BB	BB	BB	BB	BB	BB	BB	BB	BB	BB	BB	BB	BB	BB	BB	BB	BB	BB	BB	BB	BB	BB	BB	BB	BB	BB	BB	BB	BB	BB	BB	BB	BB	BB	BB	BB
rs13477866	4	97650355	BB	BB	BB	BB	BB	AB	AB	AB	AB	BB	BB	AB	BB	BB	BB	BB	BB	BB	BB	BB	AB	AB	BB	BB	BB	AB	BB	AB	BB	BB	BB	BB	AB	BB	BB	AB	BB	AB	BB	AB	AB	BB	BB	BB	BB	AB	AB
rs13477873	4	99775886	BB	BB	BB	BB	BB	AA	AA	AB	AB	AB	BB	AA	AA	BB	AA	AA	AB	AA	BB	BB	AA	AA	AB	BB	AB	AA	BB	AB	AB	AB	BB	BB	AA	BB	BB	AA	BB	AA	BB	AB	AB	AB	AB	BB	AA	AB	AA
rs6315002	4	101395000	BB	BB	BB	BB	BB	AB	AB	BB	BB	AB	BB	AB	AA	BB	AA	AA	AB	AA	BB	BB	AB	AB	AB	BB	AB	AB	BB	BB	AB	AB	BB	BB	AB	BB	BB	AB	BB	AB	BB	BB	BB	AB	AB	BB	AA	BB	AB
rs13477883	4	102307704	AA	AA	AA	AA	AA	AA	AA	AA	AA	AA	AA	AA	AA	AA	AA	AA	AA	AA	AA	AA	AA	AA	AA	AA	AA	AA	AA	AA	AA	AA	AA	AA	AA	AA	AA	AA	AA	AA	AA	AA	AA	AA	AA	AA	AA	AA	AA
rs6324470	4	104323754	AA	AA	AA	AA	AA	BB	BB	AB	AB	AB	AA	BB	BB	AA	BB	BB	AB	BB	AA	AA	BB	BB	AB	AA	AB	BB	AA	AB	AB	AB	AA	AB	BB	AA	AA	BB	AA	BB	AB	AB	AB	AB	AB	AA	BB	AB	BB
rs6226080	4	107056497	AA	AA	AA	AA	AA	AA	AA	AA	AA	AA	AA	AA	AA	AA	AA	AA	AA	AA	AA	AA	AA	AA	AA	AA	AA	AA	AA	AA	AA	AA	AA	AA	AA	AA	AA	AA	AA	AA	AA	AA	AA	AA	AA	AA	AA	AA	AA
rs3710617	4	108380717	AA	AA	AA	AA	AA	AB	AB	AB	AB	AA	AA	AB	AB	AA	AA	AB	AB	AA	AA	AA	AB	AB	AA	AA	AA	AB	AA	AB	AA	AA	AA	AA	AB	AA	AA	AB	AA	AB	AA	AB	AB	AA	AA	AA	AA	AB	AB
rs3709486	4	109968331	BB	BB	BB	BB	BB	AB	AB	BB	BB	AB	BB	AB	AB	BB	AA	AB	BB	AA	BB	BB	AB	AB	AB	BB	AB	AB	BB	BB	AB	AB	BB	AB	AB	BB	BB	AB	BB	AB	BB	BB	BB	AB	AB	BB	AA	BB	AB
rs6381371	4	114381685	BB	BB	BB	BB	BB	AA	AA	AB	AB	AA	BB	AA	AA	BB	AA	AA	AB	AA	BB	AB	AA	AA	AB	BB	AB	AA	BB	AA	AB	AA	BB	AB	AA	BB	BB	AA	AB	AA	BB	AA	AB	AA	AA	BB	AA	AB	AA
rs3692563	4	116737689	AA	AA	AA	AA	AA	AA	AA	AA	AA	AA	AA	AA	AA	AA	AA	AA	AA	AA	AA	AA	AA	AA	AA	AA	AA	AA	AA	AA	AA	AA	AA	AA	AA	AA	AA	AA	AA	AA	AA	AA	AA	AA	AA	AA	AA	AA	AA
rs3675629	4	119404209	AB	AB	AB	AB	BB	AA	AA	AB	AB	AA	BB	AA	AB	BB	AA	AB	AB	AA	BB	AB	AA	AA	AA	AB	AB	AA	AB	AA	AA	AA	AB	AB	AA	BB	BB	AA	AA	AA	BB	AA	AB	AA	AA	AB	AA	AB	AA
rs13477952	4	121322200	AA	AA	AA	AA	AA	AA	AA	AA	AA	AA	AA	AA	AA	AA	AA	AA	AA	AA	AA	AA	AA	AA	AA	AA	AA	AA	AA	AA	AA	AA	AA	AA	AA	AA	AA	AA	AA	AA	AA	AA	AA	AA	AA	AA	AA	AA	AA
rs13477959	4	122566268	BB	AB	AB	AB	AA	AB	AB	BB	BB	BB	AA	AB	AA	AB	AB	AA	BB	BB	AB	AB	BB	AB	AB	AB	AA	AB	BB	BB	AB	AB	BB	AB	BB	AA	AB	BB	BB	BB	AB	BB	AB	AB	AB	AB	AA	AB	BB
rs13477965	4	125082422	AA	AA	AA	AA	AA	AA	AA	AA	AA	AA	AA	AA	AA	AA	AA	AA	AA	AA	AA	AA	AA	AA	AA	AA	AA	AA	AA	AA	AA	AA	AA	AA	AA	AA	AA	AA	AA	AA	AA	AA	AA	AA	AA	AA	AA	AA	AA
gnf04.123.367	4	126400415	BB	BB	BB	BB	BB	BB	BB	BB	BB	BB	BB	BB	BB	BB	BB	BB	BB	BB	BB	BB	BB	BB	BB	BB	BB	BB	BB	BB	BB	BB	BB	BB	BB	BB	BB	BB	BB	BB	BB	BB	BB	BB	BB	BB	BB	BB	BB
rs3663950	4	134187547	AB	BB	BB	AB	BB	AB	AB	AB	BB	AB	BB	BB	BB	BB	BB	BB	AB	AB	BB	AB	AB	BB	BB	BB	BB	AB	AB	AB	AB	AB	AB	AA	AB	BB	BB	AB	AB	BB	BB	AB	BB	BB	BB	BB	BB	AB	AB
rs3688566	4	140026440	AB	AB	AB	AB	AA	BB	BB	AB	AB	BB	BB	BB	BB	AA	BB	AB	BB	BB	BB	BB	AB	AB	BB	BB	BB	BB	AB	BB	BB	BB	BB	BB	BB	AB	AB	BB	BB	AB	AA	BB	AB	BB	AB	AB	BB	AB	AB
rs3719891	4	140961583	AB	BB	BB	BB	BB	BB	BB	AB	AB	BB	BB	BB	BB	AB	BB	AB	BB	BB	BB	BB	AB	AB	BB	BB	BB	BB	AB	BB	BB	BB	BB	BB	BB	BB	AB	BB	BB	AB	AB	BB	BB	BB	AB	BB	BB	BB	AB
rs6268364	4	149902058	BB	BB	BB	BB	BB	BB	BB	BB	BB	BB	BB	BB	BB	BB	BB	BB	BB	BB	BB	BB	BB	BB	BB	BB	BB	BB	BB	BB	BB	BB	BB	BB	BB	BB	BB	BB	BB	BB	BB	BB	BB	BB	BB	BB	BB	BB	BB
rs13478068	4	153104114	BB	AB	AB	BB	AA	BB	BB	BB	BB	BB	BB	BB	BB	AB	BB	BB	BB	BB	BB	BB	BB	BB	BB	BB	BB	BB	AB	BB	BB	BB	BB	BB	BB	AB	BB	BB	BB	BB	BB	AB	AB	BB	BB	BB	BB	BB	BB
rs6279100	4	154069720	AA	AA	AB	AA	BB	AA	AA	AA	AA	AA	AA	AA	AA	AB	AA	AA	AA	AA	AA	AA	AA	AA	AA	AA	AA	AA	AB	AA	AA	AA	AA	AA	AA	AB	AA	AA	AA	AA	AA	AB	AB	AA	AA	AA	AA	AA	AA
rs13478092	5	3601413	AA	AA	AA	AA	AA	AA	AA	AA	AA	AA	AA	AA	AA	AA	AA	AA	AA	AA	AA	AA	AA	AA	AA	AA	AA	AA	AA	AA	AA	AA	AA	AA	AA	AA	AA	AA	AA	AA	AA	AA	AA	AA	AA	AA	AA	AA	AA
rs13478094	5	4310159	AB	BB	BB	AB	AA	BB	BB	BB	BB	BB	BB	BB	BB	BB	BB	AB	AB	BB	AB	AB	BB	AB	BB	BB	AA	BB	BB	BB	AB	AB	AB	BB	BB	BB	BB	BB	BB	BB	AB	BB	BB	BB	AB	BB	BB	BB	BB
rs3664617	5	4474737	AA	AA	AB	AB	AA	BB	BB	BB	BB	AB	AB	BB	BB	BB	BB	AB	AB	BB	AB	AA	BB	AB	AB	AB	AA	BB	AB	AA	AA	AA	AB	AB	BB	AA	AA	BB	AA	BB	AA	BB	AA	BB	AA	AB	AB	AA	BB
rs6402980	5	5438798	AB	AA	AB	BB	BB	BB	BB	BB	BB	AB	AB	BB	BB	BB	BB	BB	BB	BB	BB	AB	BB	BB	AB	AB	BB	BB	AB	AA	AB	AB	BB	AB	BB	AA	AB	BB	AA	BB	AB	BB	AA	BB	AB	AB	AB	AA	BB
rs6307393	5	7652759	AA	AA	AA	AA	AA	AA	AA	AA	AA	AA	AA	AA	AA	AA	AA	AA	AA	AA	AA	AA	AA	AA	AA	AA	AA	AA	AA	AA	AA	AA	AA	AA	AA	AA	AA	AA	AA	AA	AA	AA	AA	AA	AA	AA	AA	AA	AA
rs13478110	5	9748059	BB	BB	BB	BB	BB	BB	BB	BB	BB	BB	BB	BB	BB	BB	BB	BB	BB	BB	BB	BB	BB	BB	BB	BB	BB	BB	BB	BB	BB	BB	BB	BB	BB	BB	BB	BB	BB	BB	BB	BB	BB	BB	BB	BB	BB	BB	BB
rs3714258	5	11417181	BB	BB	BB	BB	BB	BB	BB	BB	BB	BB	BB	BB	BB	BB	BB	BB	BB	BB	BB	BB	BB	BB	BB	BB	BB	BB	BB	BB	BB	BB	BB	AB	BB	AB	AA	BB	BB	BB	AB	BB	AB	BB	BB	AB	BB	AB	BB
rs3687916	5	13389454	BB	BB	BB	BB	BB	BB	BB	BB	BB	BB	BB	BB	BB	BB	BB	BB	BB	BB	BB	BB	BB	BB	BB	BB	BB	BB	BB	BB	BB	BB	BB	BB	BB	BB	BB	BB	BB	BB	BB	BB	BB	BB	BB	BB	BB	BB	BB
rs6353097	5	13875606	AA	BB	BB	AA	AA	BB	BB	BB	BB	BB	BB	BB	BB	AB	BB	AB	AB	BB	BB	AB	BB	AB	BB	BB	AA	BB	BB	BB	AB	AB	AB	BB	BB	BB	BB	BB	BB	BB	AB	BB	BB	BB	AB	BB	BB	BB	BB
rs3692039	5	16224015	AA	AA	AA	AA	AA	AA	AA	AA	AA	AA	AA	AA	AA	AA	AA	AA	AA	AA	AA	AA	AA	AA	AA	AA	AA	AA	AA	AA	AA	AA	AA	AA	AA	AA	AA	AA	AA	AA	AA	AA	AA	AA	AA	AA	AA	AA	AA
rs6234642	5	17667733	BB	BB	BB	BB	BB	BB	BB	BB	BB	BB	BB	BB	BB	BB	BB	BB	BB	BB	BB	BB	BB	BB	BB	BB	BB	BB	BB	BB	BB	BB	BB	BB	BB	BB	BB	BB	BB	BB	BB	BB	BB	BB	BB	BB	BB	BB	BB
rs13478133	5	19993162	BB	BB	AB	BB	BB	BB	BB	BB	BB	BB	BB	BB	BB	BB	BB	BB	BB	BB	BB	BB	BB	BB	BB	BB	BB	BB	AA	AB	BB	BB	BB	BB	BB	BB	BB	BB	AB	AB	BB	AB	BB	BB	AB	AB	BB	BB	AB
rs13478139	5	21398479	AA	BB	BB	AA	AA	BB	BB	BB	BB	BB	BB	BB	BB	AA	AB	AA	AB	AB	BB	AB	AB	AB	BB	BB	AA	AB	BB	BB	AB	AB	AB	AA	BB	AB	AB	BB	BB	BB	AA	AB	AB	AB	AB	AB	BB	AB	BB
rs6349956	5	23273638	AA	BB	AB	AA	AA	AB	AB	BB	AA	AB	AB	AB	BB	AA	AA	AA	AA	AB	AA	AB	AB	AB	AB	AB	AA	AA	AA	AB	AB	AB	AA	AA	AA	AB	AA	AA	AA	AB	AA	AA	AB	AB	AA	AA	BB	AB	AA
CEL-5_24211033	5	24211033	AA	AA	AA	AA	AA	AA	AA	AA	AA	AA	AA	AA	AA	AA	AA	AA	AA	AA	AA	AA	AA	AA	AA	AA	AA	AA	AA	AA	AA	AA	AA	AA	AA	AA	AA	AA	AA	AA	AA	AA	AA	AA	AA	AA	AA	AA	AA
rs13478154	5	25501830	BB	BB	BB	BB	BB	BB	BB	BB	BB	BB	BB	BB	BB	BB	BB	BB	BB	BB	BB	BB	BB	BB	BB	BB	BB	BB	BB	BB	BB	BB	BB	BB	BB	BB	BB	BB	BB	BB	BB	BB	BB	BB	BB	BB	BB	BB	BB
rs3696671	5	26095730	AA	AA	AA	AA	AA	AA	AA	AA	AA	AA	AA	AA	AA	AA	AA	AA	AA	AA	AA	AA	AA	AA	AA	AA	AA	AA	AA	AA	AA	AA	AA	AA	AA	AA	AA	AA	AA	AA	AA	AA	AA	AA	AA	AA	AA	AA	AA
rs3680434	5	27162034	BB	BB	BB	BB	BB	BB	BB	BB	BB	BB	BB	BB	BB	BB	BB	BB	BB	BB	BB	BB	BB	BB	BB	BB	BB	BB	BB	BB	BB	BB	BB	BB	BB	BB	BB	BB	BB	BB	BB	BB	BB	BB	BB	BB	BB	BB	BB
rs13469943	5	29486094	BB	AB	AB	AB	BB	BB	AB	AA	BB	AB	AB	AB	AA	BB	BB	BB	BB	AB	BB	AB	AB	AB	AB	AB	BB	BB	BB	AB	AB	AB	BB	BB	BB	AB	BB	BB	BB	AB	BB	BB	AB	AB	BB	BB	AA	AB	BB
rs3700706	5	31071103	BB	BB	BB	BB	BB	BB	BB	BB	BB	BB	BB	BB	BB	BB	BB	BB	BB	BB	BB	BB	BB	BB	BB	BB	BB	BB	BB	BB	BB	BB	BB	BB	BB	BB	BB	BB	BB	BB	BB	BB	BB	BB	BB	BB	BB	BB	BB
rs13459085	5	33353887	BB	BB	BB	BB	BB	AB	BB	BB	BB	BB	BB	BB	BB	BB	BB	BB	BB	BB	BB	BB	BB	BB	BB	BB	BB	BB	BB	BB	BB	BB	BB	BB	BB	BB	BB	BB	BB	BB	BB	BB	BB	BB	BB	BB	BB	BB	BB
rs3673363	5	33963604	AA	AA	AA	AA	AA	AA	AA	AA	AA	AA	AA	AA	AA	AA	AA	AA	AA	AA	AA	AA	AA	AA	AA	AA	AA	AA	AA	AA	AA	AA	AA	AA	AA	AA	AA	AA	AA	AA	AA	AA	AA	AA	AA	AA	AA	AA	AA
rs6341620	5	35567326	BB	AB	AB	AB	BB	BB	BB	AB	BB	AB	AA	AA	AA	AB	AB	AB	BB	AB	AB	AB	AB	BB	AB	AB	BB	AB	AB	AB	AB	AB	BB	BB	AB	AB	AB	AB	BB	AB	BB	BB	AB	AB	BB	BB	AA	AB	AB
rs6256504	5	38327673	BB	BB	BB	BB	BB	BB	BB	BB	BB	BB	BB	BB	BB	BB	BB	BB	BB	BB	BB	BB	BB	BB	BB	BB	BB	BB	BB	BB	BB	BB	BB	BB	BB	BB	BB	BB	BB	BB	BB	BB	BB	BB	BB	BB	BB	BB	BB
rs13478205	5	39608047	BB	BB	BB	BB	BB	BB	BB	BB	BB	BB	BB	BB	BB	BB	BB	BB	BB	BB	BB	BB	BB	BB	BB	BB	BB	BB	BB	BB	BB	BB	BB	BB	BB	BB	BB	BB	BB	BB	BB	BB	BB	BB	BB	BB	BB	BB	BB
rs6215373	5	42914749	AA	AA	AA	AA	AA	AA	AA	AA	AA	AA	AA	AA	AA	AA	AA	AA	AA	AA	AA	AA	AA	AA	AA	AA	AA	AA	AA	AA	AA	AA	AA	AA	AA	AA	AA	AA	AA	AA	AA	AA	AA	AA	AA	AA	AA	AA	AA
rs13478223	5	43971357	AA	AA	AA	AA	AA	AA	AA	AA	AA	AA	AA	AA	AA	AA	AA	AA	AA	AA	AA	AA	AA	AA	AA	AA	AA	AA	AA	AA	AA	AA	AA	AA	AA	AA	AA	AA	AA	AA	AA	AA	AA	AA	AA	AA	AA	AA	AA
rs3659933	5	44700900	AA	AA	AA	AA	AA	AA	AA	AA	AA	AA	AA	AA	AA	AA	AA	AA	AA	AA	AA	AA	AA	AA	AA	AA	AA	AA	AA	AA	AA	AA	AA	AA	AA	AA	AA	AA	AA	AA	AA	AA	AA	AA	AA	AA	AA	AA	AA
CEL-5_45872918	5	45872918	BB	AB	AB	AB	BB	BB	BB	BB	BB	BB	AB	AB	BB	AB	AB	AB	BB	BB	AB	AB	AB	AB	BB	AB	BB	AB	AB	AB	AB	AB	AB	BB	AB	AB	AB	AB	BB	BB	BB	BB	AB	BB	BB	BB	AB	AB	BB
rs6192958	5	47975043	AA	AA	AA	AA	AA	AA	AA	AA	AA	AA	AA	AA	AA	AA	AA	AA	AA	AA	AA	AA	AA	AA	AA	AA	AA	AA	AA	AA	AA	AA	AA	AA	AA	AA	AA	AA	AA	AA	AA	AA	AA	AA	AA	AA	AA	AA	AA
rs3660964	5	51028268	AA	BB	BB	AB	AA	AB	AA	AA	AB	AB	AB	AB	AB	BB	BB	AB	AB	AB	AB	AB	BB	AB	AB	AB	AA	AB	BB	BB	AB	AB	AB	BB	AB	BB	AB	AB	BB	BB	AB	BB	AB	BB	AB	AB	BB	AB	BB
rs3664008	5	52283097	BB	BB	BB	BB	BB	BB	BB	BB	BB	BB	BB	BB	BB	BB	BB	BB	BB	BB	BB	BB	BB	BB	BB	BB	BB	BB	BB	BB	BB	BB	BB	BB	BB	BB	BB	BB	BB	BB	BB	BB	BB	BB	BB	BB	BB	BB	BB
mCV23125912	5	53853311	BB	BB	BB	BB	BB	BB	BB	BB	BB	BB	BB	BB	BB	BB	BB	BB	BB	BB	BB	BB	BB	BB	BB	BB	BB	BB	BB	BB	BB	BB	BB	BB	BB	BB	BB	BB	BB	BB	BB	BB	BB	BB	BB	BB	BB	BB	BB
CEL-5_56167948	5	56167948	AA	AA	AA	AA	AA	AA	AA	AA	AA	AA	AA	AA	AA	AA	AA	AA	AA	AA	AA	AA	AA	AA	AA	AA	AA	AA	AA	AA	AA	AA	AA	AA	AA	AA	AA	AA	AA	AA	AA	AA	AA	AA	AA	AA	AA	AA	AA
rs3090667	5	58891807	AA	AA	AA	AA	AA	AA	AA	AA	AA	AA	AA	AA	AB	AA	AA	AB	AA	AA	AA	AA	AA	AA	AA	AA	AA	AA	AA	AA	AA	AA	AA	AB	AA	AB	AA	AA	AB	AA	AB	AA	AB	AA	AA	AB	AA	AA	AA
rs6354160	5	60155561	AA	AA	AA	AA	AA	AA	AA	AA	AA	AA	AA	AA	AA	AA	AA	AA	AA	AA	AA	AA	AA	AA	AA	AA	AA	AA	AA	AA	AA	AA	AA	AA	AA	AA	AA	AA	AA	AA	AA	AA	AA	AA	AA	AA	AA	AA	AA
rs6187409	5	61437749	BB	BB	BB	BB	BB	BB	BB	BB	BB	BB	BB	BB	BB	BB	BB	BB	BB	BB	BB	BB	BB	BB	BB	BB	BB	BB	BB	BB	BB	BB	BB	BB	BB	BB	BB	BB	BB	BB	BB	BB	BB	BB	BB	BB	BB	BB	BB
mCV23386455	5	62818443	BB	BB	BB	BB	BB	BB	BB	BB	BB	BB	BB	BB	AB	AB	AB	AB	AB	AB	BB	BB	BB	BB	BB	BB	BB	BB	BB	BB	BB	BB	BB	BB	BB	BB	BB	BB	BB	AB	BB	AB	AB	AB	AB	AB	AB	AB	BB
rs4225248	5	65265514	AA	AA	AA	AA	AA	AA	AA	AA	AA	AA	AA	AA	AA	AA	AA	AA	AA	AA	AA	AA	AA	AA	AA	AA	AA	AA	AA	AA	AA	AA	AA	AA	AA	AA	AA	AA	AA	AA	AA	AA	AA	AA	AA	AA	AA	AA	AA
rs13478309	5	65750331	BB	AA	AA	AB	BB	BB	BB	BB	BB	AA	AB	AB	BB	AA	AA	BB	AB	AB	BB	AB	AA	AB	AB	AB	BB	BB	AA	AA	AB	AB	BB	AB	AB	AB	BB	BB	AB	AA	BB	AA	BB	AA	AB	BB	AA	AB	AB
gnf05.061.650	5	65952319	AA	BB	BB	AB	AB	AA	AB	AA	AA	BB	BB	BB	AB	BB	BB	AB	AB	BB	AA	AB	BB	AB	AB	AB	AA	AA	BB	BB	AB	AB	AA	AB	AB	AB	AB	AA	AB	BB	AB	BB	AA	BB	AB	AA	BB	AB	AB
rs3695107	5	69049778	AA	AA	AA	AA	AA	AA	AA	AA	AA	AA	AA	AA	AA	AA	AA	AA	AA	AA	AA	AA	AA	AA	AA	AA	AA	AA	AA	AA	AA	AA	AA	AA	AA	AA	AA	AA	AA	AA	AA	AA	AA	AA	AA	AA	AA	AA	AA
rs6340166	5	71436027	AA	AA	AA	AA	AA	AA	AA	AA	AA	AA	AA	AA	AA	AA	AA	AA	AA	AA	AA	AA	AA	AA	AA	AA	AA	AA	AA	AA	AA	AA	AA	AA	AA	AA	AA	AA	AA	AA	AA	AA	AA	AA	AA	AA	AA	AA	AA
rs6161105	5	73093296	AA	AA	AA	AA	AA	AA	AA	AA	AA	AA	AA	AA	AA	AA	AA	AA	AA	AA	AA	AA	AA	AA	AA	AA	AA	AA	AA	AA	AA	AA	AA	AA	AA	AA	AA	AA	AA	AA	AA	AA	AA	AA	AA	AA	AA	AA	AA
mCV22996021	5	75065363	BB	BB	BB	BB	BB	BB	BB	BB	BB	AB	BB	BB	AB	BB	AB	AB	AB	AB	BB	BB	AB	BB	BB	BB	BB	BB	BB	BB	BB	BB	BB	AB	AB	BB	BB	BB	BB	BB	BB	AB	BB	AB	BB	BB	BB	BB	BB
rs13478337	5	76181811	BB	BB	BB	BB	BB	BB	BB	BB	BB	BB	BB	BB	BB	BB	BB	BB	BB	BB	BB	BB	BB	BB	BB	BB	BB	BB	BB	BB	BB	BB	BB	BB	BB	BB	BB	BB	BB	BB	BB	BB	BB	BB	BB	BB	BB	BB	BB
rs13478352	5	79902641	AA	AA	AA	AA	AA	AA	AA	AA	AA	AB	AA	AA	AB	AA	AB	AB	AB	AB	AA	AA	AB	AA	AA	AA	AA	AA	AB	AA	AA	AA	AA	AB	AB	AA	AA	AA	AA	AA	AA	AB	AA	AB	AA	AA	AA	AA	AA
rs3721607	5	81282125	AA	AB	AB	AB	AA	AA	AA	AA	AA	AB	AB	AA	AB	AB	AB	AB	AB	AB	AB	AB	BB	AA	AA	AB	AB	AA	BB	AB	AB	AB	AA	BB	AB	BB	AA	AA	BB	AB	AB	AB	AB	BB	AA	AB	AB	AB	AA
rs3667334	5	81819770	BB	BB	BB	BB	BB	BB	BB	BB	BB	AB	BB	BB	AB	BB	AB	AB	AB	AB	BB	BB	AB	BB	BB	BB	BB	BB	AB	BB	BB	BB	BB	AB	AB	BB	BB	BB	BB	BB	BB	AB	BB	AB	BB	BB	BB	BB	BB
rs13459087	5	85884364	BB	BB	BB	BB	BB	BB	BB	BB	BB	BB	BB	BB	BB	BB	BB	BB	BB	BB	BB	BB	BB	BB	BB	BB	BB	BB	BB	BB	BB	BB	BB	BB	BB	BB	BB	BB	BB	BB	BB	BB	BB	BB	BB	BB	BB	BB	BB
rs3673049	5	88498569	AA	AA	AA	AA	AA	AA	AA	AA	AA	AA	AA	AA	AA	AA	AA	AA	AA	AA	AA	AA	AA	AA	AA	AA	AA	AA	AA	AA	AA	AA	AA	AA	AA	AA	AA	AA	AA	AA	AA	AA	AA	AA	AA	AA	AA	AA	AA
rs13478388	5	89674255	BB	AB	AB	AB	BB	BB	BB	BB	BB	AB	AB	BB	AB	AB	AB	AB	AB	AB	BB	BB	AA	BB	BB	BB	BB	BB	AA	AB	BB	BB	BB	AA	AB	AA	AB	BB	AB	AB	AB	AB	AB	AA	BB	AB	AB	AA	BB
rs6232866	5	90936845	AA	AB	AB	AB	AA	AA	AA	AA	AA	AB	AB	AA	AB	AB	AB	AB	AB	AB	AA	AA	BB	AA	AA	AA	AA	AA	BB	AB	AA	AA	AA	BB	AB	BB	AB	AA	AB	AB	AB	AB	AB	BB	AA	AB	AB	BB	AA
rs13478402	5	93496397	BB	AB	AB	AB	BB	BB	BB	BB	BB	BB	BB	BB	BB	AB	BB	BB	BB	BB	BB	BB	AB	BB	BB	BB	BB	BB	AB	AB	BB	BB	BB	BB	BB	AB	AB	BB	BB	AB	BB	BB	BB	AB	BB	BB	AB	AA	BB
CEL-5_93945748	5	93945748	AA	AA	AA	AA	AA	AA	AA	AA	AA	AA	AA	AA	AA	AA	AA	AA	AA	AA	AA	AA	AA	AA	AA	AA	AA	AA	AA	AA	AA	AA	AA	AA	AA	AA	AA	AA	AA	AA	AA	AA	AA	AA	AA	AA	AA	AA	AA
rs3661241	5	95154383	BB	AB	AB	AB	BB	BB	BB	BB	BB	AB	AB	BB	AB	AB	AB	AB	AB	BB	BB	BB	AA	BB	BB	BB	BB	BB	AA	AB	BB	BB	BB	AA	AB	AA	BB	BB	AB	AB	AB	AB	AB	AA	BB	AB	AB	AB	BB
rs3705458	5	96618852	AA	AA	AA	AA	AA	AA	AA	AA	AA	AA	AA	AA	AA	AA	AA	AA	AA	AA	AA	AA	AA	AA	AA	AA	AA	AA	AA	AA	AA	AA	AA	AA	AA	AA	AA	AA	AA	AA	AA	AA	AA	AA	AA	AA	AA	AA	AA
rs13478433	5	101291108	AA	AA	AA	AA	AA	AA	AA	AA	AA	AB	AB	AA	AB	AA	AB	AB	AB	AA	AA	AA	AB	AA	AA	AA	AA	AA	AB	AA	AA	AA	AA	BB	AB	AB	AA	AA	AB	AA	AB	AB	AA	AB	AA	AB	AA	AA	AA
rs13478451	5	106102700	BB	AB	AB	AB	BB	BB	BB	BB	BB	AB	AB	BB	AB	AB	AB	AB	AB	BB	BB	BB	AA	BB	BB	BB	BB	BB	AA	BB	BB	BB	BB	AA	AB	AA	AB	BB	AB	AB	AB	AB	AB	AA	BB	AB	AB	AA	BB
rs13459186	5	107435156	AA	AA	AA	AA	AA	AA	AA	AA	AA	AA	AA	AA	AA	AA	AA	AA	AA	AA	AA	AA	AA	AA	AA	AA	AA	AA	AA	AA	AA	AA	AA	AA	AA	AA	AA	AA	AA	AA	AA	AA	AA	AA	AA	AA	AA	AA	AA
UT_5_110.343536	5	108678291	AA	AA	AA	AA	AA	AA	AA	AA	AA	AA	AA	AA	AA	AA	AA	AA	AA	AA	AA	AA	AA	AA	AA	AA	AA	AA	AA	AA	AA	AA	AA	AA	AA	AA	AA	AA	AA	AA	AA	AA	AA	AA	AA	AA	AA	AA	AA
gnf05.106.197	5	109421273	BB	BB	BB	BB	BB	BB	BB	BB	BB	BB	BB	BB	BB	BB	BB	BB	BB	BB	BB	BB	BB	BB	BB	BB	BB	BB	BB	BB	BB	BB	BB	BB	BB	BB	BB	BB	BB	BB	BB	BB	BB	BB	BB	BB	BB	BB	BB
rs13478473	5	111603432	BB	AB	AB	AB	BB	BB	BB	BB	BB	AB	AB	BB	BB	AB	AB	AB	AB	BB	BB	BB	AA	BB	BB	BB	BB	BB	AA	BB	BB	BB	BB	AA	AB	AA	BB	BB	AB	BB	AB	AB	BB	AA	BB	AB	AB	AB	BB
gnf05.110.207	5	113532900	BB	BB	BB	BB	BB	BB	BB	BB	BB	AB	AB	BB	BB	BB	AB	AB	AB	BB	BB	BB	AB	BB	BB	BB	BB	BB	AB	BB	BB	BB	BB	AB	AB	BB	BB	BB	BB	BB	BB	AB	BB	BB	BB	BB	BB	BB	BB
rs13478483	5	115405250	AA	AA	AA	AA	AA	AA	AA	AA	AA	AA	AA	AA	AA	AA	AA	AA	AA	AA	AA	AA	AA	AA	AA	AA	AA	AA	AA	AA	AA	AA	AA	AA	AA	AA	AA	AA	AA	AA	AA	AA	AA	AA	AA	AA	AA	AA	AA
CEL-5_117374791	5	117374791	AA	AA	AA	AA	AA	AA	AA	AA	AA	AA	AA	AA	AA	AA	AA	AA	AA	AA	AA	AA	AA	AA	AA	AA	AA	AA	AA	AA	AA	AA	AA	AA	AA	AA	AA	AA	AA	AA	AA	AA	AA	AA	AA	AA	AA	AA	AA
rs8239888	5	119078055	BB	BB	BB	BB	BB	BB	BB	BB	BB	BB	AB	BB	BB	BB	BB	BB	BB	BB	BB	BB	BB	BB	BB	BB	BB	BB	BB	BB	BB	BB	BB	BB	BB	BB	BB	BB	BB	BB	BB	BB	BB	BB	BB	BB	BB	BB	BB
rs13478496	5	119747337	BB	BB	BB	BB	BB	BB	BB	BB	BB	BB	BB	BB	BB	BB	BB	BB	BB	BB	BB	BB	BB	BB	BB	BB	BB	BB	BB	BB	BB	BB	BB	BB	BB	BB	BB	BB	BB	BB	BB	BB	BB	BB	BB	BB	BB	BB	BB
rs13478501	5	121338564	AA	AA	AA	AA	AA	AA	AA	AA	AA	AA	AA	AA	AA	AA	AA	AA	AA	AA	AA	AA	AA	AA	AA	AA	AA	AA	AA	AA	AA	AA	AA	AA	AA	AA	AA	AA	AA	AA	AA	AA	AA	AA	AA	AA	AA	AA	AA
rs3671202	5	122343598	BB	BB	BB	BB	BB	BB	BB	BB	BB	BB	BB	BB	BB	BB	BB	BB	BB	BB	BB	BB	BB	BB	BB	BB	BB	BB	BB	BB	BB	BB	BB	BB	BB	BB	BB	BB	BB	BB	BB	BB	BB	BB	BB	BB	BB	BB	BB
gnf05.120.129	5	123654667	AA	AA	AA	AA	AA	AA	AA	AA	AA	AA	AB	AA	AA	AA	AA	AA	AA	AA	AA	AA	AA	AA	AA	AA	AA	AA	AA	AA	AA	AA	AA	AA	AA	AA	AA	AA	AA	AA	AA	AA	AA	AA	AA	AA	AA	AA	AA
rs13478518	5	125334324	BB	AB	AB	AB	BB	BB	BB	BB	BB	BB	AB	BB	BB	AB	BB	BB	BB	BB	AB	AB	AA	BB	AB	BB	BB	BB	BB	BB	BB	AB	AB	AB	BB	AB	BB	BB	BB	BB	AB	BB	BB	AB	BB	BB	AB	AB	BB
rs13478527	5	126818001	AA	AB	AB	AB	AA	AA	AA	AA	AA	AA	AB	AA	AA	AB	AA	AA	AA	AA	AB	AB	AB	AA	AB	AA	AA	AA	AA	AA	AA	AB	AB	AB	AA	AB	AA	AA	AA	AA	AB	AA	AA	AB	AA	AA	AB	AB	AA
gnf05.124.386	5	127936509	BB	AB	AB	AB	BB	BB	BB	BB	BB	BB	AB	BB	BB	AB	BB	BB	BB	BB	AB	AB	AB	BB	AB	BB	BB	BB	BB	BB	BB	AB	AB	AB	BB	AB	BB	BB	BB	BB	AB	BB	BB	AB	BB	BB	AB	BB	BB
rs13478540	5	131766121	BB	AB	AB	BB	BB	BB	BB	BB	BB	BB	AB	BB	BB	AB	BB	BB	BB	BB	AB	AB	AB	BB	BB	BB	BB	BB	BB	BB	BB	AB	AB	AB	BB	AB	BB	BB	BB	BB	AB	BB	AB	AB	AB	BB	AB	BB	BB
rs13478546	5	133978719	AA	AA	AA	AA	AA	AA	AA	AA	AA	AA	AA	AA	AA	AA	AA	AA	AA	AA	AA	AA	AA	AA	AA	AA	AA	AA	AA	AA	AA	AA	AA	AA	AA	AA	AA	AA	AA	AA	AA	AA	AA	AA	AA	AA	AA	AA	AA
rs4225536	5	135836567	BB	BB	BB	BB	BB	BB	BB	BB	BB	BB	BB	BB	BB	BB	BB	BB	BB	BB	BB	BB	BB	BB	BB	BB	BB	BB	BB	BB	BB	BB	BB	BB	BB	BB	BB	BB	BB	BB	BB	BB	BB	BB	BB	BB	BB	BB	BB
rs6298689	5	137173297	BB	BB	BB	BB	BB	BB	BB	BB	BB	BB	BB	BB	BB	BB	BB	BB	BB	BB	BB	BB	BB	BB	BB	BB	BB	BB	BB	BB	BB	BB	BB	BB	BB	BB	BB	BB	BB	BB	BB	BB	BB	BB	BB	BB	BB	BB	BB
rs3656197	5	139206611	BB	BB	BB	BB	BB	BB	BB	BB	BB	BB	BB	BB	BB	BB	BB	BB	BB	BB	BB	BB	BB	BB	BB	BB	BB	BB	BB	BB	BB	BB	BB	BB	BB	BB	BB	BB	BB	BB	BB	BB	BB	BB	BB	BB	BB	BB	BB
rs13478574	5	141567331	BB	AA	AA	AB	BB	AB	AB	BB	AB	AB	AB	AB	BB	AA	AB	BB	AB	AA	AA	AA	AB	AA	AB	BB	BB	AA	AA	AB	BB	AA	AA	AA	AB	AB	BB	AA	AA	BB	AB	AA	AB	AB	AB	AB	AA	BB	AB
rs3718776	5	147051702	BB	BB	BB	BB	BB	BB	BB	BB	AB	AB	AB	AB	AA	BB	BB	AA	BB	AB	BB	BB	AB	BB	BB	BB	BB	BB	BB	AB	BB	BB	BB	BB	BB	BB	BB	BB	BB	BB	AB	BB	BB	BB	BB	BB	BB	AB	BB
rs3661828	6	3167392	AA	AB	AA	AA	AB	AA	AA	AB	AB	AA	AA	AA	AA	AA	AB	AB	AA	AA	AA	AB	AA	AA	AA	AA	AA	AA	AA	AA	AB	AA	AA	AB	AB	AA	AA	AB	AA	AB	AA	AA	AA	AB	AA	AA	AB	AA	AA
rs13478602	6	3547547	BB	BB	BB	BB	BB	BB	BB	BB	BB	BB	BB	BB	BB	BB	BB	BB	BB	BB	BB	BB	BB	BB	BB	BB	BB	BB	BB	BB	BB	BB	BB	BB	BB	BB	BB	BB	BB	BB	BB	BB	BB	BB	BB	BB	BB	BB	BB
rs6172481	6	4362632	AA	AA	AA	AA	AA	AA	AA	AA	AA	AA	AB	AA	AA	AA	AA	AB	AA	AA	AA	AB	AB	AA	AA	AB	AA	AA	AA	AA	AA	AB	AB	AA	AA	AB	AA	AA	AB	AA	AA	AA	AA	AA	AA	AB	AA	AA	AA
rs3699833	6	6161470	AA	AA	AA	AA	AA	AA	AA	AA	AA	AA	AB	AA	AA	AA	AA	AA	AA	AA	AA	AA	AB	AA	AA	AB	AA	AA	AA	AA	AA	AB	AB	AA	AA	AB	AA	AA	AB	AA	AA	AA	AA	AA	AA	AB	AA	AA	AA
rs13478617	6	7747436	AA	AA	AA	AA	AA	AA	AA	AA	AA	AA	AA	AA	AA	AA	AA	AA	AA	AA	AA	AA	AA	AA	AA	AA	AA	AA	AA	AA	AA	AA	AA	AA	AA	AA	AA	AA	AA	AA	AA	AA	AA	AA	AA	AA	AA	AA	AA
rs13478621	6	8907544	BB	BB	BB	BB	BB	BB	BB	BB	BB	BB	BB	BB	BB	BB	BB	BB	BB	BB	BB	BB	BB	BB	BB	BB	BB	BB	BB	BB	BB	BB	BB	BB	BB	BB	BB	BB	BB	BB	BB	BB	BB	BB	BB	BB	BB	BB	BB
rs13478626	6	9890882	BB	BB	BB	BB	BB	BB	BB	BB	AB	AB	BB	BB	BB	AB	AB	BB	AB	BB	BB	AB	BB	BB	BB	BB	BB	BB	BB	BB	AB	BB	BB	AB	AB	BB	BB	AB	BB	BB	BB	AB	BB	BB	BB	BB	BB	BB	AB
rs13478631	6	11055603	AA	AA	AA	AA	AA	AA	AA	AA	AA	AA	AA	AA	AA	AA	AA	AA	AA	AA	AA	AA	AA	AA	AA	AA	AA	AA	AA	AA	AA	AA	AA	AA	AA	AA	AA	AA	AA	AA	AA	AA	AA	AA	AA	AA	AA	AA	AA
rs3678711	6	14045168	AA	AA	AA	AA	AA	AA	AA	AA	AA	AA	AA	AA	AA	AA	AA	AA	AA	AA	AA	AA	AA	AA	AA	AA	AA	AA	AA	AA	AA	AA	AA	AA	AA	AA	AA	AA	AA	AA	AA	AA	AA	AA	AA	AA	AA	AA	AA
rs13478641	6	15816033	AB	AA	AA	AA	AB	AA	AA	AA	AA	AA	AB	AA	AA	AA	AA	AA	AA	AA	AA	AA	AB	AA	AA	AB	AB	AA	AA	AA	AA	AB	AB	AA	AA	AB	AA	AA	AA	AA	AA	AA	AA	AA	AA	AB	AA	AA	AA
rs3655269	6	17715100	BB	BB	BB	BB	BB	BB	BB	BB	BB	BB	BB	BB	BB	BB	BB	BB	BB	BB	BB	BB	BB	BB	BB	BB	BB	BB	BB	BB	BB	BB	BB	BB	BB	BB	BB	BB	BB	BB	BB	BB	BB	BB	BB	BB	BB	BB	BB
rs13478649	6	18376687	AB	BB	BB	BB	AA	BB	BB	BB	BB	BB	AB	BB	BB	BB	BB	BB	BB	BB	AB	BB	AB	BB	BB	AB	AB	BB	BB	BB	BB	AB	AB	BB	BB	AB	BB	BB	BB	AB	BB	BB	BB	AB	BB	AB	AB	BB	BB
rs13478656	6	21755667	BB	BB	BB	BB	BB	BB	BB	BB	BB	BB	BB	BB	BB	BB	BB	BB	BB	BB	BB	BB	BB	BB	BB	BB	BB	BB	BB	BB	BB	BB	BB	BB	BB	BB	BB	BB	BB	BB	BB	BB	BB	BB	BB	BB	BB	BB	BB
rs3684494	6	24248321	BB	BB	BB	BB	BB	BB	BB	BB	BB	BB	BB	BB	BB	BB	BB	BB	BB	BB	BB	BB	BB	BB	BB	BB	BB	BB	BB	BB	BB	BB	BB	BB	BB	BB	BB	BB	BB	BB	BB	BB	BB	BB	BB	BB	BB	BB	BB
rs3671709	6	25646449	AB	BB	BB	BB	AB	BB	BB	BB	BB	BB	AB	BB	BB	BB	BB	BB	BB	BB	AB	AB	AB	AB	BB	AB	AB	BB	BB	BB	AA	AB	BB	AA	BB	AA	BB	BB	BB	BB	BB	BB	AB	BB	BB	BB	BB	AB	BB
gnf06.026.418	6	29269458	AA	AA	AA	AA	AA	AA	AA	AA	AB	AB	AA	AA	AA	AB	AB	AA	AB	AA	AA	AA	AA	AA	AA	AA	AA	AA	AA	AA	AA	AA	AA	AA	AB	AA	AA	AB	AA	AA	AA	AB	AA	AA	AA	AA	AA	AA	AB
rs13478697	6	32730020	AA	AA	AB	AA	AB	AA	AA	AA	AA	AA	AA	AA	AA	AA	AA	AA	AA	AA	AA	AB	AA	AA	AA	AA	AA	AA	AB	AA	AB	AA	AA	AB	AA	AA	AA	AA	AA	AB	AA	AB	AA	AB	AA	AA	AB	AA	AA
rs13478705	6	34409100	BB	BB	BB	BB	BB	BB	BB	BB	BB	BB	BB	BB	BB	BB	BB	BB	BB	BB	BB	BB	BB	BB	BB	BB	BB	BB	BB	BB	BB	BB	BB	BB	BB	BB	BB	BB	BB	BB	BB	BB	BB	BB	BB	BB	BB	BB	BB
rs3704635	6	36040358	BB	BB	BB	BB	BB	BB	BB	BB	BB	BB	BB	BB	BB	BB	BB	BB	BB	BB	BB	BB	BB	BB	BB	BB	BB	BB	BB	BB	BB	BB	BB	BB	BB	BB	BB	BB	BB	BB	BB	BB	BB	BB	BB	BB	BB	BB	BB
rs6330932	6	37461200	AA	AA	AA	AA	AA	AA	AA	AA	AA	AA	AA	AA	AA	AA	AA	AA	AA	AA	AA	AA	AA	AA	AA	AA	AA	AA	AA	AA	AA	AA	AA	AA	AA	AA	AA	AA	AA	AA	AA	AA	AA	AA	AA	AA	AA	AA	AA
rs13478719	6	38474383	AB	AA	AA	AA	AB	AA	AA	AA	AA	AA	AB	AA	AA	AA	AA	AA	AA	AA	AB	AA	AB	AB	AA	AB	AB	AA	AA	AA	AB	AB	AB	AA	AA	AB	AA	AA	AA	AA	AA	AA	AA	AA	AA	AA	AA	AA	AA
rs13478727	6	43778689	AA	AA	AA	AA	AA	AA	AA	AA	AA	AA	AA	AA	AA	AA	AA	AA	AA	AA	AA	AA	AA	AA	AA	AA	AA	AA	AA	AA	AA	AA	AA	AA	AA	AA	AA	AA	AA	AA	AA	AA	AA	AA	AA	AA	AA	AA	AA
rs6238771	6	45234635	BB	BB	BB	BB	BB	BB	BB	BB	BB	BB	BB	BB	BB	BB	BB	BB	BB	BB	BB	BB	BB	BB	BB	BB	BB	BB	BB	BB	BB	BB	BB	BB	BB	BB	BB	BB	BB	BB	BB	BB	BB	BB	BB	BB	BB	BB	BB
rs13478732	6	45420260	BB	AB	AB	AB	AB	AB	AB	BB	AA	AB	AB	BB	AB	BB	AA	BB	AB	AB	AB	AB	BB	AB	BB	BB	BB	BB	AB	BB	AB	BB	BB	AB	AB	BB	AB	AA	BB	AB	AB	AA	BB	AB	BB	BB	AB	BB	AB
rs13478745	6	48964507	AA	AA	AA	AA	AA	AA	AA	AA	AA	AA	AA	AA	AA	AA	AA	AA	AA	AA	AA	AA	AA	AA	AA	AA	AA	AA	AA	AA	AA	AA	AA	AA	AA	AA	AA	AA	AA	AA	AA	AA	AA	AA	AA	AA	AA	AA	AA
rs4139698	6	49813889	BB	BB	BB	BB	BB	BB	BB	BB	BB	BB	BB	BB	BB	BB	BB	BB	BB	BB	BB	BB	BB	BB	BB	BB	BB	BB	BB	BB	BB	BB	BB	BB	BB	BB	BB	BB	BB	BB	BB	BB	BB	BB	BB	BB	BB	BB	BB
rs13478753	6	51145321	AA	AA	AA	AA	AA	AA	AA	AA	AA	AA	AA	AA	AA	AA	AA	AA	AA	AA	AA	AA	AA	AA	AA	AA	AA	AA	AA	AA	AA	AA	AA	AA	AA	AA	AA	AA	AA	AA	AA	AA	AA	AA	AA	AA	AA	AA	AA
rs13478761	6	53702681	BB	BB	BB	BB	BB	BB	BB	BB	BB	BB	BB	BB	BB	BB	BB	BB	BB	BB	BB	BB	BB	BB	BB	BB	BB	BB	BB	BB	BB	BB	BB	BB	BB	BB	BB	BB	BB	BB	BB	BB	BB	BB	BB	BB	BB	BB	BB
rs13478780	6	59609561	AB	AB	AB	AB	AB	AB	AB	AB	AB	AB	AB	AB	AA	AA	AA	AA	AA	AA	AB	AB	AB	AB	AB	AB	AB	AB	AB	AB	AB	AB	AB	AB	AB	AB	AB	AB	AA	AA	AA	AA	AA	AA	AA	AA	AA	AA	AA
rs6378343	6	63916748	BB	BB	BB	BB	BB	BB	BB	BB	BB	BB	BB	BB	BB	BB	BB	BB	BB	BB	BB	BB	BB	BB	BB	BB	BB	BB	BB	BB	BB	BB	BB	BB	BB	BB	BB	BB	BB	BB	BB	BB	BB	BB	BB	BB	BB	BB	BB
rs13478801	6	65211036	AB	AB	AB	AB	BB	BB	AB	AA	BB	AB	BB	AA	AB	AA	BB	AA	AB	AB	AB	AB	AB	AB	AA	AA	AB	AA	AB	AA	AA	AA	AA	AB	AB	BB	BB	BB	AA	AA	AB	BB	AB	AB	AA	AA	AB	AB	AB
rs6353425	6	67548202	AA	AA	AA	AA	AA	AA	AA	AA	AA	AA	AA	AA	AA	AA	AA	AA	AA	AA	AA	AA	AA	AA	AA	AA	AA	AA	AA	AA	AA	AA	AA	AA	AA	AA	AA	AA	AA	AA	AA	AA	AA	AA	AA	AA	AA	AA	AA
rs6195266	6	69590221	BB	BB	BB	BB	BB	BB	BB	BB	BB	BB	BB	BB	BB	BB	BB	BB	BB	BB	BB	BB	BB	BB	BB	BB	BB	BB	BB	BB	BB	BB	BB	BB	BB	BB	BB	BB	BB	BB	BB	BB	BB	BB	BB	BB	BB	BB	BB
mhcCD8b4	6	71532444	AB	AB	AB	AB	AA	AA	AB	BB	AA	AB	AA	BB	AB	BB	AA	BB	AB	AB	AB	AB	AB	AB	BB	BB	AB	BB	AB	BB	BB	BB	BB	AB	AB	AA	AA	AA	BB	BB	AB	AA	AB	AB	BB	BB	BB	AB	AB
rs13478819	6	73538842	BB	BB	BB	BB	BB	BB	BB	BB	BB	BB	BB	BB	BB	BB	BB	BB	BB	BB	BB	BB	BB	BB	BB	BB	BB	BB	BB	BB	BB	BB	BB	BB	BB	BB	BB	BB	BB	BB	BB	BB	BB	BB	BB	BB	BB	BB	BB
rs3672029	6	75631345	AA	AA	AA	AA	AB	AA	AA	AA	AA	AA	AB	AA	AA	AA	AA	AA	AA	AA	AA	AB	AA	AA	AA	AA	AB	AA	AA	AA	AA	AA	AA	AA	AA	AA	AA	AA	AA	AA	AA	AA	AA	AA	AA	AA	AA	AA	AA
rs3699367	6	76679118	BB	BB	BB	BB	BB	BB	BB	BB	BB	BB	BB	BB	BB	BB	BB	BB	BB	BB	BB	BB	BB	BB	BB	BB	BB	BB	BB	BB	BB	BB	BB	BB	BB	BB	BB	BB	BB	BB	BB	BB	BB	BB	BB	BB	BB	BB	BB
rs13478841	6	78477103	AB	AB	AB	AB	AB	AA	AB	BB	AA	AB	AB	BB	AB	AB	AA	BB	AB	AB	AB	BB	AB	AB	BB	BB	AB	BB	AB	AB	BB	BB	BB	AB	AB	AA	AA	AA	BB	BB	AB	AA	AA	AB	BB	BB	BB	AB	AB
rs6377140	6	80032286	AB	AB	AB	AB	AB	AA	AB	BB	AA	AB	AB	BB	AB	AB	AA	BB	AB	AB	AB	BB	AB	AB	BB	BB	AB	BB	AB	AB	BB	BB	BB	AB	AB	AA	AA	AA	BB	BB	AB	AA	AA	AB	BB	BB	BB	AB	AB
rs6181382	6	81674296	AA	AA	AA	AA	AB	AA	AA	AA	AA	AA	AB	AA	AA	AA	AA	AA	AA	AA	AA	AB	AA	AA	AA	AA	AA	AA	AA	AA	AA	AA	AA	AA	AA	AA	AA	AA	AA	AA	AA	AA	AA	AA	AA	AA	AA	AA	AA
CEL-6_83434907	6	83434907	AB	AB	AB	AB	AA	AA	AB	BB	AA	AB	AA	BB	AB	AB	AA	BB	AB	AB	AB	AB	AB	AB	BB	BB	AB	BB	AB	AB	BB	BB	BB	AB	AB	AA	AA	AA	BB	BB	AB	AA	AA	AB	BB	BB	BB	AA	AB
rs13459097	6	85136988	BB	BB	BB	BB	BB	BB	BB	BB	BB	BB	BB	BB	BB	BB	BB	BB	BB	BB	BB	BB	BB	BB	BB	BB	BB	BB	BB	BB	BB	BB	BB	BB	BB	BB	BB	BB	BB	BB	BB	BB	BB	BB	BB	BB	BB	BB	BB
CEL-6_86289708	6	86289708	AB	AB	AB	AB	BB	AB	AB	AA	BB	AB	BB	AA	AB	AB	AB	AA	AB	AB	AB	AB	AB	AB	AA	AA	AB	AA	AB	AB	AA	AA	AA	AB	AB	BB	BB	BB	AA	AA	AA	BB	BB	AB	AA	AA	AA	BB	AB
rs13478882	6	90003224	AA	AA	AA	AA	AA	AB	AA	AA	AA	AA	AA	AA	AA	AA	AA	AA	AA	AA	AA	AA	AA	AA	AA	AA	AA	AA	AA	AA	AA	AA	AA	AA	AA	AA	AA	AA	AA	AA	AA	AA	AA	AA	AA	AA	AA	AA	AA
rs13478891	6	92361613	AB	AB	AB	AB	AA	AB	AB	BB	BB	BB	AB	BB	AB	AB	BB	BB	BB	BB	BB	BB	BB	AB	BB	BB	AB	BB	AB	AB	BB	BB	BB	AB	BB	AA	AA	BB	BB	BB	BB	AB	AA	AB	BB	BB	BB	AA	BB
rs6285738	6	93892091	BB	BB	BB	BB	BB	BB	BB	BB	BB	BB	AA	BB	BB	BB	BB	BB	BB	BB	BB	AA	BB	BB	BB	BB	BB	BB	BB	BB	AA	BB	BB	BB	BB	BB	BB	BB	BB	BB	BB	BB	BB	BB	BB	BB	BB	BB	BB
rs6239023	6	94413050	AB	AB	AB	AB	AA	AB	AB	BB	BB	BB	AA	BB	AB	AB	BB	BB	BB	BB	BB	AB	BB	AB	BB	BB	AB	BB	AB	AB	AB	BB	BB	AB	BB	AA	AA	BB	BB	BB	BB	AB	AA	AB	BB	BB	BB	AA	BB
rs6349084	6	97121415	BB	BB	BB	BB	BB	BB	BB	BB	BB	BB	BB	BB	BB	BB	BB	BB	BB	BB	BB	BB	BB	BB	BB	BB	BB	BB	BB	BB	BB	BB	BB	BB	BB	BB	BB	BB	BB	BB	BB	BB	BB	BB	BB	BB	BB	BB	BB
rs13478919	6	98304818	AA	BB	BB	BB	AB	AB	AB	BB	BB	BB	AB	BB	AB	BB	BB	BB	BB	BB	BB	BB	BB	AB	BB	BB	AB	BB	BB	BB	BB	BB	BB	AB	BB	AB	AA	BB	BB	BB	BB	BB	AB	BB	BB	BB	BB	AB	BB
rs4138572	6	98790763	AA	AB	BB	BB	AB	AB	AB	BB	BB	BB	AA	BB	AB	BB	BB	BB	BB	BB	BB	AB	BB	AB	BB	BB	AB	BB	BB	BB	AB	BB	BB	AB	BB	AB	AA	BB	BB	BB	BB	BB	AB	BB	BB	BB	BB	AB	BB
rs3718735	6	101508462	AA	AB	AA	AA	AA	AA	AA	AA	AA	AB	AB	AA	AA	AA	AA	AA	AA	AA	AA	AB	AA	AA	AA	AA	AA	AA	AA	AA	AB	AA	AA	AA	AA	AA	AA	AA	AA	AA	AA	AA	AA	AA	AA	AA	AA	AA	AA
rs13478943	6	104128964	BB	AB	BB	BB	BB	BB	BB	BB	BB	AB	AB	BB	BB	BB	BB	BB	BB	BB	BB	AB	BB	BB	BB	BB	BB	BB	BB	BB	AB	BB	AB	BB	BB	BB	BB	BB	BB	BB	BB	BB	BB	BB	BB	AB	BB	BB	BB
rs6208251	6	105270851	BB	BB	AB	AB	AB	BB	BB	BB	BB	AB	BB	BB	AB	AA	BB	BB	BB	AB	AB	BB	AA	AB	AB	BB	BB	BB	AB	BB	AB	AB	AB	AB	BB	AB	BB	BB	AB	BB	AB	AB	BB	AB	AB	AB	AA	BB	BB
rs13478952	6	106695156	AB	AB	AB	AB	AB	AB	AB	BB	BB	AA	AA	BB	AA	AA	BB	BB	BB	AB	AB	AB	AA	AA	AB	BB	BB	BB	AB	BB	AA	AB	AA	AB	BB	AB	AB	BB	AB	BB	AB	AB	BB	AB	AB	AA	AA	BB	BB
rs3670475	6	110397055	AB	AA	AA	AA	AA	AA	AA	AA	AA	AA	AA	AA	AA	AA	AA	AA	AA	AA	AA	AA	AA	AA	AA	AA	AA	AA	AA	AA	AA	AA	AA	AA	AA	AA	AA	AA	AA	AA	AA	AA	AA	AA	AA	AA	AA	AA	AA
rs13478971	6	111749805	AA	AA	AA	AA	AA	AA	AA	AA	AA	AA	AA	AA	AA	AA	AA	AA	AA	AA	AA	AA	AA	AA	AA	AA	AA	AA	AA	AA	AA	AA	AA	AA	AA	AA	AA	AA	AA	AA	AA	AA	AA	AA	AA	AA	AA	AA	AA
rs13478977	6	113036388	BB	BB	BB	BB	BB	BB	BB	BB	BB	BB	BB	BB	BB	BB	BB	BB	BB	BB	BB	BB	BB	BB	BB	BB	BB	BB	BB	BB	BB	BB	BB	BB	BB	BB	BB	BB	BB	BB	BB	BB	BB	BB	BB	BB	BB	BB	BB
rs6393943	6	114932370	AA	BB	AB	AB	AB	AB	AB	BB	BB	AB	AB	BB	AA	AA	BB	BB	AB	AB	AB	BB	AA	AA	AB	BB	AB	BB	AB	BB	AB	AB	AB	AA	BB	AA	AA	BB	AB	AB	AB	AB	AB	AB	AB	AB	AA	AB	AB
rs6401637	6	116477552	BB	AB	BB	BB	BB	BB	BB	BB	BB	AB	AB	BB	BB	BB	BB	BB	BB	BB	BB	AB	BB	BB	BB	AB	BB	BB	BB	BB	AB	BB	AB	BB	BB	BB	BB	BB	BB	BB	BB	BB	BB	BB	BB	BB	BB	BB	BB
mCV23042866	6	117147180	AA	AA	AA	AA	AA	AA	AA	AA	AA	AA	AA	AA	AA	AA	AA	AA	AA	AA	AA	AA	AA	AA	AA	AA	AA	AA	AA	AA	AA	AA	AA	AA	AA	AA	AA	AA	AA	AA	AA	AA	AA	AA	AA	AA	AA	AA	AA
rs13478997	6	118461935	BB	BB	BB	BB	BB	BB	BB	BB	BB	BB	BB	BB	BB	BB	BB	BB	BB	BB	BB	BB	BB	BB	BB	BB	BB	BB	BB	BB	BB	BB	BB	BB	BB	BB	BB	BB	BB	BB	BB	BB	BB	BB	BB	BB	BB	BB	BB
rs13479006	6	121702158	AB	BB	AB	AB	BB	AB	AB	BB	BB	AB	AB	BB	AA	AA	BB	BB	BB	AB	AB	BB	AA	AA	AB	BB	BB	BB	AB	BB	AB	AB	AB	AA	BB	AA	AA	BB	AB	BB	AB	AB	AB	AB	AB	AB	AA	AB	BB
rs13479014	6	125666374	AB	AB	AB	AB	AA	AB	AB	AA	AA	BB	BB	AA	BB	BB	AA	AA	AA	AB	AB	AB	BB	BB	AB	AB	AA	AA	AB	AA	BB	AB	BB	BB	AA	BB	BB	AA	AA	AA	AB	AB	AB	AB	AB	AB	BB	AB	AA
rs6200835	6	126340874	AB	AB	AB	AB	BB	AB	AB	BB	BB	AA	AA	BB	AA	AA	BB	BB	BB	AB	AB	AB	AA	AA	AB	AB	BB	BB	AB	BB	AA	AB	AA	AA	BB	AA	AA	BB	BB	BB	AB	AB	AB	AB	AB	AB	AA	AB	BB
rs6389420	6	127676012	BB	BB	BB	BB	BB	BB	BB	BB	BB	BB	BB	BB	BB	BB	BB	BB	BB	BB	BB	BB	BB	BB	BB	BB	BB	BB	BB	BB	BB	BB	BB	BB	BB	BB	BB	BB	BB	BB	BB	BB	BB	BB	BB	BB	BB	BB	BB
rs3681620	6	128654310	BB	BB	BB	BB	BB	BB	BB	BB	BB	BB	BB	BB	BB	BB	BB	BB	BB	BB	BB	BB	BB	BB	BB	BB	BB	BB	BB	BB	BB	BB	BB	BB	BB	BB	BB	BB	BB	BB	BB	BB	BB	BB	BB	BB	BB	BB	BB
CEL-6_130920075	6	130920075	BB	BB	BB	BB	BB	BB	BB	BB	BB	BB	BB	BB	BB	BB	BB	BB	BB	BB	BB	BB	BB	BB	BB	BB	BB	BB	BB	BB	BB	BB	BB	BB	BB	BB	BB	BB	BB	BB	BB	BB	BB	BB	BB	BB	BB	BB	BB
rs3722480	6	131616421	AA	AA	AA	AA	AA	AA	AA	AA	AA	AA	AA	AA	AA	AA	AA	AA	AA	AA	AA	AA	AA	AA	AA	AA	AA	AA	AA	AA	AA	AA	AA	AA	AA	AA	AA	AA	AA	AA	AA	AA	AA	AA	AA	AA	AA	AA	AA
rs6339546	6	134019679	AA	AA	AA	AA	AA	AA	AA	AA	AA	AA	AA	AA	AA	AA	AA	AA	AA	AA	AA	AA	AA	AA	AA	AA	AA	AA	AA	AA	AA	AA	AA	AA	AA	AA	AA	AA	AA	AA	AA	AA	AA	AA	AA	AA	AA	AA	AA
rs13479053	6	134303922	AA	AA	AA	AA	AA	AA	AA	AA	AA	AA	AA	AA	AA	AA	AA	AA	AA	AA	AA	AA	AA	AA	AA	AA	AA	AA	AA	AA	AA	AA	AA	AA	AA	AA	AA	AA	AA	AA	AA	AA	AA	AA	AA	AA	AA	AA	AA
rs13479063	6	136451163	AB	AA	AA	AB	AA	AB	AB	AA	AA	AB	AA	AA	BB	BB	AA	AB	AA	AB	AB	AA	BB	BB	AB	AA	AA	AA	AB	AA	AB	AB	AB	BB	AB	BB	BB	AA	AA	AA	AB	AB	AB	AB	AA	AB	BB	AB	AA
rs13479071	6	138359897	AA	AA	AA	AA	AA	AA	AA	AA	AA	AA	AA	AA	AA	AA	AA	AA	AA	AA	AA	AA	AA	AA	AA	AA	AA	AA	AA	AA	AA	AA	AA	AA	AA	AA	AA	AA	AA	AA	AA	AA	AA	AA	AA	AA	AA	AA	AA
rs3672808	6	139965472	BB	BB	BB	BB	BB	BB	BB	BB	BB	BB	BB	BB	BB	BB	BB	BB	BB	BB	BB	BB	BB	BB	BB	BB	BB	BB	BB	BB	BB	BB	BB	BB	BB	BB	BB	BB	BB	BB	BB	BB	BB	BB	BB	BB	BB	BB	BB
rs3658783	6	144465978	BB	AB	AB	BB	AB	BB	BB	BB	AB	BB	AB	AB	BB	BB	BB	BB	BB	BB	BB	BB	BB	BB	BB	BB	BB	BB	BB	AB	BB	BB	BB	BB	BB	BB	BB	BB	BB	BB	BB	BB	AB	BB	BB	BB	BB	AB	BB
rs6265387	6	147380171	BB	BB	BB	BB	BB	BB	BB	BB	BB	BB	BB	BB	BB	BB	BB	BB	BB	BB	BB	BB	BB	BB	BB	BB	BB	BB	BB	BB	BB	BB	BB	BB	BB	BB	BB	BB	BB	BB	BB	BB	BB	BB	BB	BB	BB	BB	BB
rs3711088	6	148456534	BB	BB	BB	BB	BB	BB	BB	BB	BB	BB	BB	BB	BB	BB	BB	BB	BB	BB	BB	BB	BB	BB	BB	BB	BB	BB	BB	BB	BB	BB	BB	BB	BB	BB	BB	BB	BB	BB	BB	BB	BB	BB	BB	BB	BB	BB	BB
gnf06.149.306	6	149418695	BB	BB	BB	BB	BB	BB	BB	BB	BB	BB	BB	BB	BB	BB	BB	BB	BB	BB	BB	BB	BB	BB	BB	BB	BB	BB	BB	BB	BB	BB	BB	BB	BB	BB	BB	BB	BB	BB	BB	BB	BB	BB	BB	BB	BB	BB	BB
mCV23738426	7	4906617	AA	AA	AA	AA	AA	AA	AA	AA	AA	AA	AA	AA	AA	AA	AA	AA	AA	AA	AA	AA	AA	AA	AA	AA	AA	AA	AA	AA	AA	AA	AA	AA	AA	AA	AA	AA	AA	AA	AA	AA	AA	AA	AA	AA	AA	AA	AA
CEL-7_5627457	7	5627457	AA	AA	AA	AA	AA	AA	AA	AA	AA	AA	AA	AA	AA	AA	AA	AA	AA	AA	AA	AA	AA	AA	AA	AA	AA	AA	AA	AA	AA	AA	AA	AA	AA	AA	AA	AA	AA	AA	AA	AA	AA	AA	AA	AA	AA	AA	AA
rs13479139	7	8241486	AB	BB	BB	BB	AB	AB	AB	AB	BB	BB	AB	AB	AB	BB	BB	AB	AB	BB	AB	AB	BB	AB	AB	AB	AA	AB	BB	BB	AB	AB	AB	AB	BB	BB	AB	BB	AB	AB	AB	BB	AA	BB	AB	BB	BB	AA	AB
rs6361142	7	9296425	BB	BB	BB	BB	BB	BB	BB	BB	BB	BB	BB	BB	BB	BB	BB	BB	BB	BB	BB	BB	BB	BB	BB	BB	BB	BB	BB	BB	BB	BB	BB	BB	BB	BB	BB	BB	BB	BB	BB	BB	BB	BB	BB	BB	BB	BB	BB
rs3689218	7	10546409	AA	AA	AA	AA	AA	AB	AA	AA	AA	AA	AA	AA	AA	AA	AA	AA	AA	AA	AA	AA	AA	AA	AA	AA	AA	AA	AA	AA	AA	AA	AA	AA	AA	AA	AA	AA	AA	AA	AA	AA	AA	AA	AA	AA	AA	AA	AA
gnf07.013.809	7	10926083	BB	BB	BB	BB	BB	BB	BB	BB	BB	BB	BB	BB	BB	BB	BB	BB	BB	BB	BB	BB	BB	BB	BB	BB	BB	BB	BB	BB	BB	BB	BB	BB	BB	BB	BB	BB	BB	BB	BB	BB	BB	BB	BB	BB	BB	BB	BB
CEL-7_17114061	7	17114061	BB	BB	BB	BB	BB	BB	BB	BB	BB	BB	BB	BB	BB	BB	BB	BB	BB	BB	BB	BB	BB	BB	BB	BB	BB	BB	BB	BB	BB	BB	BB	BB	BB	BB	BB	BB	BB	BB	BB	BB	BB	BB	BB	BB	BB	BB	BB
rs4226499	7	17800749	BB	BB	BB	BB	BB	BB	BB	BB	BB	BB	BB	BB	BB	BB	BB	BB	BB	BB	BB	BB	BB	BB	BB	BB	BB	BB	BB	BB	BB	BB	BB	BB	BB	BB	BB	BB	BB	BB	BB	BB	BB	BB	BB	BB	BB	BB	BB
rs4226520	7	18758740	AA	AA	AA	AA	AA	AA	AA	AA	AA	AA	AA	AA	AA	AA	AA	AA	AA	AA	AA	AA	AA	AA	AA	AA	AA	AA	AA	AA	AA	AA	AA	AA	AA	AA	AA	AA	AA	AA	AA	AA	AA	AA	AA	AA	AA	AA	AA
rs3147860	7	19496283	BB	BB	BB	BB	BB	BB	BB	BB	BB	BB	BB	BB	BB	BB	BB	BB	BB	BB	BB	BB	BB	BB	BB	BB	BB	BB	BB	BB	BB	BB	BB	BB	BB	BB	BB	BB	BB	BB	BB	BB	BB	BB	BB	BB	BB	BB	BB
rs3719311	7	22647606	BB	BB	BB	BB	BB	BB	BB	BB	BB	AB	BB	BB	BB	AB	AB	BB	BB	BB	BB	BB	AB	BB	BB	BB	BB	BB	AB	AB	BB	BB	BB	AB	AB	BB	BB	AB	AB	BB	BB	BB	BB	AB	AB	BB	BB	BB	BB
rs6239372	7	23113384	BB	BB	BB	BB	BB	BB	BB	BB	BB	AB	BB	BB	BB	AB	AB	BB	BB	BB	BB	BB	AB	BB	BB	BB	BB	BB	AB	AB	BB	BB	BB	AB	AB	BB	BB	AB	AB	BB	BB	BB	BB	AB	AB	BB	BB	BB	BB
rs13479191	7	24555108	BB	BB	BB	BB	BB	BB	BB	BB	BB	BB	BB	BB	BB	BB	BB	BB	BB	BB	BB	BB	BB	BB	BB	BB	BB	BB	BB	BB	BB	BB	BB	BB	BB	BB	BB	BB	BB	BB	BB	BB	BB	BB	BB	BB	BB	BB	BB
gnf07.032.889	7	28379711	AA	AA	AA	AA	AA	AA	AA	AA	AA	AA	AA	AA	AA	AA	AA	AA	AA	AA	AA	AA	AA	AA	AA	AA	AA	AA	AA	AA	AA	AA	AA	AA	AA	AA	AA	AA	AA	AA	AA	AA	AA	AA	AA	AA	AA	AA	AA
rs3719256	7	31933809	AA	AA	AA	AA	AA	AA	AA	AA	AA	AA	AA	AA	AA	AA	AA	AA	AA	AA	AA	AA	AA	AA	AA	AA	AA	AA	AA	AA	AA	AA	AA	AA	AA	AA	AA	AA	AA	AA	AA	AA	AA	AA	AA	AA	AA	AA	AA
rs8255275	7	33574760	AA	AA	AA	AA	AA	AA	AA	AA	AA	AA	AA	AA	AA	AA	AA	AA	AA	AA	AA	AA	AA	AA	AA	AA	AA	AA	AA	AA	AA	AA	AA	AA	AA	AA	AA	AA	AA	AA	AA	AA	AA	AA	AA	AA	AA	AA	AA
rs8260975	7	33835314	AA	BB	AB	BB	AA	AB	AA	AA	AB	AB	AA	AA	AA	BB	AB	AA	AB	BB	AB	AB	BB	AA	AA	AA	AA	AB	BB	BB	AB	BB	AA	BB	BB	BB	BB	BB	AB	AB	AB	AB	BB	AB	AB	AB	AB	BB	AB
CEL-7_36725559	7	36725559	BB	BB	BB	BB	BB	BB	BB	BB	BB	BB	BB	BB	BB	BB	BB	BB	BB	BB	BB	BB	BB	BB	BB	BB	BB	BB	BB	BB	BB	BB	BB	BB	BB	BB	BB	BB	BB	BB	BB	BB	BB	BB	BB	BB	BB	BB	BB
rs3699938	7	38476481	BB	AB	BB	AB	BB	BB	BB	BB	AB	AB	BB	BB	AB	AB	AB	BB	AA	AB	AB	AA	AB	BB	BB	BB	BB	AB	AB	AB	AB	AA	BB	AA	AB	BB	AA	AB	AB	AB	AB	AB	AA	AB	AB	BB	AB	AA	AB
rs13479251	7	39863901	AA	AB	AA	AB	AA	AA	AA	AA	AB	AB	AA	AA	AB	AB	AB	AA	BB	AB	AB	BB	AB	AA	AA	AA	AA	AB	AB	AB	AB	BB	AA	BB	AB	AA	BB	AB	AB	AB	AB	BB	BB	AB	AB	AA	AB	BB	AB
rs3718641	7	41170581	AA	AA	AA	AA	AA	AA	AA	AA	AA	AA	AA	AA	AA	AA	AA	AA	AA	AA	AA	AA	AA	AA	AA	AA	AA	AA	AA	AA	AA	AA	AA	AA	AA	AA	AA	AA	AA	AA	AA	AA	AA	AA	AA	AA	AA	AA	AA
rs3663313	7	43718739	AA	AA	AA	AA	AA	AA	AA	AA	AA	AA	AA	AA	AA	AA	AA	AA	AA	AA	AA	AA	AA	AA	AA	AA	AA	AA	AA	AA	AA	AA	AA	AA	AA	AA	AA	AA	AA	AA	AA	AA	AA	AA	AA	AA	AA	AA	AA
mCV23672419	7	45173762	BB	AB	BB	AB	BB	BB	BB	BB	AB	AB	BB	BB	AB	AB	AB	BB	AA	AB	AB	AA	AB	BB	BB	BB	BB	AB	AB	AB	AB	AA	BB	AA	AB	BB	AA	AB	AB	AB	AB	AA	AA	AB	AB	BB	AB	AB	AB
rs13479277	7	46313106	BB	BB	BB	BB	BB	BB	BB	BB	BB	BB	BB	BB	BB	BB	BB	BB	BB	BB	BB	BB	BB	BB	BB	BB	BB	BB	BB	BB	BB	BB	BB	BB	BB	BB	BB	BB	BB	BB	BB	BB	BB	BB	BB	BB	BB	BB	BB
mCV23423763	7	47949709	AA	AA	AA	AA	AB	AA	AB	AA	AA	AA	AA	AA	AA	AA	AA	AA	AA	AA	AA	AA	AA	AA	AA	AA	AA	AA	AA	AA	AA	AA	AA	AA	AA	AB	AA	AA	AA	AA	AA	AA	AA	AA	AA	AB	AA	AA	AA
rs3679779	7	51392430	BB	BB	BB	BB	BB	BB	BB	BB	BB	BB	BB	BB	BB	BB	BB	BB	BB	BB	BB	BB	BB	BB	BB	BB	BB	BB	BB	BB	BB	BB	BB	BB	BB	BB	BB	BB	BB	BB	BB	BB	BB	BB	BB	BB	BB	BB	BB
rs3714908	7	51544526	BB	BB	BB	BB	BB	BB	BB	BB	BB	BB	BB	BB	BB	BB	BB	BB	BB	BB	BB	BB	BB	BB	BB	BB	BB	BB	BB	BB	BB	BB	BB	BB	BB	BB	BB	BB	BB	BB	BB	BB	BB	BB	BB	BB	BB	BB	BB
rs3705155	7	55557090	AB	AB	AB	BB	AA	BB	AB	AB	AB	AB	AB	AB	BB	BB	BB	BB	BB	BB	BB	BB	BB	AB	AB	AB	BB	AB	BB	BB	BB	BB	BB	BB	BB	AB	BB	BB	BB	BB	BB	BB	BB	AB	BB	AB	BB	BB	BB
rs13479324	7	57878499	BB	BB	BB	BB	BB	BB	BB	BB	BB	BB	BB	BB	BB	BB	BB	BB	BB	BB	BB	BB	BB	BB	BB	BB	BB	BB	BB	BB	BB	BB	BB	BB	BB	BB	BB	BB	BB	BB	BB	BB	BB	BB	BB	BB	BB	BB	BB
rs3676254	7	59722158	AA	AA	AA	AA	AA	AA	AA	AA	AA	AA	AA	AA	AA	AA	AA	AA	AA	AA	AA	AA	AA	AA	AA	AA	AA	AA	AA	AA	AA	AA	AA	AA	AA	AA	AA	AA	AA	AA	AA	AA	AA	AA	AA	AA	AA	AA	AA
rs13479338	7	61105319	AA	AA	AA	AA	AA	AA	AA	AA	AA	AA	AA	AA	AA	AA	AA	AA	AA	AA	AA	AA	AA	AA	AA	AA	AA	AA	AA	AA	AA	AA	AA	AA	AA	AA	AA	AA	AA	AA	AA	AA	AA	AA	AA	AA	AA	AA	AA
rs13479347	7	63356038	BB	BB	BB	BB	BB	BB	AB	BB	BB	BB	BB	BB	BB	BB	BB	BB	BB	BB	BB	BB	BB	BB	BB	BB	BB	BB	BB	BB	BB	BB	BB	BB	BB	AB	BB	BB	BB	BB	BB	BB	BB	BB	BB	AB	BB	BB	BB
rs13479355	7	65348455	BB	BB	BB	BB	BB	BB	BB	BB	BB	BB	BB	BB	BB	BB	BB	BB	BB	BB	BB	BB	BB	BB	BB	BB	BB	BB	BB	BB	BB	BB	BB	BB	BB	BB	BB	BB	BB	BB	BB	BB	BB	BB	BB	BB	BB	BB	BB
rs13479358	7	66776784	AA	AA	AA	AA	AA	AA	AA	AA	AA	AA	AA	AA	AA	AA	AA	AA	AA	AA	AA	AA	AA	AA	AA	AA	AA	AA	AA	AA	AA	AA	AA	AA	AA	AA	AA	AA	AA	AA	AA	AA	AA	AA	AA	AA	AA	AA	AA
rs13479363	7	68228570	BB	BB	BB	BB	BB	BB	AB	BB	BB	BB	BB	BB	BB	BB	BB	BB	BB	BB	BB	BB	BB	BB	BB	BB	BB	BB	BB	BB	BB	BB	BB	BB	BB	AB	BB	BB	BB	BB	BB	BB	BB	BB	BB	AB	BB	BB	BB
rs6213614	7	69422276	AA	AA	AA	AA	AA	AA	AA	AA	AA	AA	AA	AA	AA	AA	AA	AA	AA	AA	AA	AA	AA	AA	AA	AA	AA	AA	AA	AA	AA	AA	AA	AA	AA	AA	AA	AA	AA	AA	AA	AA	AA	AA	AA	AA	AA	AA	AA
rs13479375	7	71406934	BB	BB	BB	BB	BB	BB	AB	BB	BB	BB	BB	BB	BB	BB	BB	BB	BB	BB	BB	BB	BB	BB	BB	BB	BB	BB	BB	BB	BB	BB	BB	BB	BB	BB	BB	BB	BB	BB	BB	BB	BB	BB	BB	BB	BB	BB	BB
rs13479385	7	74292260	AB	AB	BB	BB	BB	BB	BB	BB	BB	AB	BB	BB	AB	BB	BB	BB	BB	BB	BB	AB	AB	BB	AB	AB	BB	BB	AB	AA	BB	AB	BB	AB	BB	BB	AB	AB	AA	AB	BB	BB	AB	AB	AB	BB	BB	BB	AB
CEL-7_77850273	7	77850273	AA	AB	AB	AB	BB	AA	AA	AB	AB	AB	AB	AB	AA	AB	AA	AA	AB	AA	AB	AB	AA	AB	AA	AB	AA	AB	AB	AA	AB	AB	AA	AB	AB	AB	AB	AB	AA	AA	AB	AB	AA	AA	AA	AA	AA	AA	AA
rs4226783	7	80158909	AB	AB	AA	AA	AA	AB	AA	AA	AB	BB	AA	AA	AB	AB	AB	AA	AB	AB	AA	AB	AB	AA	AB	AB	AA	AA	AB	BB	AA	AB	AA	AB	AB	AA	AB	AB	BB	AB	AA	AA	AB	AB	AB	AA	AB	AA	AB
rs13479414	7	82727616	AB	AB	BB	BB	BB	AA	AA	AA	AB	BB	AA	AA	AB	BB	AB	AA	BB	AB	AB	BB	AB	AA	AB	BB	AA	AA	BB	BB	AB	BB	AA	BB	AB	AB	BB	AB	BB	AB	BB	BB	BB	AB	AB	AB	AB	AB	AB
rs3699086	7	83322675	AB	AB	AB	AB	AB	AB	AB	AB	AB	AB	AB	AB	AB	AB	AB	AB	AB	AB	AB	AB	AB	AB	AB	AB	AB	AB	AB	AB	AB	AB	AB	AB	AB	AB	AB	AB	AB	AB	AB	AB	AB	AB	AB	AB	AB	AB	AB
rs3707067	7	85992410	AA	AA	AA	AA	AA	AA	AA	AA	AA	AA	AA	AA	AA	AA	AA	AA	AA	AA	AA	AA	AA	AA	AA	AA	AA	AA	AA	AA	AA	AA	AA	AA	AA	AA	AA	AA	AA	AA	AA	AA	AA	AA	AA	AA	AA	AA	AA
rs13479427	7	87305015	AB	AB	BB	BB	BB	AA	AA	AA	AB	BB	AA	AA	AB	BB	AB	AA	BB	AB	AB	BB	AB	AA	AB	BB	AA	AA	AB	BB	AB	BB	AA	BB	AB	AB	BB	AB	BB	AB	BB	BB	BB	AB	AB	AB	AB	AB	AB
rs3713052	7	89115174	AB	AB	BB	BB	BB	AA	AA	AA	AB	BB	AA	AA	AB	BB	AB	AA	BB	AB	AB	BB	AB	AA	AB	BB	AA	AA	AB	BB	AB	BB	AA	BB	AB	AB	BB	AB	BB	AB	BB	BB	BB	AB	AB	AB	AB	AB	AB
rs6357312	7	89751283	AB	AB	AA	AA	AA	BB	BB	BB	AB	AA	BB	BB	AB	AA	AB	BB	AA	AB	AB	AA	AB	BB	AB	AA	BB	BB	AB	AA	AB	AA	BB	AA	AB	AB	AA	AB	AA	AB	AA	AA	AA	AB	AB	AB	AB	AB	AB
rs3673653	7	94344049	AA	AA	AA	AA	AA	AA	AA	AA	AA	AA	AA	AA	AA	AA	AA	AA	AA	AA	AA	AA	AA	AA	AA	AA	AA	AA	AA	AA	AA	AA	AA	AA	AA	AA	AA	AA	AA	AA	AA	AA	AA	AA	AA	AA	AA	AA	AA
rs6386601	7	94870318	BB	BB	BB	BB	BB	BB	BB	BB	BB	BB	BB	BB	BB	BB	BB	BB	BB	BB	BB	BB	BB	BB	BB	BB	BB	BB	BB	BB	BB	BB	BB	BB	BB	BB	BB	BB	BB	BB	BB	BB	BB	BB	BB	BB	BB	BB	BB
rs13479455	7	96728523	AB	AB	BB	BB	BB	BB	BB	BB	AB	AA	BB	BB	AB	AB	AB	BB	AB	AB	BB	AB	AB	BB	AB	AB	BB	BB	AB	AA	BB	AB	BB	AB	AB	BB	AB	AB	AA	BB	BB	BB	AB	AB	AB	BB	AB	BB	AB
rs13479461	7	99220204	AA	AA	AA	AA	AA	AA	AA	AA	AA	AA	AA	AA	AA	AA	AA	AA	AA	AA	AA	AA	AA	AA	AA	AA	AA	AA	AA	AA	AA	AA	AA	AA	AA	AA	AA	AA	AA	AA	AA	AA	AA	AA	AA	AA	AA	AA	AA
rs6194926	7	101647757	AB	BB	AA	AA	AA	AA	AA	AB	AB	BB	AB	AB	AB	AB	AB	AA	AB	AB	AA	AB	AB	AB	BB	AB	AA	AB	BB	BB	AA	AB	AA	AB	AB	AA	AB	BB	BB	AA	AA	AA	AB	BB	AB	AA	BB	AA	AB
rs13479477	7	104533846	BB	BB	BB	BB	BB	BB	BB	BB	BB	BB	BB	BB	BB	BB	BB	BB	BB	BB	BB	BB	BB	BB	BB	BB	BB	BB	BB	BB	BB	BB	BB	BB	BB	BB	BB	BB	BB	BB	BB	BB	BB	BB	BB	BB	BB	BB	BB
rs3023159	7	106579694	BB	BB	BB	BB	BB	BB	BB	BB	BB	BB	BB	BB	BB	BB	BB	BB	BB	BB	BB	BB	BB	BB	BB	BB	BB	BB	BB	BB	BB	BB	BB	BB	BB	BB	BB	BB	BB	BB	BB	BB	BB	BB	BB	BB	BB	BB	BB
rs3709679	7	107424656	AB	BB	AA	AA	AA	AB	AB	AB	AB	BB	AB	AA	AB	AB	BB	BB	AB	AB	AB	BB	BB	BB	BB	AB	AB	BB	BB	BB	BB	AB	BB	AB	AB	AB	AB	BB	AB	AA	AA	AA	AB	BB	BB	AB	BB	AB	AB
rs6275579	7	111285662	AA	AA	AA	AA	AA	AA	AA	AA	AA	AA	AA	AA	AA	AA	AA	AA	AA	AA	AA	AA	AA	AA	AA	AA	AA	AA	AA	AA	AA	AA	AA	AA	AA	AA	AA	AA	AA	AA	AA	AA	AA	AA	AA	AA	AA	AA	AA
rs13479506	7	112152410	AA	AA	AA	AA	AA	AA	AA	AA	AA	AA	AA	AA	AA	AA	AA	AA	AA	AA	AA	AA	AA	AA	AA	AA	AA	AA	AA	AA	AA	AA	AA	AA	AA	AA	AA	AA	AA	AA	AA	AA	AA	AA	AA	AA	AA	AA	AA
rs3682038	7	113814867	AA	AA	AA	AA	AA	AA	AA	AA	AA	AA	AA	AA	AA	AA	AA	AA	AA	AA	AA	AA	AA	AA	AA	AA	AA	AA	AA	AA	AA	AA	AA	AA	AA	AA	AA	AA	AA	AA	AA	AA	AA	AA	AA	AA	AA	AA	AA
rs13479517	7	115461663	BB	BB	BB	BB	BB	BB	BB	BB	BB	BB	BB	BB	BB	BB	BB	BB	BB	BB	BB	BB	BB	BB	BB	BB	BB	BB	BB	BB	BB	BB	BB	BB	BB	BB	BB	BB	BB	BB	BB	BB	BB	BB	BB	BB	BB	BB	BB
CEL-7_115892950	7	115892950	BB	BB	BB	BB	BB	BB	BB	BB	BB	BB	BB	BB	BB	BB	BB	BB	BB	BB	BB	BB	BB	BB	BB	BB	BB	BB	BB	BB	BB	BB	BB	BB	BB	BB	BB	BB	BB	BB	BB	BB	BB	BB	BB	BB	BB	BB	BB
rs13479535	7	119192048	AA	AA	AA	AA	AA	AA	AA	AA	AA	AA	AA	AA	AA	AA	AA	AA	AA	AA	AA	AA	AA	AA	AA	AA	AA	AA	AA	AA	AA	AA	AA	AA	AA	AA	AA	AA	AA	AA	AA	AA	AA	AA	AA	AA	AA	AA	AA
rs3716088	7	120621563	BB	BB	BB	BB	BB	BB	BB	BB	BB	BB	BB	BB	BB	BB	BB	BB	BB	BB	BB	BB	BB	BB	BB	BB	BB	BB	BB	BB	BB	BB	BB	BB	BB	BB	BB	BB	BB	BB	BB	BB	BB	BB	BB	BB	BB	BB	BB
rs13479553	7	124913079	BB	BB	BB	BB	BB	BB	BB	BB	BB	BB	BB	BB	BB	BB	BB	BB	BB	BB	BB	BB	BB	BB	BB	BB	BB	BB	BB	BB	BB	BB	BB	BB	BB	BB	BB	BB	BB	BB	BB	BB	BB	BB	BB	BB	BB	BB	BB
rs3711570	8	4193008	AA	AA	AA	AA	AA	AA	AA	AA	AA	AA	AB	AA	AA	AA	AA	AA	AA	AA	AA	AA	AA	AB	AB	AB	AB	AA	AA	AA	AA	AA	AB	AB	AA	AB	AB	AA	AB	AA	AB	AA	AA	AA	AA	AB	AA	BB	AA
rs6360601	8	6795642	AA	AA	AA	AA	AA	AA	AA	AA	AA	AA	AA	AA	AA	AA	AA	AA	AA	AA	AA	AA	AA	AA	AA	AA	AA	AA	AA	AA	AA	AA	AA	AA	AA	AA	AA	AA	AA	AA	AA	AA	AA	AA	AA	AA	AA	AA	AA
rs6153168	8	8294541	AA	AA	AA	AA	AA	BB	AB	AB	AB	AB	AB	AA	AB	AA	AB	AA	AA	AB	AB	AA	AB	BB	AB	AB	AB	AB	AB	AB	AA	AA	AB	AB	AB	AB	BB	AB	AB	AA	AB	AB	AB	AB	AB	AB	AB	BB	AA
rs13479608	8	11675148	BB	BB	BB	BB	BB	BB	BB	BB	BB	BB	BB	BB	BB	BB	BB	BB	BB	BB	BB	BB	BB	BB	BB	BB	BB	BB	BB	BB	BB	BB	BB	BB	BB	BB	BB	BB	BB	BB	BB	BB	BB	BB	BB	BB	BB	BB	BB
rs6410533	8	14327885	BB	BB	BB	BB	BB	BB	BB	BB	BB	BB	BB	BB	BB	BB	BB	BB	BB	BB	BB	BB	BB	BB	BB	BB	BB	BB	BB	BB	BB	BB	BB	BB	BB	BB	BB	BB	BB	BB	BB	BB	BB	BB	BB	BB	BB	BB	BB
rs13479619	8	15319466	AB	AA	AB	BB	BB	BB	AB	AB	AB	AB	AB	AA	AB	BB	AB	AA	AB	AB	AA	AA	BB	BB	AB	AB	AB	AA	AB	AB	AA	AA	AB	AB	AB	AB	BB	AB	AB	AB	AB	AB	AB	BB	AB	AB	AB	BB	AB
rs3657963	8	16576750	AB	AA	AA	AB	AB	BB	AB	AB	AA	AB	AA	AA	AB	AB	AB	AA	AB	AA	AA	AA	AB	AB	AA	AA	AA	AA	AB	AA	AA	AA	AA	AA	AA	AB	AB	AA	AA	AA	AA	AB	AB	AB	AB	AA	AB	AA	AA
gnf08.014.711	8	18169937	BB	BB	BB	BB	BB	BB	BB	BB	BB	BB	BB	BB	BB	BB	BB	BB	BB	BB	BB	BB	BB	BB	BB	BB	BB	BB	BB	BB	BB	BB	BB	BB	BB	BB	BB	BB	BB	BB	BB	BB	BB	BB	BB	BB	BB	BB	BB
rs4140004	8	21285113	AB	BB	AB	AA	AA	AA	AB	AB	AB	AB	BB	BB	AB	AA	AB	BB	AB	AB	AB	BB	AA	AA	AB	AB	AB	BB	AB	AB	BB	BB	AB	AB	AB	AB	AA	AB	AB	BB	AB	AB	AB	AB	AB	BB	AA	AA	AB
rs3661760	8	22251497	AB	BB	AB	AA	AA	AA	AB	AB	AB	AB	BB	BB	AB	AA	AB	BB	AB	AB	AB	BB	AA	AA	AB	AB	AB	BB	AB	AB	BB	BB	AB	AB	AB	AB	AA	AB	AB	BB	AB	AB	AB	AB	AB	BB	AA	AA	AB
rs13479656	8	24309617	AB	AA	AB	BB	BB	BB	AB	AB	AB	AB	AA	AA	AB	BB	AB	AA	AB	AB	AB	AA	BB	BB	AB	AB	AB	AA	AB	AB	AA	AA	AB	AB	AB	AB	BB	AB	AB	AA	AB	AB	AB	AB	AB	AA	BB	BB	AB
CEL-8_25963079	8	25963079	AB	AA	AA	AB	AA	BB	AB	AB	AA	AB	AA	AA	AB	AB	AA	AA	AB	AA	AA	AA	AB	AB	AA	AA	AA	AA	AB	AA	AA	AA	AA	AA	AA	AB	AB	AB	AA	AA	AA	AB	AA	AB	AA	AA	BB	AA	AA
rs4227096	8	30204827	BB	BB	BB	BB	BB	BB	BB	BB	BB	BB	BB	BB	BB	BB	BB	BB	BB	BB	BB	BB	BB	BB	BB	BB	BB	BB	BB	BB	BB	BB	BB	BB	BB	BB	BB	BB	BB	BB	BB	BB	BB	BB	BB	BB	BB	BB	BB
rs3706948	8	30816540	AA	AA	AA	AA	AA	AA	AA	AA	AA	AA	AA	AA	AA	AA	AA	AA	AA	AA	AA	AA	AA	AA	AA	AA	AA	AA	AA	AA	AA	AA	AA	AA	AA	AA	AA	AA	AA	AA	AA	AA	AA	AA	AA	AA	AA	AA	AA
rs3667738	8	37536463	BB	BB	BB	BB	BB	BB	BB	BB	BB	BB	BB	BB	BB	BB	BB	BB	BB	BB	BB	BB	BB	BB	BB	BB	BB	BB	BB	BB	BB	BB	BB	BB	BB	BB	BB	BB	BB	BB	BB	BB	BB	BB	BB	BB	BB	BB	BB
rs13479716	8	38775830	AA	AA	AA	AA	AA	AA	AA	AA	AA	AA	AA	AA	AA	AA	AA	AA	AA	AA	AA	AA	AA	AA	AA	AA	AA	AA	AA	AA	AA	AA	AA	AA	AA	AA	AA	AA	AA	AA	AA	AA	AA	AA	AA	AA	AA	AA	AA
rs3703811	8	39770568	BB	BB	BB	BB	BB	BB	BB	BB	BB	BB	BB	BB	BB	BB	BB	BB	BB	BB	BB	BB	BB	BB	BB	BB	BB	BB	BB	BB	BB	BB	BB	BB	BB	BB	BB	BB	BB	BB	BB	BB	BB	BB	BB	BB	BB	BB	BB
rs3666140	8	42081791	BB	BB	BB	BB	BB	BB	BB	BB	BB	BB	BB	BB	BB	BB	BB	BB	BB	BB	BB	BB	BB	BB	BB	BB	BB	BB	BB	BB	BB	BB	BB	BB	BB	BB	BB	BB	BB	BB	BB	BB	BB	BB	BB	BB	BB	BB	BB
rs6386110	8	43934856	BB	BB	BB	BB	BB	BB	BB	BB	BB	BB	BB	BB	BB	BB	BB	BB	BB	BB	BB	BB	BB	BB	BB	BB	BB	BB	BB	BB	BB	BB	BB	BB	BB	BB	BB	BB	BB	BB	BB	BB	BB	BB	BB	BB	BB	BB	BB
UT_8_46.498556	8	45775629	BB	BB	BB	BB	BB	BB	BB	BB	BB	BB	BB	BB	BB	BB	BB	BB	BB	BB	BB	BB	BB	BB	BB	BB	BB	BB	BB	BB	BB	BB	BB	BB	BB	BB	BB	BB	BB	BB	BB	BB	BB	BB	BB	BB	BB	BB	BB
rs3719401	8	48804736	AA	BB	AB	AA	AB	AA	AA	AA	AB	BB	AB	AA	AA	AB	AB	AB	AB	AB	AA	AB	AB	AA	AA	AB	AA	AA	BB	AB	AA	AA	AA	BB	AB	AB	AA	AB	AA	AA	AB	BB	AB	AB	BB	AB	AB	AA	AB
rs13479755	8	50117838	AA	AB	AB	AA	AA	AA	AA	AA	AA	BB	AA	AA	AA	AA	AA	AA	AB	AB	AA	AB	AB	AA	AA	AB	AA	AA	AA	AA	AA	AA	AA	BB	AB	AB	AA	AA	AA	AA	AB	AA	AB	AA	AB	AB	AB	AA	AA
CEL-8_51607005	8	51607005	BB	BB	BB	BB	BB	BB	BB	BB	BB	BB	BB	BB	BB	BB	BB	BB	BB	BB	BB	BB	BB	BB	BB	BB	BB	BB	BB	BB	BB	BB	BB	BB	BB	BB	BB	BB	BB	BB	BB	BB	BB	BB	BB	BB	BB	BB	BB
rs13479768	8	53532210	BB	BB	AB	AB	AB	AA	AB	AA	BB	BB	BB	AB	AB	AB	BB	AB	BB	BB	AB	AB	AB	AA	AB	AB	BB	AB	BB	AB	AB	AB	AB	BB	BB	AB	AA	AB	AB	AB	AB	BB	AB	AB	BB	AB	AB	AA	BB
rs13479776	8	55177326	AA	AB	AA	AA	BB	AA	AA	AA	AB	AA	AB	AA	AA	AB	AB	AB	AA	AA	AA	AA	AA	AA	AA	AA	AA	AA	BB	BB	AA	AA	AA	AA	AA	AA	AA	BB	AA	AA	AA	BB	AA	AB	AB	AA	AA	AA	AB
rs3725286	8	56141367	BB	BB	BB	BB	BB	BB	BB	BB	BB	BB	BB	BB	BB	BB	BB	BB	BB	BB	BB	BB	BB	BB	BB	BB	BB	BB	BB	BB	BB	BB	BB	BB	BB	BB	BB	BB	BB	BB	BB	BB	BB	BB	BB	BB	BB	BB	BB
rs3707439	8	57724335	AA	AA	AA	AA	AA	AA	AA	AA	AA	AA	AA	AA	AA	AA	AA	AA	AA	AA	AA	AA	AA	AA	AA	AA	AA	AA	AA	AA	AA	AA	AA	AA	AA	AA	AA	AA	AA	AA	AA	AA	AA	AA	AA	AA	AA	AA	AA
rs3672639	8	60120308	BB	BB	BB	BB	BB	BB	BB	BB	BB	BB	BB	BB	BB	BB	BB	BB	BB	BB	BB	BB	BB	BB	BB	BB	BB	BB	BB	BB	BB	BB	BB	BB	BB	BB	BB	BB	BB	BB	BB	BB	BB	BB	BB	BB	BB	BB	BB
rs13479793	8	60901130	BB	AA	AA	AB	AA	AA	AB	AA	AB	AB	AB	BB	BB	AA	AB	AA	BB	BB	BB	AA	AB	AA	AB	AB	BB	AB	AA	AB	BB	AB	BB	AA	BB	AA	AB	AB	AA	AB	AB	AA	AB	AA	AA	AA	AB	BB	AB
rs6372901	8	63043201	BB	AA	AA	AB	AA	AA	AB	AA	AB	AB	AB	BB	BB	AA	AB	AA	BB	BB	BB	AA	AB	AA	AB	AB	BB	AB	AA	AB	BB	AB	BB	AA	BB	AA	AB	AB	AA	AB	AB	AA	AB	AA	AA	AA	AB	BB	AB
rs13479807	8	64586401	AA	BB	BB	AB	BB	BB	AB	BB	AB	AB	AB	AA	AA	BB	AB	BB	AA	AA	AA	BB	AB	BB	AB	AB	AA	AB	BB	AB	AA	AB	AA	AB	AA	BB	AB	AB	BB	AB	AB	BB	AB	BB	BB	BB	AB	AA	AB
rs13479811	8	66034595	BB	BB	BB	BB	BB	BB	BB	BB	BB	BB	BB	BB	BB	BB	BB	BB	BB	BB	BB	BB	BB	BB	BB	BB	BB	BB	BB	BB	BB	BB	BB	BB	BB	BB	BB	BB	BB	BB	BB	BB	BB	BB	BB	BB	BB	BB	BB
rs3699406	8	68996069	AA	AA	AA	AA	AA	AA	AA	AA	AA	AA	AA	AA	AA	AA	AA	AA	AA	AA	AA	AA	AA	AA	AA	AA	AA	AA	AA	AA	AA	AA	AA	AA	AA	AA	AA	AA	AA	AA	AA	AA	AA	AA	AA	AA	AA	AA	AA
rs3667475	8	70497527	AA	BB	BB	AB	BB	BB	AB	BB	AB	AB	AB	AA	AA	BB	AB	BB	AA	AA	AA	AB	AA	BB	AB	AB	AA	AB	BB	AB	AA	AB	AA	AB	AA	BB	AB	AB	BB	AB	AB	BB	AB	BB	BB	BB	AB	AA	AB
rs13479830	8	72013995	BB	BB	BB	BB	BB	BB	BB	BB	BB	BB	BB	BB	BB	BB	BB	BB	BB	BB	BB	BB	BB	BB	BB	BB	BB	BB	BB	BB	BB	BB	BB	BB	BB	BB	BB	BB	BB	BB	BB	BB	BB	BB	BB	BB	BB	BB	BB
rs4227253	8	74193741	BB	BB	BB	BB	BB	BB	BB	BB	BB	BB	BB	BB	BB	BB	BB	BB	BB	BB	BB	BB	BB	BB	BB	BB	BB	BB	BB	BB	BB	BB	BB	BB	BB	BB	BB	BB	BB	BB	BB	BB	BB	BB	BB	BB	BB	BB	BB
rs3696502	8	74806749	BB	AA	AA	AB	AA	AA	AB	AA	AB	AB	AB	BB	BB	AA	AB	AA	BB	BB	BB	AB	BB	AA	AB	AB	BB	AB	AA	AB	BB	AB	BB	AB	BB	AA	AB	AB	AA	AB	AB	AA	AB	AA	AA	AA	AB	BB	AB
rs3698093	8	77144203	AB	AA	AA	AA	AA	AA	AB	AA	AA	AB	AB	BB	BB	AA	AA	AA	BB	AB	AB	AB	BB	AA	AA	AB	BB	AA	AA	AB	AB	AA	AB	AB	AB	AA	AB	AB	AA	AB	AB	AA	AB	AA	AA	AA	AB	BB	AB
CZECH-8_78291790	8	78291790	BB	BB	BB	BB	BB	BB	BB	BB	BB	BB	BB	BB	BB	BB	BB	BB	BB	BB	BB	BB	BB	BB	BB	BB	BB	BB	BB	BB	BB	BB	BB	BB	BB	BB	BB	BB	BB	BB	BB	BB	BB	BB	BB	BB	BB	BB	BB
rs4227276	8	80165835	AA	AA	AA	AA	AA	AA	AA	AA	AA	AA	AA	AA	AA	AA	AA	AA	AA	AA	AA	AA	AA	AA	AA	AA	AA	AA	AA	AA	AA	AA	AA	AA	AA	AA	AA	AA	AA	AA	AA	AA	AA	AA	AA	AA	AA	AA	AA
rs13479863	8	82188194	AB	AA	AA	AA	AA	AA	AB	AA	AA	AB	AB	BB	BB	AA	AA	AB	BB	AB	AB	AB	BB	AA	AA	AB	BB	AA	AA	AB	AB	AA	AB	AB	AB	AA	AB	AB	AA	AB	AB	AA	AB	AA	AA	AA	AB	BB	AB
rs13479871	8	84344531	AB	BB	BB	BB	BB	BB	AB	BB	BB	AB	AB	AA	AA	BB	BB	AB	AA	AB	AB	AB	AA	BB	BB	AB	AA	BB	BB	AB	AB	BB	AB	AB	AB	BB	AB	AB	BB	AB	AB	BB	AB	BB	BB	BB	AB	AA	AB
rs6257357	8	84826788	BB	BB	BB	BB	BB	BB	BB	BB	BB	BB	BB	BB	BB	BB	BB	BB	BB	BB	BB	BB	BB	BB	BB	BB	BB	BB	BB	BB	BB	BB	BB	BB	BB	BB	BB	BB	BB	BB	BB	BB	BB	BB	BB	BB	BB	BB	BB
rs13479880	8	86040626	BB	BB	BB	BB	BB	BB	BB	BB	BB	BB	BB	BB	BB	BB	BB	BB	BB	BB	BB	BB	BB	BB	BB	BB	BB	BB	BB	BB	BB	BB	BB	BB	BB	BB	BB	BB	BB	BB	BB	BB	BB	BB	BB	BB	BB	BB	BB
rs13479882	8	86397354	AB	AA	AA	AA	AA	AA	AB	AA	AA	AB	AB	BB	BB	AA	AA	AB	BB	AB	AB	AB	BB	AA	AA	AB	BB	AA	AA	AB	AB	AA	AB	AB	AB	AA	AB	AB	AA	AB	AB	AA	AB	AA	AA	AA	AB	BB	AB
rs13479884	8	86954362	BB	BB	BB	BB	BB	BB	BB	BB	BB	BB	BB	BB	BB	BB	BB	BB	BB	BB	BB	BB	BB	BB	BB	BB	BB	BB	BB	BB	BB	BB	BB	BB	BB	BB	BB	BB	BB	BB	BB	BB	BB	BB	BB	BB	BB	BB	BB
rs13479922	8	91879489	AA	AA	AA	AA	AA	AA	AA	AA	AA	AA	AA	AA	AA	AA	AA	AA	AA	AA	AA	AA	AA	AA	AA	AA	AA	AA	AA	AA	AA	AA	AA	AA	AA	AA	AA	AA	AA	AA	AA	AA	AA	AA	AA	AA	AA	AA	AA
rs6285803	8	95323284	AA	AA	AA	AA	AA	AA	AA	AA	AA	AA	AA	AA	AA	AA	AA	AA	AA	AA	AA	AA	AA	AA	AA	AA	AA	AA	AA	AA	AA	AA	AA	AA	AA	AA	AA	AA	AA	AA	AA	AA	AA	AA	AA	AA	AA	AA	AA
rs13479947	8	98654267	BB	BB	BB	BB	BB	BB	BB	BB	BB	BB	BB	BB	BB	BB	BB	BB	BB	BB	BB	BB	BB	BB	BB	BB	BB	BB	BB	BB	BB	BB	BB	BB	BB	BB	BB	BB	BB	BB	BB	BB	BB	BB	BB	BB	BB	BB	BB
rs3706149	8	100766333	AB	AB	AB	AB	AA	AA	AA	AA	AA	BB	AB	AB	AB	AA	AA	AB	AB	AB	AB	BB	BB	AA	AB	BB	AB	AA	AA	AB	BB	AB	BB	BB	AB	AB	AB	AB	BB	AB	BB	AB	BB	AA	AB	AB	AB	BB	AA
rs3669235	8	101399186	AB	AB	AB	AB	AA	AA	AA	AA	AA	BB	AA	AB	AA	AA	AA	AB	AB	AB	AA	AB	AB	AA	AB	AB	AB	AA	AA	AA	AB	AB	AB	BB	AB	AB	AB	AB	BB	AB	BB	AA	AB	AA	AB	AB	AA	AB	AA
rs13479956	8	101681071	AA	AA	AA	AA	AA	AA	AA	AA	AA	AA	AA	AA	AA	AA	AA	AA	AA	AA	AA	AA	AA	AA	AA	AA	AA	AA	AA	AA	AA	AA	AA	AA	AA	AA	AA	AA	AA	AA	AA	AA	AA	AA	AA	AA	AA	AA	AA
rs3705275	8	102686478	BB	BB	BB	BB	BB	BB	BB	BB	BB	BB	BB	BB	BB	BB	BB	BB	BB	BB	BB	BB	BB	BB	BB	BB	BB	BB	BB	BB	BB	BB	BB	BB	BB	BB	BB	BB	BB	BB	BB	BB	BB	BB	BB	BB	BB	BB	BB
gnf08.108.032	8	106117382	AA	AA	AA	AA	AA	AA	AA	AA	AA	AA	AA	AA	AA	AA	AA	AA	AA	AA	AA	AA	AA	AA	AA	AA	AA	AA	AA	AA	AA	AA	AA	AA	AA	AA	AA	AA	AA	AA	AA	AA	AA	AA	AA	AA	AA	AA	AA
rs3662808	8	108727362	AB	AB	AB	AB	AA	AA	AA	AA	AB	BB	AA	AB	AA	AA	AA	AA	AB	AB	AB	AB	AB	AA	AB	AB	AB	AB	AA	AA	AB	AB	AB	BB	AB	BB	AA	AB	BB	AB	AA	AB	AB	AA	AB	AB	AA	AA	AA
rs6237645	8	109333466	BB	BB	BB	BB	BB	BB	BB	BB	BB	BB	BB	BB	BB	BB	BB	BB	BB	BB	BB	BB	BB	BB	BB	BB	BB	BB	BB	BB	BB	BB	BB	BB	BB	BB	BB	BB	BB	BB	BB	BB	BB	BB	BB	BB	BB	BB	BB
rs13479995	8	113066370	BB	BB	AB	BB	BB	BB	BB	BB	BB	BB	BB	BB	BB	BB	BB	BB	BB	BB	BB	AB	BB	BB	AB	AB	AB	BB	BB	BB	AB	BB	AB	AB	BB	AA	BB	BB	AA	AB	BB	BB	AB	BB	AB	AB	BB	BB	BB
gnf08.118.027	8	116198601	AB	AB	BB	AB	BB	AA	AB	AA	AA	AA	AB	AB	BB	AA	AA	AB	AB	AA	AB	BB	AB	AA	AA	BB	BB	BB	AB	AB	BB	AA	BB	AB	AA	BB	AB	AA	AB	BB	BB	AA	BB	AA	BB	AB	AB	BB	AB
rs3708073	8	121235325	AA	AA	AA	AA	AA	AA	AA	AA	AB	AB	AB	AB	AA	AA	AB	AA	AB	BB	AB	AA	AB	AA	AA	AA	AA	AA	AB	AB	AA	AA	AA	AB	AB	AA	AA	AB	AA	AA	AA	AB	AA	AB	AA	AA	AB	AA	AA
rs6377872	8	121825605	AA	AA	AA	AA	AA	AA	AA	AA	AB	AB	AB	AA	AA	AA	AA	AA	AB	AB	AA	AA	AB	AA	AA	AA	AA	AA	AB	AB	AA	AA	AA	AB	AB	AA	AA	AA	AA	AA	AA	AB	AA	AB	AA	AA	AB	AA	AA
rs3705725	8	123350039	BB	BB	BB	BB	BB	BB	BB	BB	AB	AB	AB	AB	BB	BB	AB	BB	AB	AA	AB	BB	AB	BB	BB	BB	BB	BB	AB	AB	BB	BB	BB	AB	AB	BB	BB	AB	BB	BB	BB	AB	BB	AB	BB	BB	AB	BB	BB
rs6400423	8	125966003	BB	BB	BB	BB	BB	BB	BB	BB	BB	BB	BB	BB	BB	BB	BB	BB	BB	BB	BB	BB	BB	BB	BB	BB	BB	BB	BB	BB	BB	BB	BB	BB	BB	BB	BB	BB	BB	BB	BB	BB	BB	BB	BB	BB	BB	BB	BB
rs3697596	8	127236890	AA	AB	AA	AB	AA	AB	AA	AB	AB	AB	AA	AA	AA	AA	AA	AA	AA	AA	AA	AA	AA	AA	AB	AA	AA	AB	AA	AA	AA	AB	AA	AA	AB	AA	AA	AA	AA	AB	AA	AB	AA	AA	AA	AA	AA	AA	AA
mCV23893269	9	3980881	AB	AB	BB	AB	BB	BB	BB	BB	BB	BB	AB	BB	BB	BB	BB	BB	AB	BB	BB	BB	BB	BB	AB	AB	BB	BB	BB	BB	AB	BB	BB	BB	BB	BB	BB	BB	AB	BB	AB	BB	BB	BB	BB	BB	BB	BB	BB
mCV23053483	9	6793269	AA	AA	AA	AA	AA	AA	AA	AA	AA	AA	AA	AA	AA	AA	AA	AA	AA	AA	AA	AA	AA	AA	AA	AA	AA	AA	AA	AA	AA	AA	AA	AA	AA	AA	AA	AA	AA	AA	AB	AA	AA	AA	AA	AA	AA	AA	AA
rs13480065	9	9289357	BB	BB	BB	BB	BB	BB	BB	BB	BB	BB	BB	BB	BB	BB	BB	BB	BB	BB	BB	BB	BB	BB	BB	BB	BB	BB	BB	BB	BB	BB	BB	BB	BB	BB	BB	BB	BB	BB	AB	BB	BB	BB	BB	BB	BB	BB	BB
rs13480092	9	18988599	BB	AB	AB	AB	AA	BB	AB	BB	AB	BB	AB	AB	AB	AB	AB	AB	BB	AB	AA	AB	AB	BB	BB	AB	AB	AA	AB	AB	BB	AB	AB	AB	AB	AA	AB	AB	BB	BB	AA	AB	AA	BB	BB	AB	BB	AA	BB
rs8270115	9	21900659	AA	AB	AB	AB	AB	AA	AB	AA	AA	AA	AB	AA	AB	AB	AA	AB	AA	AA	BB	AB	AB	AA	AA	AB	AA	AB	AB	AB	AA	AB	AA	AB	AB	BB	AB	AB	AA	AA	AB	AA	BB	AA	AA	AB	AA	BB	AA
rs13480103	9	23359729	BB	BB	BB	BB	BB	BB	BB	BB	BB	BB	BB	BB	BB	BB	BB	BB	BB	BB	BB	BB	BB	BB	BB	BB	BB	BB	BB	BB	BB	BB	BB	BB	BB	BB	BB	BB	BB	BB	BB	BB	BB	BB	BB	BB	BB	BB	BB
rs3088801	9	24949186	BB	BB	BB	BB	BB	BB	BB	BB	BB	BB	BB	BB	BB	BB	BB	BB	BB	BB	BB	BB	BB	BB	BB	BB	BB	BB	BB	BB	BB	BB	BB	BB	BB	BB	BB	BB	BB	BB	BB	BB	BB	BB	BB	BB	BB	BB	BB
rs6404775	9	28016429	AB	AA	AB	AA	AA	BB	AB	BB	AB	BB	AB	AB	AB	AB	AB	AB	AB	AB	AB	BB	BB	BB	AB	AB	AB	AB	BB	BB	AB	BB	AA	BB	AB	BB	BB	AB	AB	BB	BB	AB	BB	AB	BB	AB	BB	BB	BB
rs6385855	9	29608871	BB	BB	BB	BB	BB	BB	BB	BB	BB	BB	BB	BB	BB	BB	BB	BB	BB	BB	BB	BB	BB	BB	BB	BB	BB	BB	BB	BB	BB	BB	BB	BB	BB	BB	BB	BB	BB	BB	BB	BB	BB	BB	BB	BB	BB	BB	BB
rs3655898	9	33657166	AA	AB	AB	AB	AB	AA	AB	AA	AA	AA	AA	AA	AA	AB	AA	AA	AA	AA	AB	AA	AA	AA	AA	AA	AA	AA	AA	AA	AA	AA	AA	AA	AB	AA	AA	AB	AA	AA	AA	AA	AA	AB	AA	AA	AA	AA	AA
rs3711756	9	34437206	AA	AB	AB	AB	AB	AA	AB	AA	AB	AA	AB	AB	AA	AB	AB	AA	AA	AB	AB	AA	AB	AA	AA	AA	AB	AB	AB	AB	AA	AA	AB	AA	AB	BB	AB	AB	AA	AA	AA	AB	AB	AB	AA	AA	AA	AA	AA
UT_9_35.918713	9	35184595	BB	BB	BB	BB	BB	BB	BB	BB	AB	BB	AB	AB	BB	BB	AB	BB	BB	AB	BB	BB	AB	BB	BB	BB	AB	AB	AB	AB	BB	BB	AB	BB	BB	AA	AB	BB	BB	BB	BB	AB	AB	BB	BB	BB	BB	BB	BB
rs13480141	9	36959921	BB	BB	BB	BB	BB	BB	BB	BB	AB	BB	AB	AB	BB	BB	AB	BB	BB	AB	BB	BB	AB	AB	BB	BB	AB	AB	AB	AB	BB	BB	AB	BB	BB	AA	AB	BB	BB	BB	BB	AB	AB	BB	BB	BB	BB	BB	BB
rs13480150	9	39740553	AB	AB	AB	AB	AB	AB	AB	BB	AB	BB	AB	AB	BB	AB	AB	BB	BB	AB	AA	AB	AB	AB	BB	AB	AB	AA	AB	AB	BB	AB	AB	BB	AB	AA	AB	AB	BB	BB	BB	AB	AB	AB	AB	BB	BB	AB	BB
rs3714664	9	40768895	AB	AB	AB	AB	AB	AB	AB	BB	AB	BB	AB	AB	BB	AB	AB	BB	BB	BB	AA	AB	AB	AB	BB	AB	AB	AA	AB	AB	BB	AB	AB	BB	AB	AA	AB	AB	BB	AB	BB	AB	AB	AB	AB	BB	BB	AB	BB
rs4135590	9	43060131	AB	AA	AA	AA	AA	AB	AB	BB	AA	AA	AB	AB	BB	AA	AA	BB	AB	AB	AA	AA	AA	AB	AB	AA	AB	AA	AA	AA	AB	AB	AB	AA	AA	AA	AB	AA	AA	AB	AB	AA	AA	AA	AA	AA	AB	AA	AB
rs13462199	9	44740915	AB	AB	AB	AB	AB	BB	BB	BB	AA	AA	AB	AB	BB	AB	AA	BB	AB	AB	AB	AB	AA	AB	AB	AB	AB	AB	AA	AA	AB	AB	AB	AA	AB	AA	AB	AB	AB	BB	AB	AA	AB	AB	AA	AA	AB	AB	AB
rs13480173	9	46633516	AA	AA	AA	AA	AA	AA	AA	AA	AA	AA	AA	AA	AA	AA	AA	AA	AA	AA	AA	AA	AA	AA	AA	AA	AA	AA	AA	AA	AA	AA	AA	AA	AA	AA	AA	AA	AA	AA	AA	AA	AA	AA	AA	AA	AA	AA	AA
rs6395817	9	47519917	AB	AB	AB	AB	AB	AB	AB	BB	AA	AA	AB	AB	AB	AB	AA	AB	AB	AB	AB	AB	AA	AB	AB	AB	AB	AB	AA	AA	AB	AB	AB	AA	AA	AA	AB	AA	AB	BB	AB	AA	AB	AB	AA	AA	AB	AB	AB
gnf09.042.496	9	48315615	BB	BB	BB	BB	BB	BB	BB	BB	BB	BB	BB	BB	BB	BB	BB	BB	BB	BB	BB	BB	BB	BB	BB	BB	BB	BB	BB	BB	BB	BB	BB	BB	BB	BB	BB	BB	BB	BB	BB	BB	BB	BB	BB	BB	BB	BB	BB
rs13480186	9	50318725	AA	AA	AA	AA	AA	AA	AA	AA	AA	AA	AA	AA	AA	AA	AA	AA	AA	AA	AA	AA	AA	AA	AA	AA	AA	AA	AA	AA	AA	AA	AA	AA	AA	AA	AA	AA	AA	AA	AA	AA	AA	AA	AA	AA	AA	AA	AA
rs3723670	9	52682809	AB	BB	BB	BB	BB	BB	BB	BB	BB	AB	BB	AB	BB	AB	BB	AB	AB	AB	BB	BB	BB	AB	AB	BB	BB	BB	BB	AB	AB	AB	AB	AB	BB	BB	AB	AB	AB	BB	BB	AB	BB	AB	AB	BB	AA	BB	BB
rs13480208	9	55395056	AA	AA	AA	AA	AA	AA	AA	AA	AA	AA	AA	AA	AA	AA	AA	AA	AA	AA	AA	AA	AA	AA	AA	AA	AA	AA	AA	AA	AA	AA	AA	AA	AA	AA	AA	AA	AA	AA	AA	AA	AA	AA	AA	AA	AA	AA	AA
rs3666398	9	56790950	AA	AA	AA	AA	AA	AA	AA	AA	AA	AA	AA	AA	AA	AA	AA	AA	AA	AA	AA	AA	AA	AA	AA	AA	AA	AA	AA	AA	AA	AA	AA	AA	AA	AA	AA	AA	AA	AA	AA	AA	AA	AA	AA	AA	AA	AA	AA
rs13480217	9	58024426	AA	AA	AA	AA	AA	AA	AA	AA	AA	AA	AA	AA	AA	AA	AA	AA	AA	AA	AA	AA	AA	AA	AA	AA	AA	AA	AA	AA	AA	AA	AA	AA	AA	AA	AA	AA	AA	AA	AA	AA	AA	AA	AA	AA	AA	AA	AA
rs6224703	9	60196412	BB	BB	BB	BB	BB	BB	BB	BB	BB	BB	BB	BB	BB	BB	BB	BB	BB	BB	BB	BB	BB	BB	BB	BB	BB	BB	BB	BB	BB	BB	BB	BB	BB	BB	BB	BB	BB	BB	BB	BB	BB	BB	BB	BB	BB	BB	BB
rs3714012	9	61377354	AB	BB	BB	BB	BB	BB	BB	BB	BB	AB	BB	AB	BB	AB	BB	AB	AB	AB	BB	BB	BB	AB	AB	BB	BB	BB	BB	AB	AB	AB	AB	AB	BB	BB	AB	AB	AB	BB	BB	AB	BB	AB	AB	BB	AA	BB	BB
gnf09.057.223	9	63239299	AB	AA	AA	AA	AA	AA	AB	AA	AA	AB	AA	AB	AA	AB	AA	AB	AB	AB	AA	AA	AA	AB	AB	AA	AA	AA	AA	AB	AB	AB	AB	AB	AA	AA	AB	AB	AB	AA	AA	AB	AA	AB	AB	AA	BB	AA	AA
rs3655717	9	65704935	AB	AA	AA	AA	AA	AB	AB	AA	AA	AB	AA	AB	AA	AB	AA	AB	AB	AB	AA	AA	AA	AB	AB	AA	AA	AA	AA	AB	AB	AB	AB	AB	AA	AA	AB	AB	AB	AA	AA	AB	AA	AB	AB	AA	BB	AA	AA
rs6174757	9	68381485	AB	AA	AA	AA	AA	AB	AB	AB	AA	AB	AB	BB	AB	AB	AB	BB	AB	AB	AA	AA	AB	AB	AB	AA	AB	AB	AA	BB	AB	AB	AB	BB	AA	BB	BB	AB	AB	AA	AB	AB	AB	AB	BB	AB	BB	BB	AB
rs6355445	9	70209362	AB	BB	BB	BB	BB	AB	AB	AB	BB	AB	BB	AB	BB	AB	BB	AB	AB	AB	BB	BB	BB	AB	AB	BB	BB	BB	BB	AB	AB	AB	AB	AB	BB	BB	AB	AB	AB	BB	BB	AB	BB	AB	AB	BB	AA	BB	BB
rs3721056	9	71328971	BB	BB	BB	BB	BB	BB	BB	BB	BB	BB	BB	BB	BB	BB	BB	BB	BB	BB	BB	BB	BB	BB	BB	BB	BB	BB	BB	BB	BB	BB	BB	BB	BB	BB	BB	BB	BB	BB	BB	BB	BB	BB	BB	BB	BB	BB	BB
rs13480271	9	73145678	AB	BB	BB	BB	BB	AB	AB	AB	BB	AB	BB	AB	BB	AB	BB	AB	AB	AB	BB	BB	BB	AB	AB	BB	BB	BB	BB	AB	AB	AB	AB	AB	BB	BB	AB	AB	AB	BB	BB	AB	BB	AB	AB	BB	AA	BB	BB
rs3724833	9	75221496	AB	AA	AA	AA	AA	AB	AB	BB	AB	AB	BB	BB	BB	AB	BB	BB	BB	BB	AA	AA	BB	AB	AB	AA	BB	AB	AA	BB	AB	AB	AB	BB	AB	BB	BB	AB	AB	AB	BB	AB	AB	AB	BB	AB	BB	BB	BB
rs13480285	9	76908789	BB	BB	BB	BB	BB	BB	BB	BB	BB	BB	BB	BB	BB	BB	BB	BB	BB	BB	BB	BB	BB	BB	BB	BB	BB	BB	BB	BB	BB	BB	BB	BB	BB	BB	BB	BB	BB	BB	BB	BB	BB	BB	BB	BB	BB	BB	BB
rs6257131	9	79059621	AB	AA	AA	AA	AA	AB	AB	BB	AB	AB	BB	BB	BB	AB	BB	BB	BB	BB	AA	AA	BB	AB	AB	AA	BB	AB	AA	BB	AB	AB	AB	BB	AB	BB	BB	AB	AB	AB	BB	AB	AB	AB	BB	AB	BB	BB	BB
gnf09.074.193	9	80458981	AB	BB	BB	BB	BB	AB	AB	AA	AB	AB	AB	AB	AB	AB	AB	AB	AA	AA	BB	BB	AB	AB	AB	BB	AB	BB	BB	AB	AB	AB	AB	AB	AB	AB	AA	AB	AB	AB	AB	AB	BB	AB	AB	AB	AA	BB	AB
rs3676124	9	83548399	AA	AA	AA	AA	AA	AA	AA	AA	AA	AA	AA	AA	AA	AA	AA	AA	AA	AA	AA	AA	AA	AA	AA	AA	AA	AA	AA	AA	AA	AA	AA	AA	AA	AA	AA	AA	AA	AA	AA	AA	AA	AA	AA	AA	AA	AA	AA
rs3695050	9	85584599	AA	AA	AA	AA	AA	AA	AA	AA	AA	AB	AB	AA	AA	AA	AA	AA	AA	AA	AA	AA	AB	AA	AA	AB	AB	AA	AB	BB	AA	AB	AA	AA	AA	AB	AA	AA	AA	AA	AB	AA	AA	AA	AB	AA	AA	BB	AA
rs3700596	9	86745093	AB	AA	AA	AA	AA	AB	AB	BB	AB	BB	BB	AB	AB	AB	AB	AB	BB	BB	AA	AA	BB	AB	AB	AB	BB	AA	AB	BB	AB	BB	AB	BB	AB	BB	BB	AB	AB	AB	BB	AB	AB	AB	BB	AB	BB	BB	AB
rs13480345	9	92060032	AA	AA	AA	BB	AB	AA	AB	AA	AB	AB	AB	AB	AB	AA	AB	AB	AA	AA	AB	AA	AB	AB	AA	AB	AB	AB	BB	BB	AA	AB	AA	AA	AB	AB	AA	AB	AA	AA	AB	AA	AA	AA	AB	AA	AA	BB	AB
rs13480351	9	94137054	BB	BB	BB	BB	BB	BB	BB	BB	BB	AB	AB	BB	BB	BB	BB	BB	BB	BB	BB	BB	AB	BB	BB	AB	AB	BB	AB	AA	BB	AB	BB	BB	BB	AB	BB	BB	BB	BB	AB	BB	BB	BB	AB	BB	BB	AA	BB
CEL-9_95875215	9	95875215	AB	AA	AA	BB	BB	AB	BB	BB	BB	AB	AB	BB	BB	AB	BB	BB	BB	BB	AB	AA	AB	BB	AB	AB	AB	AB	AB	AA	AB	AB	AB	BB	BB	AB	BB	BB	AB	AB	AB	AB	AB	AB	AB	AB	BB	AA	BB
rs3689336	9	96256381	BB	BB	BB	BB	BB	BB	BB	BB	BB	BB	BB	BB	BB	BB	BB	BB	BB	BB	BB	BB	BB	BB	BB	BB	BB	BB	BB	BB	BB	BB	BB	BB	BB	BB	BB	BB	BB	BB	BB	BB	BB	BB	BB	BB	BB	BB	BB
rs13480365	9	98418600	BB	BB	BB	BB	BB	BB	BB	BB	BB	BB	BB	BB	BB	BB	BB	BB	BB	BB	BB	BB	BB	BB	BB	BB	BB	BB	BB	BB	BB	BB	BB	BB	BB	BB	BB	BB	BB	BB	BB	BB	BB	BB	BB	BB	BB	BB	BB
rs6385971	9	99710289	BB	BB	BB	BB	BB	BB	BB	BB	BB	BB	BB	BB	BB	BB	BB	BB	BB	BB	BB	BB	BB	BB	BB	BB	BB	BB	BB	BB	BB	BB	BB	BB	BB	BB	BB	BB	BB	BB	BB	BB	BB	BB	BB	BB	BB	BB	BB
rs3717654	9	101878542	AA	AA	AA	AA	AA	AA	AA	AA	AA	AB	AB	AA	AA	AA	AA	AA	AA	AA	AA	AA	AB	AA	AA	AB	AB	AA	AB	BB	AA	AB	AA	AA	AA	AB	AA	AA	AA	AA	AA	AA	AA	AA	AB	AA	AA	AB	AA
rs13480386	9	103546788	AB	AB	BB	AB	AB	AB	AB	AB	BB	AB	AB	AB	AB	BB	BB	AA	AB	BB	BB	BB	BB	AB	AB	AB	BB	BB	AB	BB	AB	AB	AB	BB	BB	BB	AA	AB	BB	BB	AB	BB	BB	BB	BB	BB	AA	BB	BB
rs3711089	9	105418025	AA	AA	AA	AA	AA	AA	AA	AA	AA	AA	AA	AA	AA	AA	AA	AA	AA	AA	AA	AA	AA	AA	AA	AA	AA	AA	AA	AA	AA	AA	AA	AA	AA	AA	AA	AA	AA	AA	AA	AA	AA	AA	AA	AA	AA	AA	AA
rs13480399	9	106229354	AB	AB	BB	AB	AB	AB	AB	AB	BB	AB	AB	AB	AB	BB	BB	AA	AB	BB	BB	AB	BB	AB	AB	AB	BB	BB	AB	BB	AB	AB	AB	BB	BB	BB	AA	AB	BB	BB	AB	BB	BB	BB	BB	BB	AA	BB	BB
rs13480407	9	108690630	AA	AA	AA	AB	AA	AA	AA	AA	AA	AB	AB	AA	AA	AA	AA	AA	AA	AA	AA	AA	AB	AA	AA	AB	AB	AA	AB	BB	AA	AB	AA	AA	AA	AB	AA	AA	AA	AA	AA	AA	AA	AA	AB	AA	AA	AB	AA
rs13480413	9	109861337	AA	AA	AA	AA	AA	AA	AA	AA	AA	AA	AA	AA	AA	AA	AA	AA	AA	AA	AA	AA	AA	AA	AA	AA	AA	AA	AA	AA	AA	AA	AA	AA	AA	AA	AA	AA	AA	AA	AA	AA	AA	AA	AA	AA	AA	AA	AA
gnf09.110.002	9	113307145	AA	AA	AA	AB	AB	AA	AB	AB	BB	AA	AA	AB	AB	AB	AB	AA	BB	AB	BB	AB	AB	BB	AB	AB	AB	BB	AA	AA	AB	AB	AA	BB	BB	AB	AA	BB	BB	AB	AB	AB	AB	AB	AB	AB	AA	AB	BB
rs6320810	9	115090216	BB	BB	BB	AB	AB	AB	AB	BB	AB	BB	BB	AB	BB	BB	BB	BB	BB	BB	AB	BB	BB	AB	BB	BB	BB	AB	BB	BB	BB	BB	BB	BB	AB	BB	BB	AB	BB	BB	BB	BB	BB	BB	BB	BB	BB	BB	AB
rs3669563	9	117891342	AB	AB	AA	AB	AB	AB	AB	AB	AA	BB	AB	AB	AB	AA	AB	BB	AA	AB	AA	AA	AA	AA	AA	AB	AB	AA	AB	AA	AB	AB	AA	AA	AA	AA	AB	AA	AA	AA	AB	AA	AA	AA	AA	AA	BB	AA	AA
rs13459114	9	121920390	BB	BB	BB	BB	BB	BB	BB	BB	BB	BB	BB	BB	BB	BB	BB	BB	BB	BB	BB	BB	BB	BB	BB	BB	BB	BB	BB	BB	BB	BB	BB	BB	BB	BB	BB	BB	BB	BB	BB	BB	BB	BB	BB	BB	BB	BB	BB
rs3721803	10	3343120	BB	AB	AB	AB	AB	BB	BB	AB	BB	AB	AB	AB	BB	BB	BB	AB	BB	BB	BB	AB	AB	BB	AB	BB	BB	AB	BB	AA	BB	BB	AB	BB	AA	AB	BB	AA	AB	BB	BB	BB	BB	AB	AB	AB	BB	AB	BB
CEL-10_3989939	10	3989939	BB	BB	BB	BB	BB	BB	BB	BB	BB	BB	BB	BB	BB	BB	BB	BB	BB	BB	BB	BB	BB	BB	BB	BB	BB	BB	BB	BB	BB	BB	BB	BB	BB	BB	BB	BB	BB	BB	BB	BB	BB	BB	BB	BB	BB	BB	BB
rs13480473	10	4778214	BB	BB	BB	BB	BB	BB	BB	BB	BB	BB	BB	BB	BB	BB	BB	BB	BB	BB	BB	BB	BB	BB	BB	BB	BB	BB	BB	BB	BB	BB	BB	BB	BB	BB	BB	BB	BB	BB	BB	BB	BB	BB	BB	BB	BB	BB	BB
rs6185923	10	5384467	AA	AB	AB	AB	AB	AA	AA	AB	AA	AB	AB	AB	AA	AA	AA	AB	AA	AA	AA	AB	AB	AA	AB	AA	AA	AB	AA	BB	AA	AA	AB	AA	BB	AB	AA	BB	AB	AA	AA	AA	AA	AB	AB	AB	AA	AB	AA
rs3664101	10	9286770	BB	BB	BB	BB	BB	BB	BB	BB	BB	BB	BB	BB	BB	BB	BB	BB	BB	BB	BB	BB	BB	BB	BB	BB	BB	BB	BB	BB	BB	BB	BB	BB	BB	BB	BB	BB	BB	BB	BB	BB	BB	BB	BB	BB	BB	BB	BB
rs3685588	10	10540887	AB	BB	BB	AB	BB	BB	BB	BB	BB	BB	BB	BB	BB	AB	BB	BB	BB	BB	BB	BB	AB	BB	BB	BB	AB	BB	BB	BB	BB	BB	BB	BB	BB	AB	BB	BB	BB	BB	BB	AB	AB	AB	BB	BB	BB	AB	BB
rs4228112	10	12719980	BB	AB	AB	AB	AB	BB	BB	AB	BB	AB	AA	AB	AB	BB	BB	AB	BB	BB	BB	AB	AB	BB	AB	BB	BB	AB	BB	AA	BB	BB	AB	BB	AA	AB	BB	AA	BB	BB	BB	BB	BB	BB	AB	AB	BB	AB	BB
rs3686911	10	14116427	BB	BB	BB	BB	BB	BB	BB	BB	BB	BB	BB	BB	BB	BB	BB	BB	BB	BB	BB	BB	BB	BB	BB	BB	BB	BB	BB	BB	BB	BB	BB	BB	BB	BB	BB	BB	BB	BB	BB	BB	BB	BB	BB	BB	BB	BB	BB
rs3699409	10	15499377	BB	BB	BB	BB	BB	BB	BB	BB	BB	BB	BB	BB	BB	BB	BB	BB	BB	BB	BB	BB	BB	BB	BB	BB	BB	BB	BB	BB	BB	BB	BB	BB	BB	BB	BB	BB	BB	BB	BB	BB	BB	BB	BB	BB	BB	BB	BB
rs3712394	10	17639020	BB	BB	BB	BB	BB	BB	BB	BB	BB	BB	BB	BB	BB	BB	BB	BB	BB	BB	BB	BB	BB	BB	BB	BB	BB	BB	BB	BB	BB	BB	BB	BB	BB	BB	BB	BB	BB	BB	BB	BB	BB	BB	BB	BB	BB	BB	BB
rs13480527	10	19318252	BB	BB	BB	BB	BB	BB	BB	BB	BB	BB	BB	BB	BB	BB	BB	BB	BB	BB	BB	BB	BB	BB	BB	BB	BB	BB	BB	BB	BB	BB	BB	BB	BB	BB	BB	BB	BB	BB	BB	BB	BB	BB	BB	BB	BB	BB	BB
rs13459119	10	20027450	AB	AB	AB	AB	AB	AA	AA	AB	AA	AB	BB	BB	BB	AA	AB	AA	AB	AB	AB	AB	AB	AB	AB	AB	AA	AB	AA	BB	AB	AB	AB	AA	BB	AB	AA	BB	AA	AB	AA	AA	AA	AA	BB	AB	BB	AB	AA
rs3679120	10	22685808	BB	BB	BB	BB	BB	BB	BB	BB	BB	BB	BB	BB	BB	BB	BB	BB	BB	BB	BB	BB	BB	BB	BB	BB	BB	BB	BB	BB	BB	BB	BB	BB	BB	BB	BB	BB	BB	BB	BB	BB	BB	BB	BB	BB	BB	BB	BB
rs13480547	10	24247475	BB	BB	BB	BB	BB	BB	BB	BB	BB	BB	BB	BB	BB	BB	BB	BB	BB	BB	BB	BB	BB	BB	BB	BB	BB	BB	BB	BB	BB	BB	BB	BB	BB	BB	BB	BB	BB	BB	BB	BB	BB	BB	BB	BB	BB	BB	BB
rs13480554	10	25713665	AB	AB	AB	AB	AB	AB	BB	AB	BB	AB	AA	AA	AA	AB	AB	AB	AB	AB	AB	AB	AA	AB	AB	AB	AB	AB	BB	AB	AB	AB	AB	BB	AA	AA	BB	AA	BB	AB	BB	AB	AB	AB	AB	AB	AA	AA	BB
rs13480563	10	27924915	BB	AB	AB	AB	AB	AB	BB	AB	AB	AB	AA	AB	AB	AB	AB	AB	BB	AB	AB	BB	AA	BB	AB	BB	BB	AB	BB	AB	AB	BB	AB	BB	AA	AA	BB	AA	BB	BB	BB	AB	AB	AB	AB	AB	BB	AA	BB
gnf10.026.889	10	28746498	BB	BB	BB	BB	BB	BB	BB	BB	BB	BB	BB	BB	BB	BB	BB	BB	BB	BB	BB	BB	BB	BB	BB	BB	BB	BB	BB	BB	BB	BB	BB	BB	BB	BB	BB	BB	BB	BB	BB	BB	BB	BB	BB	BB	BB	BB	BB
rs13480569	10	30500013	AA	AA	AA	AA	AB	AB	AA	AA	AA	AA	AA	AB	AA	AA	AA	AA	AA	AA	AA	AA	AA	AA	AA	AA	AA	AB	AA	AA	AA	AA	AA	AA	AA	AA	AA	AA	AA	AA	AA	AA	AA	AA	AA	AA	AA	AA	AA
rs13480570	10	30794652	BB	BB	BB	BB	BB	BB	BB	BB	BB	BB	BB	BB	BB	BB	BB	BB	BB	BB	BB	BB	BB	BB	BB	BB	BB	BB	BB	BB	BB	BB	BB	BB	BB	BB	BB	BB	BB	BB	BB	BB	BB	BB	BB	BB	BB	BB	BB
rs13480578	10	34410603	AA	AA	AA	AA	AA	AA	AA	AA	AA	AA	AA	AA	AA	AA	AA	AA	AA	AA	AA	AA	AA	AA	AA	AA	AA	AA	AA	AA	AA	AA	AA	AA	AA	AA	AA	AA	AA	AA	AA	AA	AA	AA	AA	AA	AA	AA	AA
rs3716113	10	42609040	BB	BB	BB	BB	BB	BB	BB	BB	BB	BB	BB	AB	AB	BB	BB	BB	AB	BB	BB	BB	BB	BB	BB	BB	AB	BB	BB	BB	BB	BB	BB	BB	BB	BB	BB	BB	BB	AB	BB	BB	BB	BB	BB	BB	AA	BB	BB
CEL-10_46671493	10	46671493	BB	BB	BB	BB	BB	BB	BB	BB	BB	BB	BB	BB	BB	BB	BB	BB	BB	BB	BB	BB	BB	BB	BB	BB	BB	BB	BB	BB	BB	BB	BB	BB	BB	BB	BB	BB	BB	BB	BB	BB	BB	BB	BB	BB	BB	BB	BB
rs3676667	10	46923056	AB	AB	AB	AA	AB	AB	AB	AB	AA	AB	BB	AA	AB	AA	AA	BB	AA	AA	AB	AB	AB	BB	AB	AB	AA	BB	AB	AB	AB	AB	AB	AA	AB	AB	AB	AB	AA	AB	AA	AA	AB	AA	AB	BB	AA	AB	BB
rs6382436	10	48683209	BB	BB	BB	AB	BB	AB	BB	BB	BB	BB	BB	BB	BB	AB	BB	BB	BB	BB	BB	BB	AB	BB	BB	BB	BB	BB	BB	BB	BB	BB	BB	BB	BB	AB	BB	BB	BB	BB	BB	AB	BB	AB	BB	BB	BB	AB	BB
gnf10.048.819	10	50989663	AA	AA	AA	AA	AA	AA	AA	AA	AA	AA	AA	AA	AA	AA	AA	AA	AA	AA	AA	AA	AA	AA	AA	AA	AA	AA	AA	AA	AA	AA	AA	AA	AA	AA	AA	AA	AA	AA	AA	AA	AA	AA	AA	AA	AA	AA	AA
rs3696307	10	53783742	BB	BB	BB	BB	BB	BB	BB	BB	BB	BB	BB	BB	BB	BB	BB	BB	BB	BB	BB	BB	BB	BB	BB	BB	BB	BB	BB	BB	BB	BB	BB	BB	BB	BB	BB	BB	BB	BB	BB	BB	BB	BB	BB	BB	BB	BB	BB
rs6190748	10	55832573	BB	BB	BB	BB	BB	BB	BB	BB	BB	BB	BB	AB	AB	BB	BB	BB	BB	BB	BB	BB	BB	BB	BB	BB	AB	BB	BB	BB	BB	BB	BB	BB	BB	BB	BB	BB	BB	AB	BB	BB	BB	BB	BB	BB	AA	BB	BB
rs6374078	10	60860895	AB	AB	AB	AB	AB	BB	AB	AB	AA	AB	BB	AA	AA	BB	AB	BB	AB	AB	AB	AB	BB	BB	AB	AB	AA	BB	AB	AB	AB	AB	AB	AA	AB	AB	AB	AB	AA	AB	AA	AB	AB	AB	AB	AB	AA	AB	BB
rs6359581	10	64294902	AA	AA	AA	AA	AA	AA	AA	AA	AA	AA	AA	AA	AA	AA	AA	AA	AA	AA	AA	AA	AA	AA	AA	AA	AA	AA	AA	AA	AA	AA	AA	AA	AA	AA	AA	AA	AA	AA	AA	AA	AA	AA	AA	AA	AA	AA	AA
rs3723140	10	66179274	BB	BB	BB	BB	BB	BB	BB	BB	BB	BB	BB	BB	BB	BB	BB	BB	BB	BB	BB	BB	BB	BB	BB	BB	BB	BB	BB	BB	BB	BB	BB	BB	BB	BB	BB	BB	BB	BB	BB	BB	BB	BB	BB	BB	BB	BB	BB
rs13480630	10	67595648	AB	AB	AB	AB	AB	BB	AB	BB	AB	AB	BB	BB	AB	BB	AB	BB	AB	AB	AB	AB	BB	BB	AB	AB	AB	BB	AB	AB	AB	AB	AB	AA	BB	AB	AA	BB	AA	BB	AA	AB	AB	AB	AB	AB	BB	AB	BB
rs13480652	10	74437771	AA	AA	AA	AA	AA	AA	AA	AA	AA	AA	AA	AA	AA	AA	AA	AA	AA	AA	AA	AA	AA	AA	AA	AA	AA	AA	AA	AA	AA	AA	AA	AA	AA	AA	AA	AA	AA	AA	AA	AA	AA	AA	AA	AA	AA	AA	AA
rs13480657	10	76584143	BB	BB	BB	BB	BB	BB	BB	BB	BB	BB	BB	BB	BB	BB	BB	BB	BB	BB	BB	BB	BB	BB	BB	BB	BB	BB	BB	BB	BB	BB	BB	BB	BB	BB	BB	BB	BB	BB	BB	BB	BB	BB	BB	BB	BB	BB	BB
rs13480664	10	80556929	BB	BB	BB	BB	BB	BB	BB	BB	BB	BB	BB	BB	BB	BB	AB	BB	AB	BB	BB	BB	BB	BB	BB	BB	BB	BB	BB	BB	BB	BB	BB	BB	BB	BB	BB	BB	AB	AB	BB	AB	AB	AB	AB	AB	BB	AB	BB
rs3717445	10	82649121	BB	BB	BB	BB	BB	BB	BB	BB	BB	BB	BB	BB	BB	BB	BB	BB	BB	BB	BB	BB	BB	BB	BB	BB	BB	BB	BB	BB	BB	BB	BB	BB	BB	BB	BB	BB	BB	BB	BB	BB	BB	BB	BB	BB	BB	BB	BB
rs13480678	10	84352470	AA	AA	AA	AA	AA	AA	AA	BB	AB	AA	AA	BB	AB	AA	AA	AA	AA	AA	AA	AA	AA	AA	AA	AA	AB	AB	AA	AA	AA	AA	AA	AA	AB	AA	AA	AB	AA	AB	AA	AA	AA	AA	AA	AA	BB	AA	AA
rs3679902	10	85007769	AA	AA	AA	AA	AA	AA	AA	BB	AB	AA	AA	BB	AB	AA	AA	AA	AA	AA	AA	AA	AA	AA	AA	AA	AB	AB	AA	AA	AA	AA	AA	AA	AB	AA	AA	AB	AA	AB	AA	AA	AA	AA	AA	AA	BB	AA	AA
rs13480684	10	85606566	BB	BB	BB	BB	BB	BB	BB	BB	BB	BB	BB	BB	BB	BB	BB	BB	BB	BB	BB	BB	BB	BB	BB	BB	BB	BB	BB	BB	BB	BB	BB	BB	BB	BB	BB	BB	BB	BB	BB	BB	BB	BB	BB	BB	BB	BB	BB
CEL-10_86322095	10	86322095	BB	BB	BB	BB	BB	BB	BB	BB	BB	BB	BB	BB	BB	BB	BB	BB	BB	BB	BB	BB	BB	BB	BB	BB	BB	BB	BB	BB	BB	BB	BB	BB	BB	BB	BB	BB	BB	BB	BB	BB	BB	BB	BB	BB	BB	BB	BB
rs3089366	10	89439033	BB	BB	BB	BB	BB	BB	BB	BB	BB	BB	BB	BB	BB	BB	BB	BB	BB	BB	BB	BB	BB	BB	BB	BB	BB	BB	BB	BB	BB	BB	BB	BB	BB	BB	BB	BB	BB	BB	BB	BB	BB	BB	BB	BB	BB	BB	BB
rs13480702	10	90830897	BB	BB	BB	BB	BB	BB	BB	BB	BB	BB	BB	BB	BB	BB	BB	BB	BB	BB	BB	BB	BB	BB	BB	BB	BB	BB	BB	BB	BB	BB	BB	BB	BB	BB	BB	BB	BB	BB	BB	BB	BB	BB	BB	BB	BB	BB	BB
gnf10.091.965	10	92745604	AA	AA	AA	AA	AA	AA	AA	AA	AA	AA	AA	AA	AA	AA	AA	AA	AA	AA	AA	AA	AA	AA	AA	AA	AA	AA	AA	AA	AA	AA	AA	AA	AA	AA	AA	AA	AA	AA	AA	AA	AA	AA	AA	AA	AA	AA	AA
rs13480712	10	93288075	AA	AA	AA	AA	AA	AA	AA	AB	AA	AA	BB	AB	AB	AB	AA	AB	AA	AA	AB	AA	AB	AA	AA	AA	AB	AB	AA	AB	AB	AB	AB	AB	AB	BB	BB	AB	AA	AB	BB	AB	BB	AB	AB	AB	BB	BB	AB
rs13480716	10	94290709	BB	BB	BB	BB	BB	BB	BB	BB	BB	BB	BB	BB	BB	BB	BB	BB	BB	BB	BB	BB	BB	BB	BB	BB	BB	BB	BB	BB	BB	BB	BB	BB	BB	BB	BB	BB	BB	BB	BB	BB	BB	BB	BB	BB	BB	BB	BB
rs6175332	10	98639384	AA	AA	AA	AA	AA	AA	AA	AA	AA	AA	AA	AA	AA	AA	AA	AB	AA	AA	AB	AA	AA	AA	AA	AA	AA	AB	AA	AB	AB	AB	AB	AB	AA	AA	AB	AA	AA	AA	AB	AB	AB	AA	AB	AB	AA	AA	AA
rs3683912	10	99061427	AA	AA	AA	AA	AA	AA	AA	AA	AA	AA	AA	AA	AA	AA	AA	AA	AA	AA	AA	AA	AA	AA	AA	AA	AA	AA	AA	AA	AA	AA	AA	AA	AA	AA	AA	AA	AA	AA	AA	AA	AA	AA	AA	AA	AA	AA	AA
rs13480734	10	102081906	AA	AA	AA	AA	AA	AA	AA	AA	AA	AA	AA	AA	AA	AA	AA	AA	AA	AA	AA	AA	AA	AA	AA	AA	AA	AA	AA	AA	AA	AA	AA	AA	AA	AA	AA	AA	AA	AA	AA	AA	AA	AA	AA	AA	AA	AA	AA
rs13480740	10	103764301	BB	BB	BB	BB	BB	BB	BB	BB	BB	BB	BB	BB	BB	BB	BB	BB	BB	BB	BB	BB	BB	BB	BB	BB	BB	BB	BB	BB	BB	BB	BB	BB	BB	BB	BB	BB	BB	BB	BB	BB	BB	BB	BB	BB	BB	BB	BB
rs3688351	10	104194765	BB	BB	BB	BB	BB	BB	BB	BB	BB	BB	BB	BB	BB	BB	BB	AB	BB	BB	BB	BB	BB	BB	BB	BB	BB	BB	BB	BB	BB	BB	BB	AB	BB	BB	AB	BB	BB	BB	AB	BB	BB	BB	BB	AB	BB	BB	BB
rs13480749	10	105674831	BB	BB	BB	BB	BB	BB	BB	BB	BB	BB	BB	BB	BB	BB	BB	AB	BB	BB	BB	BB	BB	BB	BB	BB	BB	BB	BB	BB	BB	BB	BB	BB	BB	BB	BB	BB	BB	BB	BB	BB	BB	BB	BB	BB	BB	BB	BB
rs6290359	10	107672808	AA	AA	AA	AA	AA	AA	AA	AA	AA	AA	AB	AA	AA	AA	AA	AB	AA	AA	AA	AA	AA	AA	AA	AA	AA	AA	AA	AA	AA	AA	AA	AA	AA	AA	AA	AA	AA	AA	AA	AA	AA	AA	AA	AA	AA	AA	AA
rs6243755	10	108416966	BB	BB	BB	BB	BB	BB	BB	BB	BB	BB	AB	BB	BB	AB	AB	BB	BB	BB	AB	BB	BB	BB	BB	BB	BB	AB	BB	AB	AB	AB	BB	BB	AB	BB	BB	AB	BB	AB	BB	AB	AB	BB	AB	BB	AB	BB	AB
rs13480759	10	109059096	AA	AA	AA	AA	AA	AA	AA	AA	AA	AA	AA	AA	AA	AA	AA	AA	AA	AA	AA	AA	AA	AA	AA	AA	AA	AA	AA	AA	AA	AA	AA	AA	AA	AA	AA	AA	AA	AA	AA	AA	AA	AA	AA	AA	AA	AA	AA
rs3680872	10	114181187	BB	BB	BB	BB	BB	BB	BB	AB	BB	BB	BB	AB	AB	BB	BB	BB	BB	BB	BB	BB	BB	BB	BB	BB	AB	BB	BB	BB	BB	BB	BB	BB	BB	BB	BB	BB	BB	BB	BB	BB	BB	AB	BB	BB	AB	BB	BB
rs13480775	10	115590088	BB	BB	BB	BB	BB	BB	BB	BB	BB	BB	BB	BB	BB	BB	BB	BB	BB	BB	BB	BB	BB	BB	BB	BB	BB	BB	BB	BB	BB	BB	BB	BB	BB	BB	BB	BB	BB	BB	BB	BB	BB	BB	BB	BB	BB	BB	BB
rs6256918	10	117348939	BB	BB	BB	BB	BB	BB	BB	BB	BB	BB	BB	BB	BB	BB	BB	BB	BB	BB	BB	BB	BB	BB	BB	BB	BB	BB	BB	BB	BB	BB	BB	BB	BB	BB	BB	BB	BB	BB	BB	BB	BB	BB	BB	BB	BB	BB	BB
mCV24217147	10	117613736	BB	BB	BB	BB	BB	BB	BB	BB	BB	BB	BB	BB	BB	BB	BB	BB	BB	BB	BB	BB	BB	BB	BB	BB	BB	BB	BB	BB	BB	BB	BB	BB	BB	BB	BB	BB	BB	BB	BB	BB	BB	BB	BB	BB	BB	BB	BB
rs13480803	10	122911418	AB	AB	AA	AB	AB	AA	AA	AB	AB	AB	AA	AA	AA	AB	BB	AB	AB	AB	AB	AB	AA	AB	AA	AA	AB	AB	AB	AB	AA	AA	AB	AA	AB	AA	AA	AB	AB	AB	AA	BB	AB	AB	BB	AB	AB	AA	AA
mCV22832306	10	126086653	AB	AB	BB	AB	AB	BB	BB	AB	AB	AB	BB	BB	BB	AB	AA	AB	AB	AB	AB	AB	BB	AB	BB	BB	AB	AB	AB	AB	BB	BB	AB	AB	AB	BB	BB	AB	AB	AB	AA	AA	AB	BB	AA	AA	AB	BB	AB
rs3697243	10	126634957	BB	BB	BB	BB	BB	BB	BB	BB	BB	BB	BB	BB	BB	BB	BB	BB	BB	BB	BB	BB	BB	BB	BB	BB	BB	BB	BB	BB	BB	BB	BB	BB	BB	BB	BB	BB	BB	BB	BB	BB	BB	BB	BB	BB	BB	BB	BB
rs13480836	11	3448985	BB	AA	BB	AA	AA	BB	AB	AB	AB	AA	BB	AB	BB	BB	AA	BB	BB	BB	AB	AA	AB	AB	AB	AB	AB	BB	AB	BB	BB	AA	BB	AB	AA	AB	AB	AB	BB	BB	AB	BB	AA	BB	BB	AB	AB	AA	AB
rs6190775	11	6306994	BB	AB	AB	AA	AB	BB	AB	BB	AB	AA	BB	AB	BB	BB	AA	BB	BB	BB	BB	AB	AA	BB	BB	BB	AB	BB	AB	AB	BB	AB	BB	BB	AB	AB	AB	AB	BB	BB	BB	AB	BB	BB	AB	BB	BB	BB	AB
rs13480854	11	7518795	AA	AA	AA	AA	AA	AA	AA	AA	AA	AA	AA	AA	AA	AA	AA	AA	AA	AA	AA	AA	AA	AA	AA	AA	AA	AA	AA	AA	AA	AA	AA	AA	AA	AA	AA	AA	AA	AA	AA	AA	AA	AA	AA	AA	AA	AA	AA
rs13480863	11	9188410	AA	AA	AA	AA	AA	AB	AA	AA	AA	AA	AA	AA	AA	AA	AA	AA	AA	AA	AA	AA	AA	AA	AA	AA	AA	AA	AA	AA	AA	AA	AA	AA	AA	AA	AA	AA	AA	AA	AA	AA	AA	AA	AA	AA	AA	AA	AA
rs3023249	11	11065936	BB	BB	BB	BB	BB	BB	BB	BB	BB	BB	BB	BB	BB	BB	BB	BB	BB	BB	BB	BB	BB	BB	BB	BB	BB	BB	BB	BB	BB	BB	BB	BB	BB	BB	BB	BB	BB	BB	BB	BB	BB	BB	BB	BB	BB	BB	BB
rs13480875	11	12190600	BB	AB	BB	BB	AB	AB	AB	AA	AB	AB	BB	AB	AB	AA	AB	BB	AB	AA	AA	AB	AB	AB	AA	AA	BB	AB	AB	AB	AB	AB	AA	AA	AA	AB	AB	AB	AB	AA	AB	AB	AB	AA	AB	AA	AB	AA	AA
CEL-11_14992925	11	14992925	BB	BB	BB	BB	BB	BB	BB	BB	BB	BB	BB	BB	BB	BB	BB	BB	BB	BB	BB	BB	BB	BB	BB	BB	BB	BB	BB	BB	BB	BB	BB	BB	BB	BB	BB	BB	BB	BB	BB	BB	BB	BB	BB	BB	BB	BB	BB
rs6313050	11	15647995	BB	BB	BB	BB	BB	BB	BB	BB	BB	BB	BB	BB	BB	BB	BB	BB	BB	BB	BB	BB	BB	BB	BB	BB	BB	BB	BB	BB	BB	BB	BB	BB	BB	BB	BB	BB	BB	BB	BB	BB	BB	BB	BB	BB	BB	BB	BB
gnf11.017.294	11	18007841	BB	BB	BB	BB	BB	BB	BB	BB	BB	BB	BB	BB	BB	BB	BB	BB	BB	BB	BB	BB	BB	BB	BB	BB	BB	BB	BB	BB	BB	BB	BB	BB	BB	BB	BB	BB	BB	BB	BB	BB	BB	BB	BB	BB	BB	BB	BB
rs3023251	11	20848871	AB	AB	AA	AA	AB	BB	AB	AB	AB	AB	BB	AB	BB	BB	AB	BB	BB	BB	BB	BB	AB	BB	BB	BB	AB	BB	AB	AB	BB	AB	BB	BB	AB	AB	BB	AB	BB	BB	BB	AB	AB	BB	BB	BB	BB	BB	BB
rs13480910	11	22709634	BB	BB	BB	BB	BB	BB	BB	BB	BB	BB	BB	BB	BB	BB	BB	BB	BB	BB	BB	BB	BB	BB	BB	BB	BB	BB	BB	BB	BB	BB	BB	BB	BB	BB	BB	BB	BB	BB	BB	BB	BB	BB	BB	BB	BB	BB	BB
rs3723990	11	26517914	BB	AB	BB	BB	AB	AB	AB	AB	AB	AB	AA	AB	AB	AA	AB	AB	AB	AB	AA	AA	AB	BB	AA	AA	BB	AB	AB	AB	AB	AB	AA	AA	AB	AB	AA	AB	AB	AA	AA	AB	AB	AA	AA	AA	AB	AA	AA
rs3706694	11	28310427	BB	BB	BB	BB	BB	BB	BB	BB	BB	BB	BB	BB	BB	BB	BB	BB	BB	BB	BB	BB	BB	BB	BB	BB	BB	BB	BB	BB	BB	BB	BB	BB	BB	BB	BB	BB	BB	BB	BB	BB	BB	BB	BB	BB	BB	BB	BB
rs3700830	11	30266839	AA	AA	AA	AA	AA	AA	AA	AA	AA	AA	AA	AA	AA	AA	AA	AA	AA	AA	AA	AA	AA	AA	AA	AA	AA	AA	AA	AA	AA	AA	AA	AA	AA	AA	AA	AA	AA	AA	AA	AA	AA	AA	AA	AA	AA	AA	AA
rs13459123	11	30954469	AB	AA	AA	AA	AA	AB	AA	AA	AA	AA	AA	AA	AB	AA	AA	AB	AB	AB	AB	AA	AA	BB	AA	AA	AB	BB	AA	AA	AB	AA	AB	AA	AA	AA	AA	AA	AB	AA	AA	AA	AA	AA	AA	AA	AB	AA	AA
rs3723833	11	32946888	BB	BB	BB	BB	BB	BB	BB	BB	BB	BB	BB	BB	BB	BB	BB	BB	BB	BB	BB	BB	BB	BB	BB	BB	BB	BB	BB	BB	BB	BB	BB	BB	BB	BB	BB	BB	BB	BB	BB	BB	BB	BB	BB	BB	BB	BB	BB
rs6239937	11	34700816	AB	BB	BB	BB	BB	AB	BB	BB	BB	BB	BB	BB	AB	BB	BB	AB	BB	AB	AB	BB	BB	AA	BB	AB	AB	AA	BB	BB	AB	BB	AB	BB	BB	BB	BB	BB	AB	BB	BB	BB	BB	BB	BB	BB	AB	BB	BB
rs13480968	11	36134794	BB	BB	BB	BB	BB	BB	BB	BB	BB	BB	BB	BB	BB	BB	BB	BB	BB	BB	BB	BB	BB	BB	BB	BB	BB	BB	BB	BB	BB	BB	BB	BB	BB	BB	BB	BB	BB	BB	BB	BB	BB	BB	BB	BB	BB	BB	BB
rs6359329	11	38177953	AA	AA	AA	AA	AA	AB	AA	AA	AA	AA	AA	AA	AA	AA	AA	AA	AA	AA	AA	AA	AA	AA	AA	AA	AA	AA	AA	AA	AA	AA	AA	AB	AA	AA	BB	AA	AA	AA	AA	AA	AB	AA	AA	AB	AB	AB	AA
rs6164170	11	39929979	AA	AA	AA	AA	AA	AA	AA	AA	AA	AA	AA	AA	AA	AA	AA	AA	AA	AA	AA	AA	AA	AA	AA	AA	AA	AA	AA	AA	AA	AA	AA	AA	AA	AA	AA	AA	AA	AA	AA	AA	AA	AA	AA	AA	AA	AA	AA
rs3701734	11	40967464	AB	AB	AA	AA	AA	AB	AB	AB	AB	AB	BB	AB	BB	BB	BB	BB	BB	BB	BB	BB	AB	BB	BB	BB	AB	BB	AB	AB	BB	AB	BB	AB	AB	BB	AA	AB	BB	BB	BB	BB	AA	BB	BB	AB	BB	AB	BB
rs3654344	11	43847855	AA	AA	AA	AA	AA	AA	AA	AA	AA	AA	AA	AA	AA	AA	AA	AA	AA	AA	AA	AA	AA	AA	AA	AA	AA	AA	AA	AA	AA	AA	AA	AA	AA	AA	AA	AA	AA	AA	AA	AA	AA	AA	AA	AA	AA	AA	AA
rs13481009	11	46168151	AA	AA	AA	AA	AA	AA	AA	AA	AA	AA	AA	AA	AA	AA	AA	AA	AA	AA	AA	AA	AA	AA	AA	AA	AA	AA	AA	AA	AA	AA	AA	AA	AA	AA	AA	AA	AA	AA	AA	AA	AA	AA	AA	AA	AA	AA	AA
rs13481011	11	46568199	BB	BB	BB	BB	BB	BB	BB	BB	BB	BB	BB	BB	BB	BB	BB	BB	BB	BB	BB	BB	BB	BB	BB	BB	BB	BB	BB	BB	BB	BB	BB	BB	BB	BB	BB	BB	BB	BB	BB	BB	BB	BB	BB	BB	BB	BB	BB
rs6199956	11	50385006	BB	BB	BB	BB	BB	BB	BB	BB	BB	BB	BB	BB	BB	BB	BB	BB	BB	BB	BB	BB	BB	BB	BB	BB	BB	BB	BB	BB	BB	BB	BB	BB	BB	BB	BB	BB	BB	BB	BB	BB	BB	BB	BB	BB	BB	BB	BB
rs13481033	11	54538623	AB	AB	AB	AB	AB	AB	AB	AB	AB	AB	AA	AB	AA	AA	AA	AA	AA	AB	BB	BB	AA	AA	BB	AB	AB	AB	AB	BB	AB	BB	BB	BB	AB	AA	BB	AB	AB	AB	AA	AB	BB	AA	BB	BB	AA	BB	AA
rs4228731	11	55034293	AB	AB	BB	BB	BB	AB	AB	AB	AB	AB	AA	AB	AA	AA	AA	AA	AA	AB	BB	BB	AA	AA	BB	AB	AB	AB	AB	BB	AB	BB	BB	BB	AB	AA	BB	AB	AB	AB	AA	AB	BB	AA	BB	BB	AA	BB	AA
rs3684076	11	56050650	BB	BB	BB	BB	BB	BB	BB	BB	BB	BB	BB	BB	BB	BB	BB	BB	BB	BB	BB	BB	BB	BB	BB	BB	BB	BB	BB	BB	BB	BB	BB	BB	BB	BB	BB	BB	BB	BB	BB	BB	BB	BB	BB	BB	BB	BB	BB
rs3697686	11	58180077	BB	BB	BB	BB	BB	BB	BB	BB	BB	BB	BB	BB	BB	BB	BB	BB	BB	BB	BB	BB	BB	BB	BB	BB	BB	BB	BB	BB	BB	BB	BB	BB	BB	BB	BB	BB	BB	BB	BB	BB	BB	BB	BB	BB	BB	BB	BB
rs3711357	11	61065104	BB	BB	BB	BB	BB	BB	BB	BB	BB	BB	BB	BB	BB	BB	BB	BB	BB	BB	BB	BB	BB	BB	BB	BB	BB	BB	BB	BB	BB	BB	BB	BB	BB	BB	BB	BB	BB	BB	BB	BB	BB	BB	BB	BB	BB	BB	BB
rs13481061	11	62605165	AA	AA	AA	AA	AA	AA	AA	AA	AA	AA	AA	AA	AA	AB	AA	AA	AA	AA	AA	AA	AA	AA	AA	AA	AA	AA	AA	AA	AA	AA	AA	AA	AA	AA	AA	AA	AA	AA	AA	AA	AA	AA	AA	AA	AA	AA	AA
rs13481071	11	64813366	BB	AB	AB	AB	AB	AB	BB	AB	AB	BB	BB	AB	BB	AB	BB	BB	BB	BB	AA	AA	BB	BB	AB	AB	AB	AB	BB	AA	BB	AB	AB	BB	AB	BB	AA	BB	AB	AB	AB	AA	AA	BB	AA	AA	BB	AA	BB
rs13481076	11	66331400	BB	BB	BB	BB	BB	BB	BB	BB	BB	BB	BB	BB	BB	BB	BB	BB	BB	BB	BB	BB	BB	BB	BB	BB	BB	BB	BB	BB	BB	BB	BB	BB	BB	BB	BB	BB	BB	BB	BB	BB	BB	BB	BB	BB	BB	BB	BB
rs13481084	11	68383073	BB	AB	AB	AB	AB	AA	AB	AB	AA	BB	AB	AA	BB	AB	AB	BB	AB	AA	AA	AA	AB	BB	AB	AB	AB	AB	AB	AA	BB	AB	AB	AB	AA	BB	AA	BB	AB	AA	AB	AA	AA	AA	AA	AA	AA	AA	AB
rs6197743	11	69789936	AA	AB	AB	AB	AB	BB	AB	AB	BB	AA	AB	BB	AA	AB	AB	AA	AB	BB	BB	BB	AB	AA	AB	AB	AB	AB	AB	BB	AA	AB	AB	AB	BB	AA	BB	AA	AB	BB	AB	BB	BB	BB	BB	BB	BB	BB	AB
mCV24113391	11	71092401	BB	BB	BB	BB	BB	BB	BB	BB	BB	BB	BB	BB	BB	BB	BB	BB	BB	BB	BB	BB	BB	BB	BB	BB	BB	BB	BB	BB	BB	BB	BB	BB	BB	BB	BB	BB	BB	BB	BB	BB	BB	BB	BB	BB	BB	BB	BB
rs13481094	11	72446973	AA	AA	AA	AA	AA	AA	AA	AA	AA	AA	AA	AA	AA	AA	AA	AA	AA	AA	AA	AA	AA	AA	AA	AA	AA	AA	AA	AA	AA	AA	AA	AA	AA	AA	AA	AA	AA	AA	AA	AA	AA	AA	AA	AA	AA	AA	AA
rs3701609	11	72876179	AA	AB	AB	AB	AB	BB	AB	AB	BB	AA	BB	BB	AB	BB	AB	AB	AB	BB	BB	BB	AB	AA	BB	AB	AB	AB	AB	BB	AA	AB	AB	AB	BB	AB	BB	AA	AB	BB	AB	BB	BB	BB	BB	BB	BB	BB	AB
rs13481109	11	76207708	BB	BB	BB	BB	BB	BB	BB	BB	BB	BB	BB	BB	BB	BB	BB	BB	BB	BB	BB	BB	BB	BB	BB	BB	BB	BB	BB	BB	BB	BB	BB	BB	BB	BB	BB	BB	BB	BB	BB	BB	BB	BB	BB	BB	BB	BB	BB
rs13481119	11	79159755	BB	BB	BB	BB	BB	BB	BB	BB	BB	BB	BB	BB	BB	BB	BB	BB	BB	BB	BB	BB	BB	BB	BB	BB	BB	BB	BB	BB	BB	BB	BB	BB	BB	BB	BB	BB	BB	BB	BB	BB	BB	BB	BB	BB	BB	BB	BB
rs6259742	11	82221268	AA	AA	AA	AA	AA	AA	AA	AA	AA	AA	AA	AA	AA	AA	AA	AA	AA	AA	AA	AA	AA	AA	AA	AA	AA	AA	AA	AA	AA	AA	AA	AA	AA	AA	AA	AA	AA	AA	AA	AA	AA	AA	AA	AA	AA	AA	AA
rs13481127	11	83014191	AA	AB	BB	AB	AB	BB	AB	AB	BB	AA	BB	BB	AB	BB	AB	AB	AB	BB	BB	AB	AB	AB	BB	AB	AB	AB	AB	BB	AA	AB	AB	AB	BB	AB	BB	AB	AB	BB	AB	BB	BB	BB	BB	BB	BB	BB	AB
rs3661657	11	84334033	BB	BB	BB	BB	BB	BB	BB	BB	BB	BB	BB	BB	BB	BB	BB	BB	BB	BB	BB	BB	BB	BB	BB	BB	BB	BB	BB	BB	BB	BB	BB	BB	BB	BB	BB	BB	BB	BB	BB	BB	BB	BB	BB	BB	BB	BB	BB
rs3719581	11	86560546	AA	AB	BB	AA	AA	BB	AB	AB	AA	AA	BB	AB	AB	AB	AA	AB	AA	AA	AB	AB	AA	AB	BB	AB	AA	AA	AA	BB	AA	AB	AA	AA	AA	AB	BB	AB	AB	BB	BB	AB	BB	AB	BB	BB	BB	BB	AB
rs13481145	11	88037356	BB	BB	BB	BB	BB	BB	BB	BB	BB	BB	BB	BB	BB	BB	BB	BB	BB	BB	BB	BB	BB	BB	BB	BB	BB	BB	BB	BB	BB	BB	BB	BB	BB	BB	BB	BB	BB	BB	BB	BB	BB	BB	BB	BB	BB	BB	BB
rs3688955	11	90207658	AA	AA	AA	AA	AA	AA	AA	AA	AA	AA	AA	AA	AA	AA	AA	AA	AA	AA	AA	AA	AA	AA	AA	AA	AA	AA	AA	AA	AA	AA	AA	AA	AA	AA	AA	AA	AA	AA	AA	AA	AA	AA	AA	AA	AA	AA	AA
rs13481161	11	92132381	AA	AA	AA	AA	AA	AA	AA	AA	AA	AA	AA	AA	AA	AA	AA	AA	AA	AA	AA	AA	AA	AA	AA	AA	AA	AA	AA	AA	AA	AA	AA	AA	AA	AA	AA	AA	AA	AA	AA	AA	AA	AA	AA	AA	AA	AA	AA
rs3714299	11	92734680	AA	AA	AA	AA	AA	AA	AA	AA	AA	AA	AA	AA	AA	AA	AA	AA	AA	AA	AA	AA	AA	AA	AA	AA	AA	AA	AA	AA	AA	AA	AA	AA	AA	AA	AA	AA	AA	AA	AA	AA	AA	AA	AA	AA	AA	AA	AA
rs13481170	11	95299225	AB	AA	AA	BB	BB	BB	AB	BB	AB	AA	AB	AB	BB	BB	BB	BB	BB	AB	BB	AB	AB	BB	AB	AB	BB	BB	AB	BB	AB	AB	AB	AB	AB	AB	BB	AB	AB	AB	BB	AB	BB	BB	AB	BB	BB	BB	AB
rs13481173	11	96275988	BB	BB	BB	BB	BB	BB	BB	BB	BB	BB	BB	BB	BB	BB	BB	BB	BB	BB	BB	BB	BB	BB	BB	BB	BB	BB	BB	BB	BB	BB	BB	BB	BB	BB	BB	BB	BB	BB	BB	BB	BB	BB	BB	BB	BB	BB	BB
rs3661058	11	98590564	AB	AB	AB	AA	AA	AA	AB	AA	AB	BB	AA	AB	AA	AA	AA	AA	AA	AB	AA	AA	AB	AA	AA	AA	AA	AA	AB	AA	AB	AB	AB	AB	AB	AB	AA	AB	AB	AA	AA	AA	AA	AA	AA	AA	AA	AA	AB
rs3090212	11	99721952	BB	AB	AB	BB	BB	BB	BB	BB	BB	BB	AB	BB	BB	BB	BB	BB	BB	BB	BB	BB	BB	BB	AB	AB	BB	BB	BB	BB	BB	BB	BB	BB	BB	BB	BB	BB	BB	AB	BB	AB	BB	BB	AB	BB	BB	BB	BB
rs6393948	11	103272243	AA	AB	AB	AB	AA	AA	AA	AA	AA	AA	AB	AA	AA	AA	AA	AA	AA	AA	AA	AA	AA	AA	AB	AB	AA	AA	AA	AA	AA	AA	AB	AA	AA	AA	AA	AA	AA	AB	AA	AB	AA	AA	AB	AA	AA	AA	AA
rs3698446	11	104908478	AA	AA	AA	AA	AA	AB	AA	AA	AA	AA	AA	AA	AA	AA	AA	AA	AA	AA	AA	AA	AA	AA	AA	AA	AA	AA	AA	AA	AA	AA	AA	AA	AA	AA	AA	AA	AA	AA	AA	AA	AA	AA	AA	AA	AA	AA	AA
rs6386362	11	106649550	BB	BB	BB	BB	BB	BB	BB	BB	BB	BB	BB	BB	BB	BB	BB	BB	BB	BB	BB	BB	BB	BB	BB	BB	BB	BB	BB	BB	BB	BB	BB	BB	BB	BB	BB	BB	BB	BB	BB	BB	BB	BB	BB	BB	BB	BB	BB
rs6370458	11	109065922	BB	AB	AB	AB	BB	BB	BB	BB	BB	BB	AB	BB	BB	BB	BB	BB	BB	BB	BB	BB	BB	BB	AB	AB	BB	BB	BB	BB	BB	BB	AB	BB	BB	BB	BB	BB	BB	AB	BB	AB	BB	BB	AB	BB	BB	BB	BB
rs13481227	11	110120256	AA	AA	AA	AA	AA	AA	AA	AA	AA	AA	AA	AA	AA	AA	AA	AA	AA	AA	AA	AA	AA	AA	AA	AA	AA	AA	AA	AA	AA	AA	AA	AA	AA	AA	AA	AA	AA	AA	AA	AA	AA	AA	AA	AA	AA	AA	AA
rs3672597	11	111905327	AA	AA	AA	AA	AA	AA	AA	AA	AA	AA	AA	AA	AA	AA	AA	AA	AA	AA	AA	AA	AA	AA	AA	AA	AA	AA	AA	AA	AA	AA	AA	AA	AA	AA	AA	AA	AA	AA	AA	AA	AA	AA	AA	AA	AA	AA	AA
rs3699056	11	113674817	AB	AA	AB	AB	AA	AA	AB	AA	AA	AB	AA	AA	AA	AB	AA	AA	AA	AA	AA	AB	AA	AA	AA	AA	AA	AA	AA	AA	AB	AB	AA	AB	AA	AA	AA	AA	AB	AA	AA	AA	AA	AA	AA	AA	AA	AA	AA
rs13481247	11	115572156	BB	BB	BB	BB	BB	BB	BB	BB	BB	BB	BB	BB	BB	AB	BB	BB	BB	BB	BB	BB	BB	BB	BB	BB	BB	BB	BB	BB	BB	BB	BB	BB	BB	BB	BB	BB	BB	BB	BB	BB	BB	BB	BB	BB	BB	BB	BB
rs3712881	11	120738678	BB	BB	BB	BB	BB	BB	BB	BB	BB	BB	BB	BB	BB	BB	BB	BB	BB	BB	BB	BB	BB	BB	BB	BB	BB	BB	BB	BB	BB	BB	BB	BB	BB	BB	BB	BB	BB	BB	BB	BB	BB	BB	BB	BB	BB	BB	BB
rs3713137	12	4720216	AA	AA	AA	AA	AA	AA	AA	AA	AA	AA	AA	AA	AA	AA	AA	AA	AA	AA	AA	AA	AA	AA	AA	AA	AA	AA	AA	AA	AA	AA	AA	AA	AA	AA	AA	AA	AA	AA	AA	AA	AA	AA	AA	AA	AA	AA	AA
rs3653990	12	5131626	BB	AB	AB	AB	AB	BB	BB	BB	BB	BB	BB	BB	BB	BB	BB	BB	BB	BB	BB	BB	BB	BB	BB	BB	BB	BB	BB	BB	BB	BB	BB	BB	BB	BB	BB	BB	BB	BB	BB	BB	BB	BB	AB	BB	BB	BB	BB
rs13481281	12	5648778	BB	BB	BB	BB	BB	BB	BB	BB	BB	BB	BB	BB	BB	BB	BB	BB	BB	BB	BB	BB	BB	BB	BB	BB	BB	BB	BB	BB	BB	BB	BB	BB	BB	BB	BB	BB	BB	BB	BB	BB	BB	BB	BB	BB	BB	BB	BB
rs3678128	12	7371530	AA	AA	AA	AA	AA	AA	AA	AA	AA	AA	AA	AA	AA	AA	AA	AA	AA	AA	AA	AA	AA	AA	AA	AA	AA	AA	AA	AA	AA	AA	AA	AA	AA	AA	AA	AA	AA	AA	AA	AA	AA	AA	AA	AA	AA	AA	AA
rs6292954	12	10028881	BB	BB	BB	BB	BB	BB	BB	BB	BB	BB	BB	BB	BB	BB	BB	BB	BB	BB	BB	BB	BB	BB	BB	BB	BB	BB	BB	BB	BB	BB	BB	BB	BB	BB	BB	BB	BB	BB	BB	BB	BB	BB	BB	BB	BB	BB	BB
rs13481303	12	12036755	BB	BB	BB	BB	BB	BB	BB	BB	BB	BB	BB	BB	BB	BB	BB	BB	BB	BB	BB	BB	BB	BB	BB	BB	BB	BB	BB	BB	BB	BB	BB	BB	BB	BB	BB	BB	BB	BB	BB	BB	BB	BB	BB	BB	BB	BB	BB
rs3655057	12	13507742	AB	BB	BB	BB	BB	AB	AB	AB	AA	BB	AB	AB	BB	AB	AB	AB	AB	AA	AA	AB	AB	AB	AB	AB	AB	AA	AB	AB	AB	AB	AA	AB	AB	AB	AB	AA	BB	AB	AA	BB	AA	AB	AB	AA	AB	AA	BB
rs13481313	12	14987941	AA	AA	AA	AA	AA	AA	AA	AA	AA	AA	AA	AA	AA	AA	AA	AA	AA	AA	AA	AA	AA	AA	AA	AA	AA	AA	AA	AA	AA	AA	AA	AA	AA	AA	AA	AA	AA	AA	AA	AA	AA	AA	AA	AA	AA	AA	AA
rs3706330	12	16713381	AA	AA	AA	AA	AA	AA	AA	AA	AA	AA	AA	AA	AA	AA	AA	AA	AA	AA	AA	AA	AA	AA	AA	AA	AA	AA	AA	AA	AA	AA	AA	AA	AA	AA	AA	AA	AA	AA	AA	AA	AA	AA	AA	AA	AA	AA	AA
rs13481321	12	16811399	BB	BB	BB	BB	BB	BB	BB	BB	BB	BB	BB	BB	BB	BB	BB	BB	BB	BB	BB	BB	BB	BB	BB	BB	BB	BB	BB	BB	BB	BB	BB	BB	BB	BB	BB	BB	BB	BB	BB	BB	BB	BB	BB	BB	BB	BB	BB
rs13481324	12	17701648	AB	AA	AB	AA	AB	AA	AA	AB	AA	AB	AA	AB	AB	AA	AA	AB	AA	AA	AA	AB	AA	AB	AA	AA	AA	AA	AA	AA	AA	AA	AA	AA	AA	AA	AB	AA	AB	AA	AA	AA	AA	AA	AA	AA	AB	AA	AB
rs3717860	12	19689285	AA	AA	AA	AA	AA	AB	AA	AA	AA	AA	AA	AA	AA	AA	AA	AA	AA	AA	AA	AA	AA	AA	AA	AA	AA	AB	AA	AA	AA	AA	AA	AA	AA	AA	AA	AA	AA	AA	AA	AA	AA	AA	AA	AA	AA	AA	AA
rs6328018	12	21090189	AA	AA	AA	AA	AA	AB	AA	AA	AA	AA	AA	AA	AA	AA	AA	AA	AA	AA	AA	AA	AA	AA	AA	AA	AA	AA	AA	AA	AA	AA	AA	AA	AA	AA	AA	AA	AA	AA	AA	AA	AA	AA	AA	AA	AA	AA	AA
rs13481363	12	22949944	AA	AA	AA	AA	AA	AB	AB	AB	BB	AA	AB	AB	AA	AB	AB	AB	AB	BB	BB	AB	AB	AB	AB	AB	AB	BB	AB	AB	AB	AB	BB	AB	AB	AB	AB	BB	AA	AB	BB	AA	BB	BB	AB	BB	AB	BB	AA
rs3089800	12	23976362	AA	BB	AB	BB	AB	BB	BB	AB	BB	AB	BB	AB	AB	BB	BB	AB	BB	BB	BB	AB	BB	AB	BB	BB	BB	BB	BB	BB	BB	BB	BB	BB	BB	BB	AB	BB	AB	AB	BB	BB	BB	BB	BB	BB	AB	BB	AB
UT_12_24.561109	12	24901541	BB	BB	BB	BB	BB	BB	BB	BB	BB	BB	BB	BB	BB	BB	BB	BB	BB	BB	BB	BB	BB	BB	BB	BB	BB	BB	BB	BB	BB	BB	BB	BB	BB	BB	BB	BB	BB	BB	BB	BB	BB	BB	BB	BB	BB	BB	BB
rs13481371	12	25180902	AA	AA	AA	AA	AA	AA	AA	AA	AA	AA	AA	AA	AA	AA	AA	AA	AA	AA	AA	AA	AA	AA	AA	AA	AA	AA	AA	AA	AA	AA	AA	AA	AA	AA	AA	AA	AA	AA	AA	AA	AA	AA	AA	AA	AA	AA	AA
rs6223000	12	29204179	AA	AA	AA	AA	AA	AB	AB	AB	AB	AA	AB	AB	AA	AB	AA	AA	AA	BB	BB	AB	AA	AB	AB	AA	AB	BB	AB	AB	AB	AB	BB	AB	AB	AB	AB	AB	AA	AB	BB	AA	AB	AB	AB	BB	AB	AB	AA
rs13481392	12	30659819	AA	BB	AB	BB	AB	BB	BB	AB	BB	AB	BB	AB	AB	BB	AB	AB	AB	BB	BB	AB	BB	AB	BB	AB	BB	BB	BB	BB	BB	BB	BB	BB	BB	BB	AB	AB	AB	AB	BB	BB	AB	BB	BB	BB	AB	AB	AB
rs6311081	12	32032739	AB	AA	AA	AA	AA	AB	AB	BB	AB	AA	AB	BB	AB	AB	AA	AB	AB	BB	BB	AB	AA	BB	AB	AA	AB	BB	AB	AB	AB	AB	BB	AB	AB	AB	BB	AB	AA	AB	BB	AA	AB	AB	AB	BB	BB	AB	AA
rs3658100	12	33110635	BB	AA	AB	AA	AB	BB	BB	BB	AB	AB	AB	BB	AB	AB	AB	AB	AB	BB	BB	BB	AA	BB	AB	AB	AB	BB	AB	AB	AB	AB	BB	AB	AB	AB	BB	BB	AB	BB	BB	AA	BB	AB	AB	BB	BB	BB	AB
rs13481406	12	34954150	BB	BB	BB	BB	BB	BB	BB	BB	BB	BB	BB	BB	BB	BB	BB	BB	BB	BB	BB	BB	BB	BB	BB	BB	BB	BB	BB	BB	BB	BB	BB	BB	BB	BB	BB	BB	BB	BB	BB	BB	BB	BB	BB	BB	BB	BB	BB
rs13481408	12	35475720	AB	BB	BB	BB	BB	AB	AB	AA	AB	BB	AB	AA	AB	AB	BB	AB	AB	AA	AA	AB	BB	AA	AB	BB	AB	AA	AB	AB	AB	AB	AA	AB	AB	AB	AA	AB	BB	AB	AA	BB	AB	AB	AB	AA	AA	AB	BB
CEL-12_38788391	12	38788391	AA	AA	AA	AA	AA	AA	AA	AA	AA	AA	AA	AA	AA	AA	AA	AA	AA	AA	AA	AA	AB	AA	AA	AA	AA	AA	AA	AB	AA	AA	AA	AA	AA	AB	AA	AA	AA	AA	AA	AA	AA	AB	AA	AA	AA	AA	AA
rs3726096	12	39432172	AA	AA	AA	AA	AA	AA	AA	AA	AA	AA	AA	AA	AA	AA	AA	AA	AA	AA	AA	AA	AA	AA	AA	AA	AA	AA	AA	AA	AA	AA	AA	AA	AA	AA	AA	AA	AA	AA	AA	AA	AA	AA	AA	AA	AA	AA	AA
CEL-12_40646532	12	40646532	AA	AA	AA	AA	AA	AA	AA	AA	AA	AA	AA	AA	AA	AA	AA	AA	AA	AA	AA	AA	AB	AA	AA	AA	AA	AA	AA	AB	AA	AA	AA	AA	AA	AB	AA	AA	AA	AA	AA	AA	AA	AB	AA	AA	AA	AA	AA
gnf12.046.238	12	43135664	AA	AA	AA	AA	AA	AA	AA	AA	AA	AA	AA	AA	AA	AA	AA	AA	AA	AA	AA	AA	AA	AA	AA	AA	AA	AA	AA	AA	AA	AA	AA	AA	AA	AA	AA	AA	AA	AA	AA	AA	AA	AA	AA	AA	AA	AA	AA
rs13481454	12	47738222	BB	BB	BB	BB	BB	BB	BB	BB	BB	BB	BB	BB	BB	BB	BB	BB	BB	BB	BB	BB	BB	BB	BB	BB	BB	BB	BB	BB	BB	BB	BB	BB	BB	BB	BB	BB	BB	BB	BB	BB	BB	BB	BB	BB	BB	BB	BB
rs3670749	12	48181013	AB	BB	BB	BB	BB	AB	AB	AA	AB	BB	AB	AA	AB	AB	BB	AB	AB	AB	AA	AB	BB	AA	AB	BB	AB	AA	BB	BB	AB	AB	AA	BB	AB	AB	AA	BB	BB	BB	AA	BB	AB	BB	BB	AB	AB	AB	BB
rs3700857	12	49142988	AA	AA	AA	AA	AA	AA	AA	AA	AA	AA	AA	AA	AA	AA	AA	AA	AA	AA	AA	AA	AA	AA	AA	AA	AA	AA	AA	AA	AA	AA	AA	AA	AA	AA	AA	AA	AA	AA	AA	AA	AA	AA	AA	AA	AA	AA	AA
rs13481466	12	51192106	BB	BB	BB	BB	BB	BB	BB	BB	BB	BB	BB	BB	BB	BB	BB	BB	BB	BB	BB	BB	AB	BB	BB	BB	BB	BB	BB	AB	BB	BB	BB	BB	BB	AB	BB	BB	BB	BB	BB	BB	BB	BB	BB	BB	BB	BB	BB
rs3706319	12	53150903	BB	BB	BB	BB	BB	BB	BB	BB	BB	BB	BB	BB	AB	BB	BB	AB	BB	BB	BB	BB	BB	BB	BB	BB	AB	BB	BB	BB	BB	BB	BB	AB	BB	BB	BB	BB	BB	BB	BB	BB	BB	BB	BB	AB	BB	BB	BB
mCV22351241	12	54143643	AA	AA	AA	AA	AA	AA	AA	AA	AA	AA	AA	AA	AA	AA	AA	AA	AA	AA	AA	AA	AA	AA	AA	AA	AA	AA	AA	AA	AA	AA	AA	AA	AA	AA	AA	AA	AA	AA	AA	AA	AA	AA	AA	AA	AA	AA	AA
rs3677344	12	59848542	AB	AA	AB	AA	AA	AB	AB	BB	AB	AA	AB	BB	AB	AB	AA	AB	AB	AB	BB	AB	AB	BB	AB	AA	AB	BB	AA	AB	AB	AB	BB	AA	AB	BB	BB	AA	AA	AA	BB	AA	AB	AB	AA	AB	AB	AB	AA
rs6344105	12	63022076	AB	BB	BB	BB	BB	AB	AB	AA	AB	BB	AB	AA	AB	AB	BB	AB	AB	AB	AA	AB	BB	AA	AB	BB	AB	AA	BB	BB	AB	AB	AA	BB	AB	AB	AA	BB	BB	BB	AA	BB	AB	AB	BB	AB	AB	AB	BB
rs13481514	12	64869269	AA	AA	AA	AA	AA	AA	AA	AA	AA	AA	AA	AA	AA	AA	AA	AA	AA	AA	AA	AA	AA	AA	AA	AA	AA	AA	AA	AA	AA	AA	AA	AA	AA	AA	AA	AA	AA	AA	AA	AA	AA	AA	AA	AA	AA	AA	AA
rs13481521	12	66729742	BB	BB	BB	BB	BB	BB	BB	BB	BB	BB	BB	BB	BB	BB	BB	BB	BB	BB	BB	BB	BB	BB	BB	BB	BB	BB	BB	BB	BB	BB	BB	BB	BB	BB	BB	BB	BB	BB	BB	BB	BB	BB	BB	BB	BB	BB	BB
rs13481527	12	68166409	AA	AA	AA	AA	AA	AA	AA	AA	AA	AA	AA	AA	AA	AA	AA	AA	AA	AA	AA	AA	AA	AA	AA	AA	AA	AA	AA	AA	AA	AA	AA	AA	AA	AA	AA	AA	AA	AA	AA	AA	AA	AA	AA	AA	AA	AA	AA
rs3655558	12	70010856	AA	AA	AA	AA	AA	AA	AA	AA	AA	AA	AA	AA	AA	AA	AA	AA	AA	AA	AA	AA	AA	AA	AA	AA	AA	AA	AA	AA	AA	AA	AA	AA	AA	AA	AA	AA	AA	AA	AA	AA	AA	AA	AA	AA	AA	AA	AA
gnf12.077.067	12	73900965	AA	AA	AB	AA	AA	AA	AA	AA	AA	AA	AA	AA	AA	AA	AA	AA	AA	AA	AA	AA	AB	AA	AA	AB	AA	AA	AA	AA	AA	AA	AB	AA	AA	AB	AA	AA	AA	AA	AA	AA	AA	AA	AA	AB	AA	AA	AA
rs3662628	12	74558132	AA	AA	AA	AA	AA	AA	AA	AA	AA	AA	AA	AA	AA	AA	AA	AA	AA	AA	AA	AA	AA	AA	AA	AA	AA	AA	AA	AA	AA	AA	AA	AA	AA	AA	AA	AA	AA	AA	AA	AA	AA	AA	AA	AA	AA	AA	AA
rs13481556	12	75962840	BB	BB	BB	BB	BB	BB	BB	BB	BB	BB	BB	BB	BB	BB	BB	BB	BB	BB	BB	BB	BB	BB	BB	BB	BB	BB	BB	BB	BB	BB	BB	BB	BB	BB	BB	BB	BB	BB	BB	BB	BB	BB	BB	BB	BB	BB	BB
rs13481561	12	77468587	BB	BB	BB	BB	BB	AB	BB	BB	BB	BB	BB	BB	BB	BB	BB	BB	BB	BB	BB	BB	BB	BB	BB	BB	BB	BB	BB	BB	BB	BB	BB	BB	BB	BB	BB	BB	BB	BB	BB	BB	BB	BB	BB	BB	BB	BB	BB
rs13481565	12	79092079	BB	BB	BB	BB	BB	BB	BB	BB	BB	BB	BB	BB	BB	BB	BB	BB	BB	BB	BB	BB	BB	BB	BB	BB	BB	BB	BB	BB	BB	BB	BB	BB	BB	BB	BB	BB	BB	BB	BB	BB	BB	BB	BB	BB	BB	BB	BB
CEL-12_84750094	12	84750094	BB	BB	BB	BB	BB	BB	BB	BB	BB	BB	BB	BB	BB	BB	BB	BB	BB	BB	BB	BB	BB	BB	BB	BB	BB	BB	BB	BB	BB	BB	BB	BB	BB	BB	BB	BB	BB	BB	BB	BB	BB	BB	BB	BB	BB	BB	BB
rs13481588	12	86574038	AA	AA	AA	AA	AA	AA	AA	AA	AA	AA	AA	AA	AA	AA	AA	AA	AA	AA	AA	AA	AA	AA	AA	AA	AA	AA	AA	AA	AA	AA	AA	AA	AA	AA	AA	AA	AA	AA	AA	AA	AA	AA	AA	AA	AA	AA	AA
rs6207869	12	88966851	BB	BB	BB	BB	BB	BB	BB	BB	BB	BB	BB	BB	BB	BB	BB	BB	BB	BB	BB	BB	BB	BB	BB	BB	BB	BB	BB	BB	BB	BB	BB	BB	BB	BB	BB	BB	BB	BB	BB	BB	BB	BB	BB	BB	BB	BB	BB
rs13481599	12	90714740	BB	BB	BB	BB	BB	BB	BB	BB	BB	BB	BB	BB	BB	BB	BB	BB	BB	BB	BB	BB	BB	BB	BB	BB	BB	BB	BB	BB	BB	BB	BB	BB	BB	BB	BB	BB	BB	BB	BB	BB	BB	BB	BB	BB	BB	BB	BB
rs3716084	12	94501426	BB	BB	BB	BB	BB	BB	BB	BB	BB	BB	BB	BB	BB	BB	BB	BB	BB	BB	BB	BB	BB	BB	BB	BB	BB	BB	BB	BB	BB	BB	BB	BB	BB	BB	BB	BB	BB	BB	BB	BB	BB	BB	BB	BB	BB	BB	BB
rs13481614	12	95793494	AA	AA	AA	AA	AA	AA	AA	AA	AA	AA	AA	AA	AA	AA	AA	AA	AA	AA	AA	AA	AA	AA	AA	AA	AA	AA	AA	AA	AA	AA	AA	AA	AA	AA	AA	AA	AA	AA	AA	AA	AA	AA	AA	AA	AA	AA	AA
rs13481618	12	97207111	AB	AB	BB	AB	BB	AB	AB	AA	AB	BB	AB	AA	AB	BB	AA	AA	BB	AB	AA	AB	AB	AA	AB	AB	AA	AA	AB	AB	AB	AB	AA	AB	AB	AA	AA	AB	AB	BB	AA	AB	AA	AB	AA	AA	AB	AA	BB
rs8273308	12	99106508	BB	BB	BB	BB	BB	BB	BB	BB	BB	BB	BB	BB	BB	BB	BB	BB	BB	BB	BB	BB	BB	BB	BB	BB	BB	BB	BB	BB	BB	BB	BB	BB	BB	BB	BB	BB	BB	BB	BB	BB	BB	BB	BB	BB	BB	BB	BB
rs13481632	12	101121028	BB	BB	BB	BB	BB	BB	BB	BB	BB	BB	BB	BB	BB	BB	BB	BB	BB	BB	BB	BB	BB	BB	BB	BB	BB	BB	BB	BB	BB	BB	BB	BB	BB	BB	BB	BB	BB	BB	BB	BB	BB	BB	BB	BB	BB	BB	BB
rs6390948	12	103432150	AA	AA	AA	AA	AA	AA	AA	AA	AA	AA	AA	AA	AA	AA	AA	AA	AA	AA	AA	AA	AA	AA	AA	AA	AA	AA	AA	AA	AA	AA	AA	AA	AA	AA	AA	AA	AA	AA	AA	AA	AA	AA	AA	AA	AA	AA	AA
CEL-12_104545022	12	104545022	AA	AA	AA	AA	AA	AA	AA	AA	AA	AA	AA	AA	AA	AA	AA	AA	AA	AA	AA	AA	AA	AA	AA	AA	AA	AA	AA	AA	AA	AA	AA	AA	AA	AA	AA	AA	AA	AA	AA	AA	AA	AA	AA	AA	AA	AA	AA
CEL-12_108727612	12	108727612	AA	AA	AA	AA	AA	AA	AA	AA	AA	AA	AA	AA	AA	AA	AA	AA	AA	AA	AA	AA	AA	AA	AA	AA	AA	AA	AA	AA	AA	AA	AA	AA	AA	AA	AA	AA	AA	AA	AA	AA	AA	AA	AA	AA	AA	AA	AA
rs6329833	12	114227574	AB	AB	AB	AB	AB	AB	AB	AA	AB	BB	AB	AA	AB	AB	AA	AA	BB	AA	AA	AB	BB	AA	AB	AB	AA	AA	AB	BB	AB	AB	AA	AB	AA	AA	AA	AB	AB	BB	AA	AB	AA	AB	AB	AB	AB	AA	AB
rs6215262	13	3556871	BB	BB	BB	BB	BB	BB	BB	BB	BB	BB	BB	BB	BB	BB	BB	BB	BB	BB	BB	BB	BB	BB	BB	BB	BB	BB	BB	BB	BB	BB	BB	BB	BB	BB	BB	BB	BB	BB	BB	BB	BB	BB	BB	BB	BB	BB	BB
rs13481668	13	4242635	BB	BB	BB	BB	BB	BB	BB	BB	BB	BB	BB	BB	BB	BB	BB	BB	BB	BB	BB	BB	BB	BB	BB	BB	BB	BB	BB	BB	BB	BB	BB	BB	BB	BB	BB	BB	BB	BB	BB	BB	BB	BB	BB	BB	BB	BB	BB
rs6301008	13	7490090	BB	BB	BB	BB	BB	BB	BB	BB	BB	BB	BB	BB	BB	BB	BB	BB	BB	BB	BB	BB	BB	BB	BB	BB	BB	BB	BB	BB	BB	BB	BB	BB	BB	BB	BB	BB	BB	BB	BB	BB	BB	BB	BB	BB	BB	BB	BB
rs13481683	13	9267297	AA	AA	AA	AA	AA	AB	AB	AB	AB	BB	AA	AA	AA	AB	AB	AA	AA	AA	AB	AB	AB	AA	AA	AB	AA	AB	AB	AA	AB	AB	AB	AB	AA	AA	AA	AB	AB	AA	AA	AA	AA	AB	AB	AA	AB	AA	AB
rs13481689	13	10721776	AB	AA	AB	AA	AA	BB	BB	AB	BB	BB	AA	BB	AB	AB	AB	AA	AA	AB	BB	AB	AB	AA	AB	BB	AA	AB	AB	AA	AB	BB	AB	AB	AB	AB	AB	BB	BB	AA	AB	AA	AB	AB	BB	AB	AB	AA	AB
rs13481697	13	12961456	AA	BB	AB	BB	BB	AA	AA	AB	AA	AA	BB	AA	AB	AB	AB	BB	BB	AB	AA	AB	AB	BB	AB	AA	BB	AB	BB	BB	AB	AA	AB	AB	AB	AB	AB	AA	AA	BB	AB	BB	AB	BB	AB	AB	AB	BB	BB
rs6348604	13	14769173	AB	AA	AB	AA	AA	AB	AB	AB	BB	BB	AA	AB	AA	AB	AB	AA	AA	AB	AB	AB	AB	AA	AA	AB	AA	AB	AA	AA	AB	AB	AB	AB	AB	AB	AA	BB	AB	AA	AA	AA	AB	AA	AA	AA	AB	AA	AB
rs13481706	13	15697964	AB	BB	BB	BB	BB	AB	AB	BB	BB	BB	BB	AB	AB	BB	BB	BB	BB	BB	AB	BB	BB	BB	AB	AB	BB	BB	BB	BB	BB	AB	BB	BB	BB	BB	AB	BB	AB	BB	AB	BB	BB	BB	AB	AB	BB	BB	BB
rs13481715	13	18523821	AA	AA	AA	AA	AA	AA	AA	AA	AA	AA	AA	AA	AA	AA	AA	AA	AA	AA	AA	AA	AA	AA	AA	AA	AA	AA	AA	AA	AA	AA	AA	AA	AA	AA	AA	AA	AA	AA	AA	AA	AA	AA	AA	AA	AA	AA	AA
rs6314295	13	19481485	BB	BB	BB	BB	BB	BB	BB	BB	BB	BB	BB	BB	BB	BB	BB	BB	BB	BB	BB	BB	BB	BB	BB	BB	BB	BB	BB	BB	BB	BB	BB	BB	BB	BB	BB	BB	BB	BB	BB	BB	BB	BB	BB	BB	BB	BB	BB
rs3679784	13	20286264	AB	AA	AA	AA	AA	AB	AB	AA	AB	AA	AA	BB	AA	AA	AA	AA	AA	AA	AB	AA	AA	AA	AB	AB	AA	AA	AA	AA	AA	AB	AA	AA	AB	AB	AB	AB	AA	AA	AA	AA	AA	AA	AA	AA	AA	AA	AA
rs3663223	13	22465317	AA	AA	AA	AA	AA	AA	AA	AA	AA	AA	AA	AA	AA	AA	AA	AA	AA	AA	AA	AA	AA	AA	AA	AA	AA	AA	AA	AA	AA	AA	AA	AA	AA	AA	AA	AA	AA	AA	AA	AA	AA	AA	AA	AA	AA	AA	AA
rs8267104	13	23085429	AB	BB	BB	BB	BB	AB	AB	BB	AB	BB	BB	AA	AB	BB	BB	AB	BB	AB	AB	BB	BB	AB	AB	AB	BB	BB	BB	BB	BB	AB	BB	BB	AB	AB	AB	AB	AB	BB	BB	BB	AB	BB	AB	AB	BB	BB	BB
rs6275055	13	25304682	AA	AA	AA	AA	AA	AA	AA	AA	AA	AA	AA	AA	AA	AA	AA	AA	AA	AA	AA	AA	AA	AA	AA	AA	AA	AA	AA	AA	AA	AA	AA	AA	AA	AA	AA	AA	AA	AA	AA	AA	AA	AA	AA	AA	AA	AA	AA
rs3710348	13	30653000	BB	BB	BB	BB	BB	BB	BB	BB	BB	BB	BB	BB	BB	BB	BB	BB	BB	BB	BB	BB	BB	BB	BB	BB	BB	BB	BB	BB	BB	BB	BB	BB	BB	BB	BB	BB	BB	BB	BB	BB	BB	BB	BB	BB	BB	BB	BB
rs3707097	13	33614779	AA	AA	AA	AA	AA	AA	AA	AA	AA	AA	AA	AA	AA	AA	AA	AA	AA	AA	AA	AA	AA	AA	AA	AA	AA	AA	AA	AA	AA	AA	AA	AA	AA	AA	AA	AA	AA	AA	AA	AA	AA	AA	AA	AA	AA	AA	AA
rs3725187	13	34496200	BB	BB	BB	BB	BB	BB	BB	BB	BB	BB	BB	BB	BB	BB	BB	BB	BB	BB	BB	BB	BB	BB	BB	BB	BB	BB	BB	BB	BB	BB	BB	BB	BB	BB	BB	BB	BB	BB	BB	BB	BB	BB	BB	BB	BB	BB	BB
rs13481764	13	35994885	AB	AB	BB	BB	AB	AA	AA	AA	AA	AB	AA	AA	AA	AA	AA	AB	BB	AB	AA	BB	AB	AB	AB	AB	AA	AB	BB	BB	BB	AB	AB	AB	AB	AA	AB	AA	AA	AB	AB	BB	AA	AB	AB	AB	AA	AB	AB
gnf13.035.637	13	36959616	AA	AA	AA	AA	AA	AA	AA	AA	AA	AA	AA	AA	AA	AA	AA	AA	AA	AA	AA	AA	AA	AA	AA	AA	AA	AA	AA	AA	AA	AA	AA	AA	AA	AA	AA	AA	AA	AA	AA	AA	AA	AA	AA	AA	AA	AA	AA
gnf13.038.133	13	39478973	AB	BB	BB	BB	BB	AB	AA	BB	AA	AB	AB	AB	AB	AB	AB	AB	BB	BB	AA	BB	AB	AB	AB	AB	BB	AB	BB	BB	BB	AB	AB	AB	BB	BB	AB	AB	AA	BB	BB	BB	BB	BB	AB	AB	AB	BB	AB
rs3712907	13	42620079	BB	BB	BB	BB	BB	BB	BB	BB	BB	BB	BB	BB	BB	BB	BB	BB	BB	BB	BB	BB	BB	BB	BB	BB	BB	BB	BB	BB	BB	BB	BB	BB	BB	BB	BB	BB	BB	BB	BB	BB	BB	BB	BB	BB	BB	BB	BB
rs3688207	13	44823434	AB	AA	AB	AA	AA	AA	AA	AA	AA	AB	AA	AA	AA	AA	AA	AA	AB	AB	AA	AB	AA	AA	AB	AB	AA	AA	AB	AB	AB	AB	AA	AB	AB	AA	AB	AA	AA	AA	AB	BB	AA	AA	AB	AB	AA	AA	AA
rs6411274	13	46624183	AA	AA	AA	AA	AA	AA	AA	AA	AA	AA	AA	AA	AA	AA	AA	AA	AA	AA	AA	AA	AA	AA	AA	AA	AA	AA	AA	AA	AA	AA	AA	AA	AA	AA	AA	AA	AA	AA	AA	AA	AA	AA	AA	AA	AA	AA	AA
rs6244558	13	47310947	AB	BB	AB	BB	BB	BB	BB	BB	BB	AB	BB	BB	BB	BB	BB	BB	AB	AB	BB	AB	BB	BB	AB	BB	BB	BB	AB	AB	AB	AB	BB	AB	AB	BB	AB	BB	AB	BB	AB	AA	BB	BB	AB	AB	BB	BB	BB
rs13481809	13	50702277	BB	BB	BB	BB	BB	BB	BB	BB	BB	BB	BB	BB	BB	BB	BB	BB	BB	BB	BB	BB	BB	BB	BB	BB	BB	BB	BB	BB	BB	BB	BB	BB	BB	BB	BB	BB	BB	BB	BB	BB	BB	BB	BB	BB	BB	BB	BB
rs3693942	13	54042656	AB	AB	AB	AA	AB	BB	BB	BB	BB	AB	BB	BB	AB	BB	BB	AB	AB	AB	BB	AA	AB	AB	AB	AB	BB	AB	AA	AA	AA	AB	AB	AB	AB	BB	AB	BB	AB	AA	AB	AA	AB	AB	AB	AB	BB	AB	AB
rs3720782	13	55330594	BB	BB	BB	BB	BB	BB	BB	BB	BB	BB	BB	BB	BB	BB	BB	BB	BB	BB	BB	BB	BB	BB	BB	BB	BB	BB	BB	BB	BB	BB	BB	BB	BB	BB	BB	BB	BB	BB	BB	BB	BB	BB	BB	BB	BB	BB	BB
gnf13.056.787	13	57848844	BB	BB	BB	AA	AB	BB	BB	BB	BB	BB	BB	BB	AB	BB	BB	AB	BB	BB	BB	AB	AB	AB	BB	AB	BB	AB	AB	AB	BB	BB	AB	BB	BB	BB	BB	BB	BB	AA	BB	BB	BB	AB	BB	BB	BB	AB	AB
rs3690198	13	59860578	BB	BB	BB	BB	BB	BB	BB	BB	BB	BB	BB	BB	BB	BB	BB	BB	BB	BB	BB	BB	BB	BB	BB	BB	BB	BB	BB	BB	BB	BB	BB	BB	BB	BB	BB	BB	BB	BB	BB	BB	BB	BB	BB	BB	BB	BB	BB
rs4229817	13	63888326	AB	AB	AB	AA	AA	AB	AB	AB	AB	AA	AA	AA	AA	AA	AA	AA	AA	AA	AA	AA	AA	AB	AA	AA	AB	AB	AB	AA	AB	AA	AB	AA	AA	AB	AA	AB	AA	AA	AA	AA	AA	AA	AA	AA	AA	AA	AA
rs3718727	13	65760534	AB	BB	BB	BB	BB	AB	AB	BB	AB	AB	AA	AB	AB	BB	AB	AB	AB	BB	AB	AB	AB	AB	AB	AB	BB	BB	BB	BB	AB	AB	BB	AB	BB	BB	BB	AB	AB	BB	BB	BB	BB	BB	AB	AB	AB	BB	AB
rs13481871	13	67736821	AA	AA	AA	AA	AA	AA	AA	AA	AA	AA	AA	AA	AA	AA	AA	AA	AA	AA	AA	AA	AA	AA	AA	AA	AA	AA	AA	AA	AA	AA	AA	AA	AA	AA	AA	AA	AA	AA	AA	AA	AA	AA	AA	AA	AA	AA	AA
rs13481880	13	70810674	BB	BB	BB	BB	BB	BB	BB	BB	BB	BB	BB	BB	BB	BB	BB	BB	BB	BB	BB	BB	BB	BB	BB	BB	BB	BB	BB	BB	BB	BB	BB	BB	BB	BB	BB	BB	BB	BB	BB	BB	BB	BB	BB	BB	BB	BB	BB
rs13481883	13	71955117	AB	BB	BB	AA	AB	AA	AA	AA	AB	AB	AA	AA	AA	AB	AA	AA	AA	AA	AA	AB	AA	AA	AB	AA	AA	AA	AB	AA	AB	AB	AA	AB	AA	AA	AA	AA	AB	AA	BB	AB	AB	AB	AA	AB	AA	AA	AA
rs13481893	13	74156236	AA	AA	AA	AA	AA	AA	AA	AA	AA	AA	AA	AA	AA	AA	AA	AA	AA	AA	AA	AA	AA	AA	AA	AA	AA	AA	AA	AA	AA	AA	AA	AA	AA	AA	AA	AA	AA	AA	AA	AA	AA	AA	AA	AA	AA	AA	AA
gnf13.079.671	13	77019901	BB	BB	BB	BB	BB	BB	BB	BB	BB	BB	BB	BB	BB	BB	BB	BB	BB	BB	BB	BB	BB	BB	BB	BB	BB	BB	BB	BB	BB	BB	BB	BB	BB	BB	BB	BB	BB	BB	BB	BB	BB	BB	BB	BB	BB	BB	BB
rs13481908	13	78683446	BB	BB	BB	BB	BB	BB	BB	BB	BB	BB	BB	BB	BB	BB	BB	BB	BB	BB	BB	BB	BB	BB	BB	BB	BB	BB	BB	BB	BB	BB	BB	BB	BB	BB	BB	BB	BB	BB	BB	BB	BB	BB	BB	BB	BB	BB	BB
mCV24625340	13	81332738	AA	AA	AA	AA	AA	AA	AA	AA	AA	AA	AA	AA	AA	AA	AA	AA	AA	AA	AA	AA	AA	AA	AA	AA	AA	AA	AA	AA	AA	AA	AA	AA	AA	AA	AA	AA	AA	AA	AA	AA	AA	AA	AA	AA	AA	AA	AA
rs3686443	13	83174585	BB	BB	BB	BB	BB	BB	BB	BB	BB	BB	BB	BB	BB	BB	BB	BB	BB	BB	BB	BB	BB	BB	BB	BB	BB	BB	BB	BB	BB	BB	BB	BB	BB	BB	BB	BB	BB	BB	BB	BB	BB	BB	BB	BB	BB	BB	BB
gnf13.088.732	13	84796434	AA	AA	AA	BB	AB	AB	AB	AA	AA	AA	AB	AA	AB	AB	AA	AB	AB	AB	AA	AA	AA	AA	AA	AB	AB	AA	AB	AB	AB	AA	AB	AA	AB	AA	AA	AA	AA	BB	AA	AB	AA	AB	AB	AA	AA	AA	AB
rs3655061	13	86241392	BB	BB	BB	AA	AB	AB	AB	BB	BB	BB	AB	BB	AB	AB	BB	AB	AB	AB	BB	BB	BB	BB	BB	AB	AB	BB	AB	AB	AB	BB	AB	BB	AB	BB	BB	BB	BB	AA	BB	AB	BB	AB	AB	BB	BB	BB	AB
rs6288319	13	87807463	AA	AA	AA	AA	AA	AA	AA	AA	AA	AA	AA	AA	AA	AA	AA	AA	AA	AA	AA	AA	AA	AA	AA	AA	AA	AA	AA	AA	AA	AA	AA	AA	AA	AA	AA	AA	AA	AA	AA	AA	AA	AA	AA	AA	AA	AA	AA
rs6316213	13	88817196	BB	BB	BB	BB	BB	BB	BB	BB	BB	BB	BB	BB	BB	BB	BB	BB	BB	BB	BB	BB	BB	BB	BB	BB	BB	BB	BB	BB	BB	BB	BB	BB	BB	BB	BB	BB	BB	BB	BB	BB	BB	BB	BB	BB	BB	BB	BB
gnf13.093.328	13	89447298	AA	AA	AA	AB	AA	AB	AB	AA	AA	AA	AA	AA	AB	AB	AA	AB	AB	AB	AA	AA	AA	AA	AA	AB	AB	AA	AB	AB	AB	AA	AB	AB	AB	AA	AA	AA	AA	AB	AA	AB	AA	AB	AB	AA	AA	AA	AA
rs13481961	13	94000606	AA	AA	AA	BB	AB	AA	AA	AA	AA	AA	AB	AA	AB	AB	AA	AB	AA	AA	AA	AA	AA	AA	AA	AB	AB	AA	AA	AA	AB	AA	AB	AA	AA	AA	AA	AA	AA	AA	AA	AA	AA	AB	AA	AA	AA	AA	AA
rs13481968	13	95596507	AB	AA	AA	BB	BB	AB	AB	AA	AA	AA	AB	AA	AB	BB	AA	AB	AA	AB	AA	AA	AA	AA	AA	AB	AB	AA	AB	AB	AB	AA	AB	AB	AB	AA	AA	AA	AA	AB	AA	AB	AA	AB	AB	AA	AA	AA	AA
rs4230027	13	97200857	BB	BB	BB	BB	BB	BB	BB	BB	BB	BB	BB	BB	BB	BB	BB	BB	BB	BB	BB	BB	BB	BB	BB	BB	BB	BB	BB	BB	BB	BB	BB	BB	BB	BB	BB	BB	BB	BB	BB	BB	BB	BB	BB	BB	BB	BB	BB
rs13481983	13	100181409	AB	BB	AB	AA	AA	AB	AB	BB	BB	AB	AB	BB	AB	AA	BB	AB	BB	AB	BB	BB	AB	BB	BB	AB	AB	BB	AB	AB	AB	AB	AB	AB	AB	BB	BB	AB	BB	AB	BB	AB	BB	AB	AB	BB	BB	BB	BB
rs6389588	13	100595006	BB	BB	BB	BB	BB	BB	BB	BB	AB	BB	BB	BB	BB	BB	AB	BB	AB	BB	BB	BB	AA	BB	BB	BB	BB	BB	BB	BB	BB	BB	BB	AA	BB	AB	BB	BB	AB	BB	BB	BB	AB	BB	BB	AB	AB	BB	AB
rs13481992	13	102442609	AB	BB	AB	AA	AA	AB	AB	BB	AB	AB	AB	BB	AB	AA	AB	AB	AB	AB	BB	BB	AA	BB	BB	AB	AB	BB	AB	AB	AB	AB	AB	AA	AB	AB	BB	AB	AB	AB	BB	AB	AB	AB	AB	AB	AB	BB	AB
rs13481996	13	103563881	AB	BB	AB	AA	AA	AB	AB	BB	BB	AB	AB	BB	AB	AA	AB	AB	BB	AB	BB	BB	AB	BB	BB	AB	AB	BB	AB	AB	AB	AB	AB	AB	AB	BB	BB	AB	BB	AB	BB	AB	BB	AB	AB	BB	BB	BB	BB
rs13482005	13	105593959	AA	AA	AA	AA	AA	AA	AA	AA	AB	AA	AA	AA	AA	AA	AA	AA	AB	AA	AA	AA	AB	AA	AA	AA	AA	AA	AA	AA	AA	AA	AA	AB	AA	AB	AA	AA	AB	AA	AA	AA	AB	AA	AA	AB	AB	AA	AB
rs13482011	13	107432985	AA	AA	AA	AA	AA	AA	AA	AA	AA	AA	AA	AA	AA	AA	AA	AA	AA	AA	AA	AA	AA	AA	AA	AA	AA	AA	AA	AA	AA	AA	AA	AA	AA	AA	AA	AA	AA	AA	AA	AA	AA	AA	AA	AA	AA	AA	AA
rs13482019	13	109707882	BB	BB	BB	BB	BB	BB	BB	BB	BB	BB	BB	BB	BB	BB	BB	BB	BB	BB	BB	BB	BB	BB	BB	BB	BB	BB	BB	BB	BB	BB	BB	BB	BB	BB	BB	BB	BB	BB	BB	BB	BB	BB	BB	BB	BB	BB	BB
gnf13.115.241	13	110861665	AB	AA	AA	AA	AA	AB	AA	AA	AA	AA	AA	AA	AA	AA	AA	AA	AA	AA	AA	AA	AA	AA	AA	AA	AA	AA	AA	AA	AA	AA	AA	AA	AA	AB	AA	AB	AA	AA	AA	AA	AA	AA	AA	AA	AA	AA	AA
rs6247696	13	112118515	AA	AA	AA	AA	AA	AA	AA	AA	AA	AA	AA	AA	AA	AA	AA	AA	AA	AA	AA	AA	AA	AA	AA	AA	AA	AA	AA	AA	AA	AA	AA	AA	AA	AA	AA	AA	AA	AA	AA	AA	AA	AA	AA	AA	AA	AA	AA
rs13482028	13	113209165	BB	BB	BB	BB	BB	BB	BB	BB	BB	BB	BB	BB	BB	BB	BB	BB	BB	BB	BB	BB	BB	BB	BB	BB	BB	BB	BB	BB	BB	BB	BB	BB	BB	BB	BB	BB	BB	BB	BB	BB	BB	BB	BB	BB	BB	BB	BB
rs4230144	14	3890426	BB	BB	BB	BB	BB	BB	BB	BB	BB	BB	BB	BB	BB	BB	BB	BB	BB	BB	BB	BB	BB	BB	BB	BB	BB	BB	BB	BB	BB	BB	BB	BB	BB	BB	BB	BB	BB	BB	BB	BB	BB	BB	BB	BB	BB	BB	BB
rs6322899	14	5945767	BB	BB	AB	BB	AA	BB	BB	BB	AB	BB	BB	BB	BB	AB	AB	BB	BB	AB	AB	AB	AB	AB	AB	AB	BB	AB	AB	BB	AB	BB	BB	BB	BB	BB	BB	BB	AB	AB	BB	BB	AB	AB	AB	AB	BB	BB	BB
rs13482084	14	8848582	BB	BB	BB	BB	BB	BB	BB	BB	BB	BB	BB	BB	BB	BB	BB	BB	BB	BB	BB	BB	BB	BB	BB	BB	BB	BB	BB	BB	BB	BB	BB	BB	BB	BB	BB	BB	BB	BB	BB	BB	BB	BB	BB	BB	BB	BB	BB
rs6290836	14	9149500	AA	AA	AA	AA	AA	AA	AA	AA	AA	AA	AA	AA	AA	AA	AA	AA	AA	AA	AA	AA	AA	AA	AA	AA	AA	AA	AA	AA	AA	AA	AA	AA	AA	AA	AA	AA	AA	AA	AA	AA	AA	AA	AA	AA	AA	AA	AA
rs3719629	14	12874743	BB	BB	BB	BB	BB	BB	BB	BB	BB	BB	BB	BB	BB	BB	BB	BB	BB	BB	BB	BB	BB	BB	BB	BB	BB	BB	BB	BB	BB	BB	BB	BB	BB	BB	BB	BB	BB	BB	BB	BB	BB	BB	BB	BB	BB	BB	BB
rs3696385	14	14028895	AA	AA	AA	AA	AB	AA	AA	AA	AA	AA	AA	AA	AA	AA	AA	AA	AA	AA	AA	AA	AA	AA	AA	AA	AA	AA	AA	AA	AA	AA	AA	AA	AA	AA	AA	AA	AA	AA	AA	AA	AA	AA	AA	AA	AA	AA	AA
rs3687889	14	15973497	BB	BB	BB	BB	BB	BB	BB	BB	BB	BB	BB	BB	BB	BB	BB	BB	BB	BB	BB	BB	BB	BB	BB	BB	BB	BB	BB	BB	BB	BB	BB	BB	BB	BB	BB	BB	BB	BB	BB	BB	BB	BB	BB	BB	BB	BB	BB
rs13482096	14	19006267	AA	AA	AA	AA	AA	AA	AA	AA	AA	AA	AA	AA	AA	AA	AA	AA	AA	AA	AA	AA	AA	AA	AA	AA	AA	AA	AA	AA	AA	AA	AA	AA	AA	AA	AA	AA	AA	AA	AA	AA	AA	AA	AA	AA	AA	AA	AA
rs3692121	14	20092583	BB	BB	BB	BB	BB	BB	BB	BB	BB	BB	BB	BB	BB	BB	BB	BB	BB	BB	BB	BB	BB	BB	BB	BB	BB	BB	BB	BB	BB	BB	BB	BB	BB	BB	BB	BB	BB	BB	BB	BB	BB	BB	BB	BB	BB	BB	BB
rs13482104	14	22364262	BB	BB	BB	BB	BB	BB	BB	BB	BB	BB	BB	BB	BB	BB	BB	BB	BB	BB	BB	BB	BB	BB	BB	BB	BB	BB	BB	BB	BB	BB	BB	BB	BB	BB	BB	BB	BB	BB	BB	BB	BB	BB	BB	BB	BB	BB	BB
rs6396829	14	24042337	AA	AB	AB	AB	AB	AB	AA	BB	AB	AA	AB	AB	AB	AA	AB	AB	AB	AA	BB	AB	AA	BB	AB	AB	AB	BB	AB	AA	AB	AB	BB	AA	AB	AA	AA	AA	AB	AA	AA	AA	AA	AA	AA	AB	AA	AA	AA
rs4230248	14	27218513	AB	AA	AA	AB	AB	AB	BB	AA	AB	AB	AB	AB	AB	BB	AB	AB	AB	BB	AA	AB	AB	AA	AA	AA	AB	AA	AB	AB	AA	AB	AA	AA	AB	AA	BB	AB	AA	BB	AA	AB	AA	BB	AB	AA	BB	AA	AB
rs6313230	14	28306368	BB	BB	BB	BB	BB	BB	BB	BB	BB	BB	BB	BB	BB	BB	BB	BB	BB	BB	BB	BB	BB	BB	BB	BB	BB	BB	BB	BB	BB	BB	BB	BB	BB	BB	BB	BB	BB	BB	BB	BB	BB	BB	BB	BB	BB	BB	BB
rs3695383	14	29838823	AA	AA	AA	AA	AA	AA	AA	AA	AA	AA	AA	AA	AA	AA	AA	AA	AA	AA	AA	AA	AA	AA	AA	AA	AA	AA	AA	AA	AA	AA	AA	AA	AA	AA	AA	AA	AA	AA	AA	AA	AA	AA	AA	AA	AA	AA	AA
rs13482135	14	31429298	AB	BB	BB	AB	AB	AB	AA	BB	AB	AB	AB	AB	AB	AA	AB	AB	AB	AA	BB	AB	AB	BB	BB	BB	AB	BB	AB	AB	BB	AB	BB	BB	AB	BB	AA	AB	BB	AA	BB	AB	BB	AA	AB	BB	AA	BB	AB
rs3701775	14	33391532	BB	BB	BB	BB	BB	BB	BB	BB	BB	BB	BB	BB	BB	BB	BB	BB	BB	BB	BB	BB	BB	BB	BB	BB	BB	BB	BB	BB	BB	BB	BB	BB	BB	BB	BB	BB	BB	BB	BB	BB	BB	BB	BB	BB	BB	BB	BB
rs13482143	14	35609633	AA	AA	AA	AA	AA	AA	AA	AA	AA	AA	AA	AA	AA	AA	AA	AA	AA	AA	AA	AA	AA	AA	AA	AA	AA	AA	AA	AA	AA	AA	AA	AA	AA	AA	AA	AA	AA	AA	AA	AA	AA	AA	AA	AA	AA	AA	AA
rs13482148	14	37242020	AA	AA	AA	AA	AA	AA	AA	AA	AA	AA	AA	AA	AA	AA	AA	AA	AA	AA	AA	AA	AA	AA	AA	AA	AA	AA	AA	AA	AA	AA	AA	AA	AA	AA	AA	AA	AA	AA	AA	AA	AA	AA	AA	AA	AA	AA	AA
rs13482159	14	38359897	BB	BB	BB	BB	BB	BB	BB	BB	BB	BB	BB	BB	BB	BB	BB	BB	BB	BB	BB	BB	BB	BB	BB	BB	BB	BB	BB	BB	BB	BB	BB	BB	BB	BB	BB	BB	BB	BB	BB	BB	BB	BB	BB	BB	BB	BB	BB
rs13482170	14	41201261	BB	BB	BB	BB	BB	BB	BB	BB	BB	BB	BB	BB	BB	BB	BB	BB	BB	BB	BB	BB	BB	BB	BB	BB	BB	BB	BB	BB	BB	BB	BB	BB	BB	BB	BB	BB	BB	BB	BB	BB	BB	BB	BB	BB	BB	BB	BB
mCV24777660	14	42906842	BB	BB	BB	BB	BB	BB	BB	BB	BB	BB	BB	BB	AB	BB	BB	AB	BB	AB	BB	BB	BB	BB	BB	BB	BB	BB	BB	BB	BB	BB	BB	BB	BB	BB	BB	BB	AB	AB	AB	AB	AB	BB	AB	AB	BB	BB	BB
rs13482191	14	46619173	AA	AA	AA	AA	AA	AA	AA	AA	AA	AA	AA	AA	AA	AA	AA	AA	AA	AA	AA	AA	AA	AA	AA	AA	AA	AA	AA	AA	AA	AA	AA	AB	AA	AB	AA	AA	AB	AA	AA	AA	AB	AA	AA	AA	AA	AB	AA
rs13482193	14	47596815	BB	BB	BB	BB	BB	BB	BB	BB	BB	BB	BB	BB	BB	BB	BB	BB	BB	BB	BB	BB	BB	BB	BB	BB	BB	BB	BB	BB	BB	BB	BB	AB	BB	AB	BB	BB	AB	BB	BB	BB	AB	BB	BB	BB	BB	AB	BB
rs13482194	14	47801247	BB	BB	BB	BB	BB	BB	BB	BB	BB	BB	BB	BB	BB	BB	BB	BB	BB	BB	BB	BB	BB	BB	BB	BB	BB	BB	BB	BB	BB	BB	BB	BB	BB	BB	BB	BB	BB	BB	BB	BB	BB	BB	BB	BB	BB	BB	BB
rs3692863	14	50807707	BB	BB	BB	BB	BB	BB	BB	BB	BB	BB	BB	BB	BB	BB	BB	BB	BB	BB	BB	BB	BB	BB	BB	BB	BB	BB	BB	BB	BB	BB	BB	BB	BB	BB	BB	BB	BB	BB	BB	BB	BB	BB	BB	BB	BB	BB	BB
gnf14.055.608	14	52829293	AB	AB	AB	AB	BB	BB	BB	BB	BB	AB	AB	BB	BB	BB	BB	AB	BB	BB	BB	BB	AB	BB	AB	AB	AB	BB	BB	BB	AB	BB	BB	AB	BB	AB	AB	BB	BB	BB	AB	BB	AB	BB	BB	AA	BB	AB	BB
rs13482216	14	53885592	BB	BB	BB	BB	BB	BB	BB	BB	BB	BB	BB	BB	BB	BB	BB	BB	BB	BB	BB	BB	BB	BB	BB	BB	BB	BB	BB	BB	BB	BB	BB	BB	BB	BB	BB	BB	BB	BB	BB	BB	BB	BB	BB	BB	BB	BB	BB
rs3703075	14	54913181	BB	BB	BB	BB	BB	BB	BB	BB	BB	BB	BB	BB	BB	BB	BB	BB	BB	BB	BB	BB	BB	BB	BB	BB	BB	BB	BB	BB	BB	BB	BB	BB	BB	BB	BB	BB	BB	BB	BB	BB	BB	BB	BB	BB	BB	BB	BB
rs13482231	14	58969551	BB	BB	BB	BB	BB	BB	BB	BB	BB	BB	BB	BB	BB	BB	BB	BB	BB	BB	BB	BB	BB	BB	BB	BB	BB	BB	BB	BB	BB	BB	BB	AB	BB	AB	BB	BB	AB	BB	BB	BB	AB	BB	BB	BB	BB	AB	BB
rs3672425	14	60335045	AB	BB	BB	BB	BB	BB	BB	BB	BB	BB	BB	BB	BB	BB	BB	BB	BB	BB	BB	BB	BB	BB	BB	BB	BB	BB	BB	BB	BB	BB	BB	BB	BB	BB	BB	BB	BB	BB	BB	BB	BB	BB	BB	BB	BB	BB	BB
rs13482239	14	61543475	AA	AA	AA	AA	AA	AA	AA	AA	AA	AA	AA	AA	AA	AA	AA	AA	AA	AA	AA	AA	AA	AA	AA	AA	AA	AA	AA	AA	AA	AA	AA	AA	AA	AA	AA	AA	AA	AA	AA	AA	AA	AA	AA	AA	AA	AA	AA
rs13482247	14	63674408	AB	AA	AA	AA	AA	AA	AA	AA	AA	AA	AA	AA	AA	AA	AA	AA	AA	AA	AA	AA	AA	AA	AA	AA	AA	AA	AA	AA	AA	AA	AA	AA	AA	AA	AA	AA	AA	AA	AA	AA	AA	AA	AA	AA	AA	AA	AA
rs6156908	14	66473686	BB	BB	BB	BB	BB	BB	BB	BB	BB	BB	BB	BB	BB	BB	BB	BB	BB	BB	BB	BB	BB	BB	BB	BB	BB	BB	BB	BB	BB	BB	BB	BB	BB	BB	BB	BB	BB	BB	BB	BB	BB	BB	BB	BB	BB	BB	BB
rs13459144	14	67681669	AA	AA	AA	AA	AA	AA	AA	AA	AA	AA	AA	AA	AA	AA	AA	AA	AA	AA	AA	AA	AA	AA	AA	AA	AA	AA	AA	AA	AA	AA	AA	AA	AA	AA	AA	AA	AA	AA	AA	AA	AA	AA	AA	AA	AA	AA	AA
rs13482265	14	70793464	AA	AA	AA	AA	AA	AA	AA	AA	AA	AA	AA	AA	AA	AA	AA	AA	AA	AA	AA	AA	AA	AA	AA	AA	AA	AA	AA	AA	AA	AA	AA	AA	AA	AA	AA	AA	AA	AA	AA	AA	AA	AA	AA	AA	AA	AA	AA
rs3023413	14	71540901	AA	AA	AA	AA	AA	AA	AA	AA	AA	AA	AA	AA	AA	AA	AA	AA	AA	AA	AA	AA	AA	AA	AA	AA	AA	AA	AA	AA	AA	AA	AA	AA	AA	AA	AA	AA	AA	AA	AA	AA	AA	AA	AA	AA	AA	AA	AA
CEL-14_73162771	14	73162771	AA	AA	AA	AA	AA	AA	AA	AA	AA	AA	AA	AA	AA	AA	AA	AA	AA	AA	AA	AA	AA	AA	AA	AA	AA	AA	AA	AA	AA	AA	AA	AA	AA	AA	AA	AA	AA	AA	AA	AA	AA	AA	AA	AA	AA	AA	AA
rs6319148	14	75261976	AA	AA	AA	AA	AA	AA	AA	AA	AA	AA	AA	AA	AA	AA	AA	AA	AA	AA	AA	AA	AA	AA	AA	AA	AA	AA	AA	AA	AA	AA	AA	AA	AA	AA	AA	AA	AA	AA	AA	AA	AA	AA	AA	AA	AA	AA	AA
rs3708535	14	78686463	BB	BB	BB	BB	BB	BB	BB	BB	BB	BB	BB	BB	BB	BB	BB	BB	BB	BB	BB	BB	BB	BB	BB	BB	BB	BB	BB	BB	BB	BB	BB	BB	BB	BB	BB	BB	BB	BB	BB	BB	BB	BB	BB	BB	BB	BB	BB
rs13482296	14	80784363	AA	AA	AA	AA	AA	AA	AA	AA	AA	AA	AA	AA	AA	AA	AA	AA	AA	AA	AA	AA	AA	AA	AA	AA	AA	AA	AA	AA	AA	AA	AA	AA	AA	AA	AA	AA	AA	AA	AA	AA	AA	AA	AA	AA	AA	AA	AA
rs3692362	14	92002849	AA	AA	AA	AA	AA	AA	AA	AA	AA	AA	AA	AA	AA	AA	AA	AA	AA	AA	AA	AA	AA	AA	AA	AA	AA	AA	AA	AA	AA	AA	AA	AA	AA	AA	AA	AA	AA	AA	AA	AA	AA	AA	AA	AA	AA	AA	AA
rs6191117	14	92434091	AB	AB	AB	AA	BB	BB	BB	AB	BB	AB	AB	BB	BB	AB	AB	AB	BB	BB	BB	BB	AB	BB	AB	AB	AB	AB	BB	BB	AB	BB	BB	BB	BB	AB	BB	AB	BB	AB	BB	BB	AB	BB	BB	AB	BB	AB	BB
rs13482354	14	98188914	AB	AB	AB	BB	AA	AA	AA	AB	AA	AB	AB	AA	AA	AB	AB	AB	AA	AA	AB	AB	AB	AA	BB	AB	AB	AB	AA	AA	BB	AB	BB	AA	AA	AB	AA	AB	AB	AB	AA	AA	AB	AB	AA	AB	AB	AB	AA
rs3654132	14	98578208	AA	AA	AA	AA	AA	AA	AA	AA	AA	AA	AA	AA	AA	AA	AA	AA	AA	AA	AA	AA	AA	AA	AA	AA	AA	AA	AA	AA	AA	AA	AA	AA	AA	AA	AA	AA	AA	AA	AA	AA	AA	AA	AA	AA	AA	AA	AA
rs13482356	14	99047545	AA	AA	AA	AA	AA	AA	AA	AA	AA	AA	AA	AA	AA	AA	AA	AA	AA	AA	AA	AA	AA	AA	AA	AA	AA	AA	AA	AA	AA	AA	AA	AA	AA	AA	AA	AA	AA	AA	AA	AA	AA	AA	AA	AA	AA	AA	AA
gnf14.103.048	14	99774290	AA	AA	AA	AA	AA	AA	AA	AA	AA	AA	AA	AA	AA	AA	AA	AA	AA	AA	AA	AA	AA	AA	AA	AA	AA	AA	AA	AA	AA	AA	AA	AA	AA	AA	AA	AA	AA	AA	AA	AA	AA	AA	AA	AA	AA	AA	AA
rs3708779	14	103068000	AB	BB	BB	BB	BB	BB	BB	BB	BB	BB	BB	BB	BB	BB	BB	BB	BB	BB	BB	BB	BB	BB	BB	BB	BB	BB	BB	BB	BB	BB	BB	BB	BB	BB	BB	BB	BB	BB	BB	BB	BB	BB	BB	BB	BB	BB	BB
rs13482375	14	103981340	AB	AB	AB	AA	BB	BB	BB	AB	AB	AB	AB	AB	BB	AB	AB	AB	BB	BB	AB	AB	AB	AB	AA	AB	AB	AB	BB	BB	AB	AB	AA	BB	AB	AB	BB	AB	AB	AB	AB	BB	BB	AB	BB	AB	AB	AB	AB
rs3726052	14	104244696	AB	AB	AB	BB	AA	AA	AA	AB	AB	AB	AB	AB	AA	AB	AB	AB	AA	AA	AB	AB	AB	AB	BB	AB	AB	AB	AA	AA	AB	AB	BB	AA	AB	AB	AA	AB	AB	AB	AB	AA	AA	AB	AA	AB	AB	AB	AB
rs6256423	14	106108556	BB	BB	BB	BB	BB	BB	BB	BB	BB	BB	BB	BB	BB	BB	BB	BB	BB	BB	BB	BB	BB	BB	BB	BB	BB	BB	BB	BB	BB	BB	BB	BB	BB	BB	BB	BB	BB	BB	BB	BB	BB	BB	BB	BB	BB	BB	BB
rs6169105	14	109578622	AB	AB	AB	AA	BB	BB	BB	AB	AB	AB	AB	AB	BB	AB	AB	AB	BB	BB	AB	AB	AB	AB	AA	AB	AB	AB	AB	BB	AB	AB	AA	BB	AB	AB	BB	AB	AB	AB	AB	BB	BB	AB	BB	AB	AA	AB	AB
rs3665550	14	111354233	BB	BB	BB	BB	BB	BB	BB	BB	BB	BB	BB	BB	BB	BB	BB	BB	BB	BB	BB	BB	BB	BB	BB	BB	BB	BB	BB	BB	BB	BB	BB	BB	BB	BB	BB	BB	BB	BB	BB	BB	BB	BB	BB	BB	BB	BB	BB
rs13482398	14	112310948	BB	BB	BB	BB	AB	AB	BB	BB	BB	BB	AB	BB	AB	BB	AB	AB	AB	AB	AB	AB	AB	AB	AB	AB	AB	AB	AB	AA	AB	AB	BB	AB	AB	AA	AA	AB	AB	AB	AB	AB	AB	AB	AA	BB	BB	AB	AA
rs13482407	14	114388484	BB	BB	BB	BB	BB	BB	BB	BB	BB	BB	BB	BB	BB	BB	BB	BB	BB	BB	BB	BB	BB	BB	BB	BB	BB	BB	BB	BB	BB	BB	BB	BB	BB	BB	BB	BB	BB	BB	BB	BB	BB	BB	BB	BB	BB	BB	BB
rs13459176	15	3104758	AB	AA	BB	BB	AA	AB	AA	AB	BB	AB	AB	AB	AA	AB	AB	AB	AB	AA	BB	AB	AB	AB	AB	BB	BB	BB	AB	AA	AB	BB	BB	AB	AA	AA	AB	AB	BB	AB	AA	AB	AA	AB	AB	AB	AA	AB	AB
rs13482418	15	3498960	AB	AA	BB	BB	AB	BB	BB	BB	BB	AB	AB	BB	AB	AB	BB	BB	AB	AB	BB	AB	AB	BB	AB	BB	BB	BB	AB	AA	AB	BB	BB	AB	AB	AA	AB	BB	BB	AB	AB	AB	AA	AB	AB	AB	BB	AB	AB
CEL-15_4222769	15	4222769	AB	BB	AA	AA	BB	AB	BB	AB	AA	AB	AB	AB	BB	AB	AB	AB	AB	BB	AA	AB	AB	AB	AB	AA	AA	AA	AB	BB	AB	AA	AA	AB	BB	BB	AB	AB	AA	AB	BB	AB	BB	AB	AB	AB	BB	AB	AB
rs3665826	15	5744460	AA	AA	AA	AA	AA	AA	AA	AA	AA	AA	AA	AA	AA	AA	AA	AA	AA	AA	AA	AA	AA	AA	AA	AA	AA	AA	AA	AA	AA	AA	AA	AA	AA	AA	AA	AA	AA	AA	AA	AA	AA	AA	AA	AA	AA	AA	AA
CEL-15_8331158	15	8331158	BB	BB	BB	BB	BB	BB	BB	BB	BB	BB	BB	BB	BB	BB	BB	BB	BB	BB	BB	BB	BB	BB	BB	BB	BB	BB	BB	BB	BB	BB	BB	BB	BB	BB	BB	BB	BB	BB	BB	BB	BB	BB	BB	BB	BB	BB	BB
rs3711814	15	13122871	AB	BB	AB	AB	BB	AB	BB	AB	AA	AB	AB	AB	BB	AB	AB	AB	AB	BB	AA	AB	AB	AA	AB	AB	AA	AA	BB	BB	AB	AB	AB	AB	BB	BB	AB	AB	AB	AB	AB	BB	BB	AB	AB	BB	BB	AB	AB
CEL-15_14786403	15	14786403	BB	BB	BB	BB	BB	BB	BB	BB	BB	BB	BB	BB	BB	BB	BB	BB	BB	BB	BB	BB	BB	BB	BB	BB	BB	BB	BB	BB	BB	BB	BB	BB	BB	BB	BB	BB	BB	BB	BB	BB	BB	BB	BB	BB	BB	BB	BB
CEL-15_15482356	15	15482356	BB	BB	BB	BB	BB	BB	BB	BB	BB	BB	BB	BB	BB	BB	BB	BB	BB	BB	BB	BB	BB	BB	BB	BB	BB	BB	BB	BB	BB	BB	BB	BB	BB	BB	BB	BB	BB	BB	BB	BB	BB	BB	BB	BB	BB	BB	BB
rs13482455	15	16643375	BB	BB	AB	AB	AB	BB	AA	AB	BB	BB	BB	AB	AB	BB	AB	AB	BB	AB	BB	BB	BB	BB	AB	AB	BB	BB	AB	BB	BB	AB	AB	BB	AB	BB	BB	AB	AB	BB	BB	AB	BB	BB	BB	AB	AA	BB	BB
rs3715857	15	19261351	AA	AA	AB	AB	AB	AA	BB	AB	AA	AA	AA	AB	AB	AA	AB	AB	AA	AB	AA	AA	AA	AA	AB	AB	AA	AA	AB	AA	AA	AB	AB	AA	AB	AA	AA	AB	AB	AA	AA	AB	AA	AA	AA	AB	BB	AA	AA
rs13482469	15	20978602	AA	AA	AB	AB	AB	AA	BB	BB	AA	AA	AA	BB	AB	AA	AB	AB	AA	AB	AA	AA	AA	AA	AB	AB	AA	AA	AB	AA	AA	AB	AB	AA	AB	AA	AA	AB	AB	AA	AA	AB	AA	AA	AA	AB	BB	AA	AA
rs13482477	15	22545113	AA	AB	AA	AA	AB	AA	AA	AA	AA	AA	AA	AA	AB	AA	AA	AA	AA	AA	AA	AA	AA	AA	AA	AA	AA	AA	AA	AA	AA	AA	AA	AA	AA	AA	AA	AA	AA	AA	AA	AA	AA	AA	AA	AA	AA	AA	AA
rs13482482	15	24640823	AA	AA	AA	AA	AA	AA	AA	AA	AA	AA	AA	AA	AA	AA	AA	AA	AA	AA	AA	AA	AA	AA	AA	AA	AA	AA	AA	AA	AA	AA	AA	AA	AA	AA	AA	AA	AA	AA	AA	AA	AA	AA	AA	AA	AA	AA	AA
rs13482485	15	25491892	BB	BB	BB	BB	BB	BB	BB	BB	BB	BB	BB	BB	BB	BB	BB	BB	BB	BB	BB	BB	BB	BB	BB	BB	BB	BB	BB	BB	BB	BB	BB	BB	BB	BB	BB	BB	BB	BB	BB	BB	BB	BB	BB	BB	BB	BB	BB
rs13482497	15	28363926	BB	AB	BB	BB	AB	BB	BB	BB	BB	BB	BB	BB	AB	BB	BB	BB	BB	BB	BB	BB	BB	BB	BB	BB	BB	BB	BB	BB	BB	BB	BB	BB	BB	BB	BB	BB	BB	BB	BB	BB	BB	BB	BB	BB	BB	BB	BB
rs13482501	15	29311563	AA	AA	AA	AA	AA	AA	AA	AA	AA	AA	AA	AA	AA	AA	AA	AA	AA	AA	AA	AA	AA	AA	AA	AA	AA	AA	AA	AA	AA	AA	AA	AA	AA	AA	AA	AA	AA	AA	AA	AA	AA	AA	AA	AA	AA	AA	AA
rs13482504	15	30361234	AA	AA	AA	AA	AA	AA	AA	AA	AA	AA	AA	AA	AA	AA	AA	AA	AA	AA	AA	AA	AA	AA	AA	AA	AA	AA	AA	AA	AA	AA	AA	AA	AA	AA	AA	AA	AA	AA	AA	AA	AA	AA	AA	AA	AA	AA	AA
rs13482509	15	32096277	AB	BB	BB	BB	BB	BB	BB	BB	BB	BB	AB	BB	BB	BB	BB	BB	BB	BB	BB	BB	AB	BB	AB	BB	AB	BB	BB	AB	AB	AB	BB	AB	BB	AA	AA	BB	AB	BB	AB	BB	AA	AB	AB	AB	BB	AA	BB
rs6188239	15	34383985	AA	AA	AA	AA	AA	AA	AA	AA	AA	AA	AA	AA	AA	AA	AA	AA	AA	AA	AA	AA	AA	AA	AA	AA	AA	AA	AA	AA	AA	AA	AA	AA	AA	AA	AA	AA	AA	AA	AA	AA	AA	AA	AA	AA	AA	AA	AA
CEL-15_36490596	15	36490596	BB	BB	BB	BB	BB	BB	BB	BB	BB	BB	BB	BB	BB	BB	BB	BB	BB	BB	BB	BB	BB	BB	BB	BB	BB	BB	BB	BB	BB	BB	BB	BB	BB	BB	BB	BB	BB	BB	BB	BB	BB	BB	BB	BB	BB	BB	BB
rs3695416	15	38562542	AA	AA	AA	AA	AA	AA	AA	AA	AA	AA	AA	AA	AA	AA	AA	AA	AA	AA	AA	AA	AA	AA	AA	AA	AA	AA	AA	AA	AA	AA	AA	AA	AA	AA	AA	AA	AA	AA	AA	AA	AA	AA	AA	AA	AA	AA	AA
rs13482529	15	39096937	AA	AA	AA	AA	AA	AB	AA	AA	AA	AA	AA	AA	AA	AA	AA	AA	AA	AA	AA	AA	AA	AA	AA	AA	AA	AA	AA	AA	AA	AA	AA	AA	AA	AA	AA	AA	AA	AA	AA	AA	AA	AA	AA	AA	AA	AA	AA
rs3683326	15	41359817	BB	BB	BB	BB	BB	BB	BB	BB	BB	BB	BB	BB	BB	BB	BB	BB	BB	BB	BB	BB	BB	BB	BB	BB	BB	BB	BB	BB	BB	BB	BB	BB	BB	BB	BB	BB	BB	BB	BB	BB	BB	BB	BB	BB	BB	BB	BB
CEL-15_43206205	15	43206205	BB	BB	BB	BB	BB	BB	BB	BB	BB	BB	BB	BB	BB	BB	BB	BB	BB	BB	BB	BB	BB	BB	BB	BB	BB	BB	BB	BB	BB	BB	BB	BB	BB	BB	BB	BB	BB	BB	BB	BB	BB	BB	BB	BB	BB	BB	BB
rs13482543	15	43892080	BB	BB	BB	BB	BB	BB	BB	BB	BB	BB	BB	BB	BB	BB	BB	BB	BB	BB	BB	BB	BB	BB	BB	BB	BB	BB	BB	BB	BB	BB	BB	BB	BB	BB	BB	BB	BB	BB	BB	BB	BB	BB	BB	BB	BB	BB	BB
rs13482549	15	45665306	BB	AB	BB	BB	AB	BB	BB	BB	BB	BB	BB	BB	AB	BB	BB	BB	BB	BB	BB	BB	AB	BB	BB	BB	BB	BB	BB	AB	BB	BB	BB	BB	BB	AB	BB	BB	BB	BB	BB	AB	AB	BB	BB	BB	BB	AB	BB
rs13482558	15	47188758	BB	BB	BB	BB	BB	BB	BB	BB	BB	BB	BB	BB	BB	BB	BB	BB	BB	BB	BB	BB	BB	BB	BB	BB	BB	BB	BB	BB	BB	BB	BB	BB	BB	BB	BB	BB	BB	BB	BB	BB	BB	BB	BB	BB	BB	BB	BB
rs13482571	15	50021404	BB	BB	BB	BB	BB	BB	BB	BB	BB	BB	BB	BB	BB	BB	BB	BB	BB	BB	BB	BB	BB	BB	BB	BB	BB	BB	BB	BB	BB	BB	BB	BB	BB	BB	BB	BB	BB	BB	BB	BB	BB	BB	BB	BB	BB	BB	BB
rs3658705	15	51403508	BB	BB	BB	BB	BB	BB	BB	BB	BB	BB	BB	BB	BB	BB	BB	BB	BB	BB	BB	BB	BB	BB	BB	BB	BB	BB	BB	BB	BB	BB	BB	BB	BB	BB	BB	BB	BB	BB	BB	BB	BB	BB	BB	BB	BB	BB	BB
rs3707900	15	52526197	BB	BB	BB	BB	BB	BB	BB	BB	BB	BB	BB	BB	BB	BB	BB	BB	BB	BB	BB	BB	BB	BB	BB	BB	BB	BB	BB	BB	BB	BB	BB	BB	BB	BB	BB	BB	BB	BB	BB	BB	BB	BB	BB	BB	BB	BB	BB
rs13482585	15	54079758	AB	AA	AB	BB	AA	AB	AA	AA	AB	AA	AA	AA	AA	BB	AA	AA	BB	AA	AA	AA	AA	AB	AB	AA	AA	AA	BB	AA	AB	AB	AA	AA	AB	AA	AA	AB	AA	AB	AA	AA	AA	BB	BB	AA	AA	AA	BB
rs6400804	15	56998500	AB	AA	AB	BB	AA	AB	AA	AA	AB	AA	AA	AA	AA	BB	AA	AA	BB	AA	AA	AA	AA	AB	AB	AA	AA	AA	BB	AA	AB	AB	AA	AA	AB	AA	AA	AB	AA	AB	AA	AA	AA	BB	BB	AA	AA	AA	BB
rs13482595	15	58814425	AA	AA	AA	AA	AA	AA	AA	AA	AA	AA	AA	AA	AA	AA	AA	AA	AA	AA	AA	AA	AA	AA	AA	AA	AA	AA	AA	AA	AA	AA	AA	AA	AA	AA	AA	AA	AA	AA	AA	AA	AA	AA	AA	AA	AA	AA	AA
rs3683495	15	61406689	AB	AA	AB	BB	AA	AB	AA	AA	AB	AA	AA	AA	AA	BB	AA	AA	BB	AA	AA	AA	AA	AB	AB	AA	AA	AA	BB	AA	AB	AB	AA	AA	AB	AB	AA	AB	AA	AB	AA	AA	AA	BB	BB	AA	AA	AA	BB
rs13482602	15	61631955	AB	AA	AB	BB	AA	AB	AA	AA	AB	AA	AA	AA	AA	BB	AA	AA	BB	AA	AA	AA	AA	AB	AB	AA	AA	AA	BB	AA	AB	AB	AA	AA	AB	AB	AA	AB	AA	AB	AA	AA	AA	BB	BB	AA	AA	AA	BB
rs3677062	15	63677792	BB	BB	AB	AB	BB	AB	BB	BB	BB	BB	BB	BB	BB	AA	BB	BB	AB	BB	BB	BB	BB	BB	AB	BB	BB	BB	AB	BB	AB	AB	BB	BB	AB	AB	BB	AB	BB	BB	BB	BB	BB	AA	AA	BB	BB	BB	BB
rs6381737	15	65856370	BB	BB	BB	BB	BB	BB	BB	BB	BB	BB	BB	BB	BB	BB	BB	BB	BB	BB	BB	BB	BB	BB	BB	BB	BB	BB	BB	BB	BB	BB	BB	BB	BB	BB	BB	BB	BB	BB	BB	BB	BB	BB	BB	BB	BB	BB	BB
rs13482628	15	68143270	AA	AA	AA	AA	AA	AA	AA	AA	AA	AA	AA	AA	AA	AA	AA	AA	AA	AA	AA	AA	AA	AA	AA	AA	AA	AA	AA	AA	AA	AA	AA	AA	AA	AA	AA	AA	AA	AA	AA	AA	AA	AA	AA	AA	AA	AA	AA
rs13482629	15	68448503	BB	BB	BB	BB	BB	BB	BB	BB	BB	BB	BB	BB	BB	BB	BB	BB	BB	BB	BB	BB	BB	BB	BB	BB	BB	BB	BB	BB	BB	BB	BB	BB	BB	BB	BB	BB	BB	BB	BB	BB	BB	BB	BB	BB	BB	BB	BB
rs13482637	15	70770335	BB	BB	BB	BB	BB	BB	BB	BB	BB	BB	BB	BB	BB	BB	BB	BB	BB	BB	BB	BB	BB	BB	BB	BB	BB	BB	BB	BB	BB	BB	BB	BB	BB	BB	BB	BB	BB	BB	BB	BB	BB	BB	BB	BB	BB	BB	BB
rs13482642	15	72483350	AB	AA	AA	AB	AA	AA	AA	AA	AB	AA	AA	AA	AA	AA	AA	AA	AA	AA	AA	AA	AA	AB	AA	AA	AA	AA	AB	AA	AA	AA	AA	AA	AA	AA	AA	AA	AA	AA	AA	AA	AA	AA	AA	AA	AA	AA	AB
rs3660192	15	78151819	BB	BB	BB	BB	BB	BB	BB	BB	BB	BB	BB	BB	BB	BB	BB	BB	BB	BB	BB	BB	BB	BB	BB	BB	BB	BB	BB	BB	BB	BB	BB	BB	BB	BB	BB	BB	BB	BB	BB	BB	BB	BB	BB	BB	BB	BB	BB
rs13482661	15	79085767	AA	BB	AB	AA	AB	AB	AA	AB	AA	AB	BB	AB	AB	AA	AA	AA	AB	AA	AB	BB	AA	AB	AA	AB	BB	AB	AA	AA	AB	AB	AB	AB	AA	AB	BB	AA	AB	AB	BB	AB	AB	AA	AB	BB	AB	AB	AB
rs3665030	15	79719777	AA	BB	AB	AA	AB	AB	AA	AB	AA	AB	BB	AB	AB	AA	AA	AA	AB	AA	AB	BB	AA	AB	AA	AB	BB	AB	AA	AA	AB	AB	AB	AB	AA	AB	BB	AA	AB	AB	BB	AB	AB	AA	AB	BB	AB	AB	AB
rs6276391	15	82164497	AB	BB	BB	BB	BB	BB	AB	AB	BB	BB	BB	BB	AB	BB	AB	AB	BB	AB	BB	BB	BB	BB	BB	BB	BB	BB	BB	BB	BB	BB	BB	BB	BB	BB	BB	BB	BB	BB	BB	BB	BB	BB	BB	BB	AB	BB	BB
rs13482673	15	82560799	BB	BB	BB	BB	BB	BB	BB	BB	BB	BB	BB	BB	BB	BB	BB	BB	BB	BB	BB	BB	BB	BB	BB	BB	BB	BB	BB	BB	BB	BB	BB	BB	BB	BB	BB	BB	BB	BB	BB	BB	BB	BB	BB	BB	BB	BB	BB
rs3660367	15	85057715	AA	AA	AA	AA	AA	AB	AA	AA	AA	AA	AA	AA	AA	AA	AA	AA	AA	AA	AA	AA	AA	AA	AA	AA	AA	AA	AA	AA	AA	AA	AA	AA	AA	AA	AA	AA	AA	AA	AA	AA	AA	AA	AA	AA	AA	AA	AA
rs13482687	15	86303733	BB	AA	AB	BB	AB	AB	BB	AB	BB	AB	AA	AB	BB	BB	BB	AB	AB	BB	AB	AA	BB	AB	BB	AB	AA	AB	BB	BB	AB	AB	AB	AB	BB	AB	AA	BB	AB	AB	AA	AB	AB	BB	AB	AA	AB	AB	AB
rs13482695	15	88856958	AB	BB	AB	AB	AB	AB	AB	AB	AB	AB	BB	BB	AB	AA	AA	AB	AB	AB	BB	BB	AB	BB	AB	BB	AB	BB	AB	AA	AB	AB	BB	AB	AB	AB	BB	AB	BB	BB	BB	AB	AB	AB	AB	AB	AB	AB	BB
rs13482704	15	90816455	AA	AA	AA	AA	AA	AA	AA	AA	AA	AA	AA	AA	AB	AA	AA	AA	AA	AA	AA	AA	AB	AB	AB	AA	AA	AA	AA	AA	AB	AB	AA	AA	AA	AA	AA	AA	AA	AA	AA	AA	AB	AA	AA	AA	AA	AB	AA
rs13482712	15	92664963	AA	AA	AA	AA	AA	AA	AA	AA	AA	AA	AA	AA	AA	AA	AA	AA	AA	AA	AA	AA	AA	AA	AA	AA	AA	AA	AA	AA	AA	AA	AA	AA	AA	AA	AA	AA	AA	AA	AA	AA	AA	AA	AA	AA	AA	AA	AA
rs3719217	15	95679367	BB	AB	AB	AB	AB	AB	BB	AB	BB	AB	AA	AB	BB	BB	BB	BB	AB	BB	BB	AA	BB	BB	BB	AB	AA	AB	BB	BB	AB	AB	AB	AB	BB	AB	AB	BB	AB	AB	AA	AB	AB	AB	AB	AA	AB	AB	AB
rs6285067	15	95741617	BB	AB	AB	AB	AB	AB	BB	AB	BB	AB	AA	AB	BB	BB	BB	BB	AB	BB	BB	AA	BB	BB	BB	AB	AA	AB	BB	BB	AB	AB	AB	AB	BB	AB	AB	BB	AB	AB	AA	AB	AB	AB	AB	AA	AB	AB	AB
rs13482729	15	97550224	AA	AB	AB	AB	AB	AB	AA	AB	AA	AB	BB	AB	AA	AB	AA	AB	AB	AA	AA	BB	AA	AA	AA	AB	BB	AB	AB	AB	AB	AB	AB	AA	AB	AA	AB	AB	AB	AB	AB	BB	AB	AB	BB	BB	AB	AB	AB
rs13482738	15	100255519	BB	AB	AB	AB	AB	AB	BB	AB	BB	AB	AA	AB	BB	BB	BB	AB	AB	BB	BB	AB	BB	BB	AB	AB	AA	BB	AB	AB	AB	AA	AB	BB	AB	BB	AB	AB	AB	AB	AB	AA	AB	AB	AA	AA	AB	AB	AB
rs13482744	15	102030597	AA	AA	AA	AA	AB	AA	AA	AA	AB	AB	AA	AB	AA	AB	AB	AA	AB	BB	AA	AA	AB	AA	AA	AA	AA	AA	AA	AB	AA	AA	AA	AA	AB	AB	AA	AB	AA	AA	AA	AA	AB	AA	AA	AA	AA	AA	AA
rs13482751	15	103433393	BB	BB	BB	BB	BB	BB	BB	BB	BB	BB	BB	BB	BB	BB	BB	BB	BB	BB	AB	AB	AB	AB	BB	BB	BB	AB	BB	BB	AB	BB	BB	BB	BB	BB	BB	BB	BB	BB	BB	BB	BB	BB	BB	BB	BB	AB	BB
rs4152638	16	4009670	BB	BB	BB	BB	BB	BB	BB	BB	BB	BB	BB	BB	BB	BB	BB	BB	BB	BB	BB	BB	BB	BB	BB	BB	BB	BB	BB	BB	BB	BB	BB	BB	BB	BB	BB	BB	BB	BB	BB	BB	BB	BB	BB	BB	BB	BB	BB
rs4152790	16	4532147	BB	BB	BB	BB	BB	BB	BB	BB	BB	BB	BB	BB	BB	BB	BB	BB	BB	BB	BB	BB	BB	BB	BB	BB	BB	BB	BB	BB	BB	BB	BB	BB	BB	BB	BB	BB	BB	BB	BB	BB	BB	BB	BB	BB	BB	BB	BB
rs4158907	16	7650712	BB	BB	BB	BB	BB	BB	BB	BB	BB	BB	BB	BB	BB	BB	BB	BB	BB	BB	BB	BB	BB	BB	BB	BB	BB	BB	BB	BB	BB	BB	BB	BB	BB	BB	BB	BB	BB	BB	BB	BB	BB	BB	BB	BB	BB	BB	BB
rs4160288	16	9258154	AA	AA	AA	AA	AA	AA	AA	AA	AA	AA	AA	AA	AA	AA	AA	AA	AA	AA	AA	AA	AA	AA	AA	AA	AA	AA	AA	AA	AA	AA	AA	AA	AA	AA	AA	AA	AA	AA	AA	AA	AA	AA	AA	AA	AA	AA	AA
rs4162800	16	12215630	AA	AA	AA	AA	AA	AA	AA	AA	AA	AA	AA	AA	AA	AA	AA	AA	AA	AA	AA	AA	AA	AA	AA	AA	AA	AA	AA	AA	AA	AA	AA	AA	AA	AA	AA	AA	AA	AA	AA	AA	AA	AA	AA	AA	AA	AA	AA
rs4163196	16	13143895	BB	BB	BB	BB	BB	BB	BB	BB	BB	BB	AB	BB	BB	BB	BB	BB	BB	BB	BB	BB	AB	BB	BB	BB	BB	BB	BB	BB	BB	BB	BB	BB	BB	BB	BB	BB	BB	BB	BB	BB	BB	BB	BB	BB	BB	BB	BB
rs4165081	16	19654956	BB	BB	BB	BB	BB	BB	BB	BB	BB	BB	BB	BB	BB	BB	BB	BB	BB	BB	BB	BB	BB	BB	BB	BB	BB	BB	BB	BB	BB	BB	BB	BB	BB	BB	BB	BB	BB	BB	BB	BB	BB	BB	BB	BB	BB	BB	BB
rs4165440	16	24022362	AA	BB	AA	AB	AB	AB	AB	AA	BB	AA	BB	AB	AA	BB	AA	AA	AB	AB	AB	AA	AB	AB	AB	AB	AB	AB	AB	AA	AA	AA	AB	BB	AB	AB	BB	AA	BB	AA	AB	BB	AB	AB	AB	AB	AB	AB	AB
rs4165467	16	25257147	AB	AB	AB	AB	AB	AB	AB	AB	AB	AB	AB	AB	AB	AB	AB	AB	AB	AB	AB	AB	AB	AB	AB	AB	AB	AB	AB	AB	AB	AB	AB	AB	AB	AB	AB	AB	AB	AB	AB	AB	AB	AB	AB	AB	AB	AB	AB
rs4165602	16	27277369	AB	AA	BB	AB	AB	AA	AB	AA	AA	AB	AA	AA	AB	AA	AB	AB	AA	AA	AB	AB	AA	AB	AA	AA	AA	AB	AA	AB	AB	BB	AB	AA	AB	AB	AA	AB	AA	AB	AA	AA	AB	AA	AB	AB	AB	AB	AA
rs4167031	16	28698520	AA	AB	AA	AA	AB	AA	AA	AB	AB	AA	AA	BB	AA	AA	AA	AA	AA	AA	AA	AA	AA	AB	AA	AB	BB	AA	AA	AA	AA	AA	AA	AB	AA	AA	BB	AA	AB	AB	AB	AB	AA	AB	AB	AA	AB	AB	AB
rs4168640	16	30855920	AA	AA	AA	AA	AA	AA	AA	AA	AA	AA	AA	AA	AA	AA	AA	AA	AA	AA	AA	AA	AA	AA	AA	AA	AA	AA	AA	AA	AA	AA	AA	AA	AA	AA	AA	AA	AA	AA	AA	AA	AA	AA	AA	AA	AA	AA	AA
rs4170308	16	32338346	BB	BB	BB	BB	BB	BB	BB	BB	BB	BB	BB	BB	BB	BB	BB	BB	BB	BB	BB	BB	BB	BB	BB	BB	BB	BB	BB	BB	BB	BB	BB	BB	BB	BB	BB	BB	BB	BB	BB	BB	BB	BB	BB	BB	BB	BB	BB
rs4171932	16	34183107	BB	BB	BB	BB	BB	BB	BB	BB	BB	BB	BB	BB	BB	BB	BB	BB	BB	BB	BB	BB	BB	BB	BB	BB	BB	BB	BB	BB	BB	BB	BB	BB	BB	BB	BB	BB	BB	BB	BB	BB	BB	BB	BB	BB	BB	BB	BB
rs4172915	16	35504262	AB	AA	BB	BB	AB	AA	AB	AA	AA	AB	AA	AA	AA	AA	AB	AA	AA	AA	AB	AB	AA	AB	AB	AA	AA	AB	AA	AB	AB	BB	AB	AA	AB	AB	AA	AB	AA	AB	AA	AA	AA	AA	AB	AA	AB	AB	AA
rs4173902	16	37207323	AB	BB	AA	AA	AB	BB	AB	BB	BB	AB	BB	BB	BB	BB	AB	BB	BB	BB	AB	AB	BB	AB	AB	BB	BB	AB	BB	AB	AB	AA	AB	BB	AB	AB	BB	AB	BB	AB	BB	BB	BB	BB	AB	BB	AB	AB	BB
rs4175608	16	39046740	BB	BB	BB	BB	BB	BB	BB	BB	BB	BB	BB	BB	BB	BB	BB	BB	BB	BB	BB	BB	BB	BB	BB	BB	BB	BB	BB	BB	BB	BB	BB	BB	BB	BB	BB	BB	BB	BB	BB	BB	BB	BB	BB	BB	BB	BB	BB
rs4177651	16	40548715	AA	AA	AA	AA	AA	AA	AA	AA	AA	AA	AA	AA	AA	AA	AA	AA	AA	AA	AA	AA	AA	AA	AA	AA	AA	AA	AA	AA	AA	AA	AA	AA	AA	AA	AA	AA	AA	AA	AA	AA	AA	AA	AA	AA	AA	AA	AA
rs4179075	16	42205435	BB	BB	BB	BB	BB	BB	BB	BB	BB	BB	BB	BB	BB	BB	BB	BB	BB	BB	BB	BB	BB	BB	BB	BB	BB	BB	BB	BB	BB	BB	BB	BB	BB	BB	BB	BB	BB	BB	BB	BB	BB	BB	BB	BB	BB	BB	BB
rs4182243	16	46008686	AA	AA	AA	AA	AA	AB	AA	AA	AA	AA	AA	AB	AA	AA	AA	AA	AA	AA	AA	AA	AA	AA	AA	AA	AA	AB	AA	AA	AA	AA	AA	AA	AA	AA	AA	AA	AA	AA	AA	AA	AA	AA	AA	AA	AB	AA	AA
rs4183448	16	47148630	BB	BB	BB	BB	BB	BB	BB	BB	BB	BB	BB	BB	BB	BB	BB	BB	BB	BB	BB	BB	BB	BB	BB	BB	BB	BB	BB	BB	BB	BB	BB	BB	BB	BB	BB	BB	BB	BB	BB	BB	BB	BB	BB	BB	BB	BB	BB
rs4185639	16	50209266	AA	AA	AA	AA	AA	AA	AA	AA	AA	AA	AA	AA	AA	AA	AA	AA	AA	AA	AA	AA	AA	AA	AA	AA	AA	AA	AA	AA	AA	AA	AA	AA	AA	AA	AA	AA	AA	AA	AA	AA	AA	AA	AA	AA	AA	AA	AA
rs4186744	16	51371684	AB	BB	AA	AA	AB	BB	AB	BB	AB	AA	BB	BB	BB	AB	AB	BB	BB	BB	BB	AB	BB	BB	AB	BB	BB	BB	AB	AB	AB	AB	BB	BB	AA	AB	BB	AB	AB	BB	BB	AB	BB	BB	BB	AB	BB	AB	AB
rs6163640	16	53434895	AB	AA	BB	BB	AB	AA	AB	AA	AB	BB	AA	AA	AA	AB	AB	AA	AA	AA	AA	AB	AA	AA	AB	AA	AA	AA	AB	AB	AB	AB	AA	AA	BB	AB	AA	AB	AB	AA	AA	AB	AA	AA	AA	AB	AA	AB	AB
CZECH-16_55104521	16	55104521	AB	AA	BB	BB	AB	AA	AB	AA	BB	BB	AA	AA	AA	AB	AB	AA	AA	AA	AA	AB	AA	AA	AB	AA	AA	AA	AB	AB	AB	AB	AA	AA	BB	AB	AA	AB	AB	AA	AA	AB	AA	AA	AA	AB	AA	AB	AB
rs4189277	16	57472587	AA	AA	AA	AA	AA	AA	AA	AA	AA	AA	AA	AA	AA	AA	AA	AA	AA	AA	AA	AA	AA	AA	AA	AA	AA	AA	AA	AA	AA	AA	AA	AA	AA	AA	AA	AA	AA	AA	AA	AA	AA	AA	AA	AA	AA	AA	AA
rs4191367	16	59391239	BB	BB	BB	BB	BB	BB	BB	BB	BB	BB	BB	BB	BB	BB	BB	BB	BB	BB	BB	BB	BB	BB	BB	BB	BB	BB	BB	BB	BB	BB	BB	BB	BB	BB	BB	BB	BB	BB	BB	BB	BB	BB	BB	BB	BB	BB	BB
rs4193069	16	61234639	AA	AA	AA	AA	AA	AA	AA	AA	AA	AA	AA	AA	AA	AA	AA	AA	AA	AA	AA	AA	AA	AA	AA	AA	AA	AA	AA	AA	AA	AA	AA	AA	AA	AA	AA	AA	AA	AA	AA	AA	AA	AA	AA	AA	AA	AA	AA
rs4194417	16	63055086	BB	BB	BB	BB	BB	BB	BB	BB	BB	BB	BB	BB	BB	BB	BB	BB	BB	BB	BB	BB	BB	BB	BB	BB	BB	BB	BB	BB	BB	BB	BB	BB	BB	BB	BB	BB	BB	BB	BB	BB	BB	BB	BB	BB	BB	BB	BB
rs4197150	16	66573423	BB	BB	BB	BB	BB	BB	BB	BB	BB	BB	BB	BB	BB	BB	BB	BB	BB	BB	BB	BB	BB	BB	BB	BB	BB	BB	BB	BB	BB	BB	BB	BB	BB	BB	BB	BB	BB	BB	BB	BB	BB	BB	BB	BB	BB	BB	BB
rs4197715	16	67541594	BB	BB	BB	BB	BB	BB	BB	BB	BB	BB	BB	BB	BB	BB	BB	BB	BB	BB	BB	BB	BB	BB	BB	BB	BB	BB	BB	BB	BB	BB	BB	BB	BB	BB	BB	BB	BB	BB	BB	BB	BB	BB	BB	BB	BB	BB	BB
rs4198737	16	69301525	AA	AA	AA	AA	AA	AA	AA	AA	AA	AA	AA	AA	AA	AA	AA	AA	AA	AA	AA	AA	AA	AA	AA	AA	AA	AA	AA	AA	AA	AA	AA	AA	AA	AA	AA	AA	AA	AA	AA	AA	AA	AA	AA	AA	AA	AA	AA
rs4200124	16	71033149	BB	BB	BB	BB	BB	BB	BB	BB	BB	BB	BB	BB	BB	BB	BB	BB	BB	BB	BB	BB	BB	BB	BB	BB	BB	BB	BB	BB	BB	BB	BB	BB	BB	BB	BB	BB	BB	BB	BB	BB	BB	BB	BB	BB	BB	BB	BB
rs4201998	16	72860280	BB	BB	BB	BB	BB	BB	BB	BB	BB	BB	BB	BB	BB	BB	BB	BB	BB	BB	BB	BB	BB	BB	BB	BB	BB	BB	BB	BB	BB	BB	BB	BB	BB	BB	BB	BB	BB	BB	BB	BB	BB	BB	BB	BB	BB	BB	BB
rs4204106	16	74547672	BB	BB	BB	BB	BB	BB	BB	BB	BB	BB	BB	BB	BB	BB	BB	BB	BB	BB	BB	BB	BB	BB	BB	BB	BB	BB	BB	BB	BB	BB	BB	BB	BB	BB	BB	BB	BB	BB	BB	BB	BB	BB	BB	BB	BB	BB	BB
rs3718160	16	77227010	AA	BB	AB	AB	BB	AB	AB	AB	AA	AA	AB	BB	AB	AB	AA	AB	AB	AA	AB	AA	AB	AB	AA	AB	AA	AB	AB	AA	AA	BB	AB	BB	AA	BB	BB	AA	AB	BB	BB	AA	BB	AB	BB	AB	AB	AB	AB
rs6317052	16	79873189	AA	AA	AA	AA	AA	AA	AA	AA	AA	AA	AA	AA	AA	AA	AB	AA	AB	AB	AA	AA	AB	AA	AA	AA	AA	AA	AB	AB	AA	AA	AA	AA	AA	AA	AA	AB	AB	AA	AA	AB	AA	AA	AA	AA	AA	AA	AA
rs4211364	16	81210555	BB	BB	BB	BB	BB	BB	BB	BB	BB	BB	BB	BB	BB	BB	AB	BB	AB	AB	BB	BB	AB	BB	BB	BB	BB	BB	AB	AB	BB	BB	BB	BB	BB	BB	BB	AB	AB	BB	BB	AB	BB	BB	BB	BB	BB	BB	BB
rs4211664	16	83161949	AA	AA	AA	AA	AA	AA	AA	AA	AA	AA	AA	AA	AA	AA	AA	AA	AA	AA	AA	AA	AA	AA	AA	AA	AA	AA	AA	AA	AA	AA	AA	AA	AA	AA	AA	AA	AA	AA	AA	AA	AA	AA	AA	AA	AA	AA	AA
rs3680665	16	84938923	AA	AA	AA	AA	AA	AA	AA	AA	AA	AA	AA	AA	AA	AA	AA	AA	AA	AA	AA	AA	AA	AA	AA	AA	AA	AA	AA	AA	AA	AA	AA	AA	AA	AA	AA	AA	AA	AA	AA	AA	AA	AA	AA	AA	AA	AA	AA
rs4212102	16	85479261	BB	BB	BB	BB	BB	BB	BB	BB	BB	BB	BB	BB	BB	BB	BB	BB	BB	BB	BB	BB	BB	BB	BB	BB	BB	BB	BB	BB	BB	BB	BB	BB	BB	BB	BB	BB	BB	BB	BB	BB	BB	BB	BB	BB	BB	BB	BB
rs4213268	16	86836511	BB	BB	BB	BB	BB	BB	BB	BB	BB	AB	BB	BB	BB	BB	AB	BB	AB	AB	BB	BB	AB	BB	BB	BB	BB	BB	AB	AB	BB	BB	BB	BB	BB	BB	BB	AB	AB	BB	BB	AB	BB	BB	BB	BB	BB	BB	BB
rs4214396	16	87920304	AA	AB	AB	AB	BB	AB	AB	AB	AB	AB	AB	BB	BB	BB	AB	AB	BB	AB	AB	AA	BB	AB	AA	AA	AA	AB	AB	AB	AA	AB	AB	AB	AB	BB	BB	AB	AB	BB	BB	AB	BB	AA	AB	AB	BB	AB	BB
petM-01322-2	16	88587815	AA	AA	AA	AA	AA	AA	AA	AA	AA	AA	AA	AA	AA	AA	AA	AA	AA	AA	AA	AA	AA	AA	AA	AA	AA	AA	AA	AA	AA	AA	AA	AA	AA	AA	AA	AA	AA	AA	AA	AA	AA	AA	AA	AA	AA	AA	AA
rs4219905	16	93471889	AB	BB	BB	BB	BB	BB	BB	BB	BB	BB	BB	BB	BB	BB	BB	BB	BB	BB	BB	BB	BB	BB	BB	BB	BB	BB	BB	BB	BB	BB	BB	BB	BB	BB	BB	BB	BB	BB	BB	BB	BB	BB	BB	BB	BB	BB	BB
rs3712360	16	94018736	BB	BB	BB	BB	BB	BB	BB	BB	BB	BB	BB	BB	BB	BB	BB	BB	BB	BB	BB	BB	BB	BB	BB	BB	BB	BB	BB	BB	BB	BB	BB	BB	BB	BB	BB	BB	BB	BB	BB	BB	BB	BB	BB	BB	BB	BB	BB
rs3696981	16	98191753	AA	AA	AA	AA	AA	AA	AA	AA	AA	AA	AA	AA	AA	AA	AA	AA	AA	AA	AA	AA	AA	AA	AA	AA	AA	AA	AA	AA	AA	AA	AA	AA	AA	AA	AA	AA	AA	AA	AA	AA	AA	AA	AA	AA	AA	AA	AA
rs4136382	17	3388654	BB	BB	BB	BB	BB	BB	BB	BB	BB	BB	BB	BB	BB	BB	BB	BB	BB	BB	BB	BB	BB	BB	BB	BB	BB	BB	BB	BB	BB	BB	BB	BB	BB	BB	BB	BB	BB	BB	BB	BB	BB	BB	BB	BB	BB	BB	BB
rs13482843	17	4044700	BB	AB	BB	AB	AB	BB	BB	AB	AB	BB	AB	BB	AB	AB	AB	BB	BB	BB	BB	BB	BB	AB	AB	AB	BB	AA	AB	AB	AB	AB	AB	BB	AB	AB	AB	BB	BB	AB	AB	BB	AB	BB	AB	AB	AB	AB	BB
rs13482845	17	4592511	AB	AB	BB	AB	AB	BB	BB	AB	AB	BB	AB	BB	AB	AB	AB	BB	BB	BB	BB	BB	BB	AB	AB	AB	BB	AA	AB	AB	AB	AB	AB	AB	AB	AB	AB	BB	BB	AB	AB	BB	AB	BB	AB	AB	AB	AB	BB
UT_17_3.221024	17	5989632	BB	BB	BB	BB	BB	BB	BB	BB	BB	BB	BB	BB	BB	BB	BB	BB	BB	BB	BB	BB	BB	BB	BB	BB	BB	BB	BB	BB	BB	BB	BB	BB	BB	BB	BB	BB	BB	BB	BB	BB	BB	BB	BB	BB	BB	BB	BB
rs6196216	17	8381669	BB	BB	BB	BB	BB	BB	BB	BB	BB	BB	BB	BB	BB	BB	BB	BB	BB	BB	BB	BB	BB	BB	BB	BB	BB	BB	BB	BB	BB	BB	BB	BB	BB	BB	BB	BB	BB	BB	BB	BB	BB	BB	BB	BB	BB	BB	BB
rs3662575	17	9388595	AA	AA	AA	AA	AA	AA	AA	AA	AA	AA	AA	AA	AA	AA	AA	AA	AA	AA	AA	AA	AA	AA	AA	AA	AA	AA	AA	AA	AA	AA	AA	AA	AA	AA	AA	AA	AA	AA	AA	AA	AA	AA	AA	AA	AA	AA	AA
rs3662820	17	11723443	AA	AA	AA	AA	AA	AA	AA	AA	AA	AA	AA	AA	AA	AA	AA	AA	AA	AA	AA	AA	AA	AA	AA	AA	AA	AA	AA	AA	AA	AA	AA	AA	AA	AA	AA	AA	AA	AA	AA	AA	AA	AA	AA	AA	AA	AA	AA
rs3672065	17	13064499	BB	BB	BB	BB	BB	BB	BB	BB	BB	BB	BB	BB	BB	BB	BB	BB	BB	BB	BB	BB	BB	BB	BB	BB	BB	BB	BB	BB	BB	BB	BB	BB	BB	BB	BB	BB	BB	BB	BB	BB	BB	BB	BB	BB	BB	BB	BB
rs3726555	17	15215815	AA	AA	AA	AA	AA	AA	AA	AA	AA	AA	AA	AA	AA	AA	AA	AA	AA	AA	AA	AA	AA	AA	AA	AA	AA	AA	AA	AA	AA	AA	AA	AA	AA	AA	AA	AA	AA	AA	AA	AA	AA	AA	AA	AA	AA	AA	AA
rs13482899	17	16276466	AA	AA	AA	AA	AA	AA	AA	AA	AA	AA	AA	AA	AA	AA	AA	AA	AA	AA	AA	AA	AA	AA	AA	AA	AA	AA	AA	AA	AA	AA	AA	AA	AA	AA	AA	AA	AA	AA	AA	AA	AA	AA	AA	AA	AA	AA	AA
rs13482914	17	19510335	AA	AA	AA	AA	AA	AA	AA	AA	AA	AA	AA	AA	AA	AA	AA	AA	AA	AA	AA	AA	AA	AA	AA	AA	AA	AA	AA	AA	AA	AA	AA	AA	AA	AA	AA	AA	AA	AA	AA	AA	AA	AA	AA	AA	AA	AA	AA
rs3719497	17	24100880	AA	AA	AA	AA	AA	AA	AA	AA	AA	AA	AA	AA	AA	AA	AA	AA	AA	AA	AA	AA	AA	AA	AA	AA	AA	AA	AA	AA	AA	AA	AA	AA	AA	AA	AA	AA	AA	AA	AA	AA	AA	AA	AA	AA	AA	AA	AA
rs6397584	17	26039914	AA	AA	AA	AA	AA	AA	AA	AA	AA	AA	AA	AA	AA	AA	AA	AA	AA	AA	AA	AA	AA	AA	AA	AA	AA	AA	AA	AA	AA	AA	AA	AA	AA	AA	AA	AA	AA	AA	AA	AA	AA	AA	AA	AA	AA	AA	AA
rs3693494	17	28381655	BB	BB	BB	BB	BB	BB	BB	BB	BB	BB	BB	BB	BB	BB	BB	BB	BB	BB	BB	BB	BB	BB	BB	BB	BB	BB	BB	BB	BB	BB	BB	BB	BB	BB	BB	BB	BB	BB	BB	BB	BB	BB	BB	BB	BB	BB	BB
rs3672987	17	31726297	AA	AA	AA	AA	AA	AA	AA	AA	AA	AA	AA	AA	AA	AA	AA	AA	AA	AA	AA	AA	AA	AA	AA	AA	AA	AA	AA	AA	AA	AA	AA	AA	AA	AA	AA	AA	AA	AA	AA	AA	AA	AA	AA	AA	AA	AA	AA
rs3682923	17	34343989	AB	BB	BB	AB	AB	AB	AA	AA	AB	AB	AB	AA	AA	AB	AB	AB	AB	AB	AA	AA	BB	AA	AA	AA	AA	AA	BB	AB	AA	AB	AA	AB	AB	AA	AA	AB	AB	AB	AB	BB	AB	AB	AB	AA	AA	AB	AB
rs6298471	17	35059374	AB	BB	BB	AB	AB	AB	AA	AA	AB	AB	AB	AA	AA	AB	AB	AB	AB	AB	AA	AA	BB	AA	AA	AA	AA	AA	BB	AB	AA	AB	AA	AB	AB	AA	AA	AB	AB	AB	AB	BB	AB	AB	AB	AA	AA	AB	AB
rs3702604	17	39103029	AB	BB	BB	AB	AB	AA	AA	AA	AB	AB	AB	AA	AA	AB	AB	AB	AB	AB	AA	AA	BB	AA	AA	AA	AA	AA	BB	AB	AA	AB	AA	AB	AB	AA	AA	AB	AB	AB	AB	BB	AB	AB	AB	AA	AB	AB	AB
CEL-17_39772541	17	39772541	AA	AA	AA	AA	AA	AA	AA	AA	AA	AA	AA	AA	AA	AA	AA	AA	AA	AA	AA	AA	AA	AA	AA	AA	AA	AA	AA	AA	AA	AA	AA	AA	AA	AA	AA	AA	AA	AA	AA	AA	AA	AA	AA	AA	AA	AA	AA
rs13482997	17	41975280	BB	AB	AB	AB	BB	BB	BB	BB	AB	AB	AB	BB	BB	AB	AB	AB	AB	AB	BB	BB	AA	BB	BB	BB	BB	BB	AB	BB	BB	BB	BB	AB	AB	BB	BB	AB	BB	BB	AB	AB	AB	AB	BB	BB	AB	AB	AB
rs13483002	17	43897393	BB	BB	BB	BB	BB	BB	BB	BB	BB	BB	BB	BB	BB	BB	BB	BB	BB	BB	BB	BB	BB	BB	BB	BB	BB	BB	BB	BB	BB	BB	BB	BB	BB	BB	BB	BB	BB	BB	BB	BB	BB	BB	BB	BB	BB	BB	BB
rs6409750	17	45506664	AA	AA	AA	AA	AA	AA	AA	AA	AA	AA	AA	AA	AA	AA	AA	AA	AA	AA	AA	AA	AA	AA	AA	AA	AA	AA	AA	AA	AA	AA	AA	AA	AA	AA	AA	AA	AA	AA	AA	AA	AA	AA	AA	AA	AA	AA	AA
rs13483016	17	47737011	BB	BB	BB	BB	BB	BB	BB	BB	BB	BB	BB	BB	BB	BB	BB	BB	BB	BB	BB	BB	BB	BB	BB	BB	BB	BB	BB	BB	BB	BB	BB	BB	BB	BB	BB	BB	BB	BB	BB	BB	BB	BB	BB	BB	BB	BB	BB
rs3700227	17	50793087	BB	BB	BB	BB	BB	AB	BB	BB	BB	BB	BB	BB	BB	BB	BB	BB	BB	BB	BB	BB	BB	BB	BB	BB	BB	BB	BB	BB	BB	BB	BB	BB	BB	BB	BB	BB	BB	BB	BB	BB	BB	BB	BB	BB	BB	BB	BB
rs6272475	17	51663908	AB	BB	BB	BB	BB	AB	AA	AB	BB	BB	BB	AB	AB	BB	BB	AB	BB	AB	AB	BB	BB	BB	BB	BB	AA	AB	BB	BB	BB	BB	BB	AB	BB	AB	AB	BB	AB	AA	AA	BB	AB	AB	BB	AB	AB	AB	AB
rs3714226	17	53552802	AB	AB	AA	AB	AB	AB	BB	AB	AB	AB	AB	AB	AB	AB	AB	BB	AB	BB	AB	AA	BB	AA	AA	AA	BB	AB	AA	AB	AA	AA	AA	BB	AB	AB	AB	AB	AB	BB	BB	AB	AB	BB	AA	AB	BB	BB	BB
rs3715723	17	56999568	AB	AB	AB	BB	BB	AA	AA	AA	AB	AB	AB	AA	AB	AB	AB	AA	AB	AA	AA	AA	AB	AA	AA	AA	AA	AA	AB	AA	AA	AA	AA	AA	AB	AA	AB	AB	AA	AA	AA	AB	AA	AA	AA	AA	AB	AB	AB
gnf17.064.100	17	61107080	AA	AB	AB	AB	AA	AB	AA	AB	BB	BB	AB	AB	AA	AA	BB	AA	AA	AA	AB	BB	AB	BB	BB	BB	AA	AB	AB	AB	BB	BB	BB	AA	BB	AB	AA	BB	AB	AA	AA	AA	AB	AA	BB	AB	AB	AB	AB
rs6402097	17	62066360	BB	AB	AB	AB	BB	AB	BB	AB	AA	AA	AB	AB	BB	BB	AA	BB	BB	BB	AB	AA	AB	AA	AA	AA	BB	AB	AB	AB	AA	AA	AA	BB	AA	AB	BB	AA	AB	BB	BB	BB	AB	BB	AA	AB	AB	AB	AB
rs3727008	17	66156395	AA	AA	AA	AB	AA	AA	AA	AA	AB	AB	AA	AA	AA	AA	AB	AA	AA	AA	AA	AA	AB	AA	AA	AA	AA	AA	AA	AA	AA	AA	AA	AA	AB	AA	AA	AB	AA	AA	AA	AA	AA	AA	AA	AA	AB	AB	BB
rs3660112	17	69021924	AB	AB	AB	AB	BB	AA	AA	AA	AA	AA	AB	AA	AB	AB	AA	AA	AB	AA	AA	AA	AA	AA	AA	AA	AA	AA	AB	AA	AA	AA	AA	AA	AA	AA	AB	AA	AA	AA	AA	AB	AA	AA	AA	AA	AA	AA	AA
rs3675634	17	69670995	BB	BB	BB	BB	BB	BB	BB	BB	BB	BB	BB	BB	BB	BB	BB	BB	BB	BB	BB	BB	BB	BB	BB	BB	BB	BB	BB	BB	BB	BB	BB	BB	BB	BB	BB	BB	BB	BB	BB	BB	BB	BB	BB	BB	BB	BB	BB
rs13483103	17	72668814	BB	BB	BB	BB	BB	BB	BB	BB	BB	BB	BB	BB	BB	BB	BB	BB	BB	BB	BB	BB	BB	BB	BB	BB	BB	BB	BB	BB	BB	BB	BB	BB	BB	BB	BB	BB	BB	BB	BB	BB	BB	BB	BB	BB	BB	BB	BB
rs6229946	17	73658199	AB	BB	AB	AB	BB	AA	AA	AA	AA	AB	AB	AA	AB	AB	AA	AA	AB	AA	AA	AA	AA	AA	AA	AB	AA	AA	BB	AA	AA	AB	AA	AA	AA	AA	AB	AA	AB	AB	AA	AB	AA	AB	AB	AA	AA	AA	AA
rs3663088	17	75526825	BB	BB	BB	BB	BB	BB	BB	BB	BB	BB	BB	BB	BB	BB	BB	BB	BB	BB	BB	BB	BB	BB	BB	BB	BB	BB	BB	BB	BB	BB	BB	BB	BB	BB	BB	BB	BB	BB	BB	BB	BB	BB	BB	BB	BB	BB	BB
gnf17.082.284	17	79515223	AB	AA	AA	AA	AA	AB	BB	BB	AB	AA	AA	AB	AB	AB	AB	BB	AB	BB	AB	AB	AB	BB	AB	AB	BB	AB	AA	AB	AB	AB	BB	AA	AB	BB	BB	AA	AB	AB	BB	AB	BB	AB	AB	AB	AB	AA	BB
gnf17.083.842	17	81077502	BB	BB	BB	BB	BB	BB	BB	BB	BB	BB	BB	BB	BB	BB	BB	BB	BB	BB	BB	BB	BB	BB	BB	BB	BB	BB	BB	BB	BB	BB	BB	BB	BB	BB	BB	BB	BB	BB	BB	BB	BB	BB	BB	BB	BB	BB	BB
rs13483135	17	82051202	AA	AA	AA	AA	AA	AA	AA	AA	AA	AA	AA	AA	AA	AA	AA	AA	AA	AA	AA	AA	AA	AA	AA	AA	AA	AA	AA	AA	AA	AA	AA	AA	AA	AA	AA	AA	AA	AA	AA	AA	AA	AA	AA	AA	AA	AA	AA
rs13483144	17	84456436	BB	BB	BB	BB	BB	BB	BB	BB	BB	BB	BB	BB	BB	BB	BB	BB	BB	BB	BB	BB	BB	BB	BB	BB	BB	BB	BB	BB	BB	BB	BB	BB	BB	BB	BB	BB	BB	BB	BB	BB	BB	BB	BB	BB	BB	BB	BB
rs4231720	17	85385338	AA	AA	AA	AA	AA	AA	AA	AA	AA	AA	AA	AA	AA	AA	AA	AA	AA	AA	AA	AA	AA	AA	AA	AA	AA	AA	AA	AA	AA	AA	AA	AA	AA	AA	AA	AA	AA	AA	AA	AA	AA	AA	AA	AA	AA	AA	AA
rs13483157	17	87503632	BB	BB	BB	BB	BB	BB	BB	BB	BB	BB	BB	BB	BB	BB	BB	BB	BB	BB	BB	BB	BB	BB	BB	BB	BB	BB	BB	BB	BB	BB	BB	BB	BB	BB	BB	BB	BB	BB	BB	BB	BB	BB	BB	BB	BB	BB	BB
rs6288047	17	90215134	BB	BB	BB	BB	BB	BB	BB	BB	BB	BB	BB	BB	BB	BB	BB	BB	BB	BB	BB	BB	BB	BB	BB	BB	BB	BB	BB	BB	BB	BB	BB	BB	BB	BB	BB	BB	BB	BB	BB	BB	BB	BB	BB	BB	BB	BB	BB
rs6397044	17	91938734	BB	AA	BB	BB	AB	BB	BB	BB	BB	AB	BB	BB	BB	AB	BB	BB	BB	BB	AB	AB	BB	AB	AB	AA	BB	AB	AB	BB	AB	AB	AB	AB	BB	AB	BB	BB	AB	AB	BB	BB	BB	AB	AB	BB	BB	BB	BB
rs3706382	17	92912930	AA	AA	AA	AA	AA	AA	AA	AA	AA	AA	AA	AA	AB	AB	AB	AB	AB	AB	AA	AA	AA	AA	AA	AA	AA	AA	AA	AA	AA	AA	AA	AA	AA	AB	AA	AA	AB	AB	AB	AB	AB	AB	AB	AB	NN	AA	AA
rs13483183	18	3687056	AB	AA	AA	AB	AA	AA	AA	AA	AB	AB	AA	AB	AA	AA	AB	AA	AA	AA	AA	AA	AA	AB	AA	AA	AA	AA	AA	AA	AA	AA	AA	AA	AA	AA	AA	AB	AA	AA	AA	AB	AA	AA	AB	AA	AA	AA	AA
gnf18.001.688	18	4813500	AB	AB	AA	AB	AA	AA	BB	AA	BB	BB	AA	BB	AB	AB	BB	AB	BB	BB	AA	AA	AB	AB	AB	AB	BB	AA	AA	AA	AB	AA	AA	AB	AB	AA	AA	AB	AA	AB	BB	AB	AB	AB	AB	AB	AB	AA	AB
rs3689558	18	8254573	AB	AA	AA	AB	AA	AA	AA	AA	AB	AB	AA	AB	AA	AA	AB	AA	AA	AA	AA	AA	AA	AB	AA	AA	AA	AA	AA	AA	AA	AA	AA	AA	AA	AA	AA	AB	AA	AA	AA	AB	AA	AA	AB	AA	AA	AA	AA
rs3660245	18	9491813	BB	AB	BB	BB	BB	BB	AA	BB	AB	AB	BB	AB	AB	AB	AB	AB	AA	AA	BB	BB	AB	BB	AB	AB	AA	BB	BB	BB	AB	BB	BB	AB	AB	BB	BB	BB	BB	AB	AA	BB	AB	AB	BB	AB	AB	BB	AB
rs4231742	18	11306822	BB	BB	BB	BB	BB	BB	BB	BB	BB	BB	BB	BB	BB	BB	BB	BB	BB	BB	BB	BB	BB	BB	BB	BB	BB	BB	BB	BB	BB	BB	BB	BB	BB	BB	BB	BB	BB	BB	BB	BB	BB	BB	BB	BB	BB	BB	BB
rs13483212	18	12477417	AA	AA	AA	AA	AA	AA	AA	AA	AA	AA	AA	AA	AA	AA	AA	AA	AA	AA	AA	AA	AA	AA	AA	AA	AA	AA	AA	AA	AA	AA	AA	AA	AA	AA	AA	AA	AA	AA	AA	AA	AA	AA	AA	AA	AA	AA	AA
mCV23617245	18	14895705	BB	AB	AA	AB	BB	BB	AB	BB	AB	BB	AB	BB	AB	AA	AB	AB	AB	AB	AB	AB	AA	BB	AB	AB	AB	AB	AB	AB	BB	AB	BB	AB	AA	AA	AB	AB	AA	BB	BB	BB	BB	AB	BB	BB	AB	AB	AB
rs6361186	18	15373312	AA	AA	AA	AA	AA	AA	AA	AA	AA	AA	AA	AA	AA	AA	AA	AA	AA	AA	AA	AA	AA	AA	AA	AA	AA	AA	AA	AA	AA	AA	AA	AA	AA	AA	AA	AA	AA	AA	AA	AA	AA	AA	AA	AA	AA	AA	AA
rs6358426	18	16784949	AA	AB	BB	AB	AA	AA	BB	AA	AB	AA	AB	AA	BB	BB	AB	AB	AB	BB	AA	AB	BB	AA	BB	BB	BB	AA	AB	AB	AA	AB	AA	AB	BB	BB	AB	AB	BB	BB	AB	AA	AA	BB	AA	AA	AB	AB	BB
rs13483244	18	21226461	BB	BB	BB	BB	BB	BB	BB	BB	BB	BB	BB	BB	BB	BB	BB	BB	BB	BB	BB	BB	BB	BB	BB	BB	BB	BB	BB	BB	BB	BB	BB	BB	BB	BB	BB	BB	BB	BB	BB	BB	BB	BB	BB	BB	BB	BB	BB
rs4138020	18	23001325	AA	BB	BB	AB	AA	AA	BB	AA	AB	AB	AB	AA	BB	BB	AB	AB	BB	BB	AA	AB	BB	AA	BB	BB	BB	AA	BB	AB	AB	AB	AA	BB	BB	BB	AB	AB	BB	BB	AB	AA	AB	BB	AA	AB	AB	AB	BB
gnf18.021.931	18	24860622	AA	AA	AA	AA	AA	AA	AA	AA	AA	AA	AA	AA	AA	AA	AA	AA	AA	AA	AA	AA	AA	AA	AA	AA	AA	AA	AA	AA	AA	AA	AA	AA	AA	AA	AA	AA	AA	AA	AA	AA	AA	AA	AA	AA	AA	AA	AA
gnf18.022.796	18	25729264	AA	AA	AA	AA	AA	AA	AB	AA	AA	AA	AA	AA	AB	AA	AA	AA	AA	AB	AA	AA	AA	AA	AB	AB	AB	AA	AA	AA	AA	AA	AA	AA	AA	AA	AA	AA	AA	BB	AA	AA	AA	AB	AA	AA	AA	AA	AB
rs13483263	18	26881733	AA	AB	AB	AB	AA	AA	AA	AA	AB	AB	AB	AA	AB	AB	AB	AB	BB	AB	AA	AA	BB	AA	AB	AA	AB	AA	AB	AA	AB	AA	AA	BB	BB	BB	AB	AB	AB	AA	AB	AA	AB	AA	AA	AB	AB	AB	AB
rs13483271	18	29410281	AA	AA	AA	AA	AA	AA	AA	AA	AB	AA	AA	AA	AA	AB	AB	AB	AB	AB	AA	AA	AB	AA	AA	AA	AB	AA	AA	AA	AA	AA	AA	AA	AB	AA	AA	AA	AA	AA	AA	AA	AA	AA	AA	AA	AB	AA	AA
rs3722973	18	31395543	AA	AA	AA	AA	AA	AA	AB	AA	AB	AA	AA	AA	AB	AB	AB	AB	AB	BB	AA	AA	AB	AA	AB	AB	BB	AA	AA	AA	AA	AA	AA	AA	AB	AA	AA	AA	AA	BB	AA	AA	AA	AB	AA	AA	AB	AA	AB
rs3718586	18	33572164	BB	AB	AB	AB	BB	BB	BB	BB	AB	AB	AB	BB	AB	AB	AB	AB	AA	AB	BB	BB	AA	BB	AB	BB	AB	BB	BB	BB	AB	BB	BB	AA	AA	AB	AB	AB	AA	BB	AB	BB	AB	BB	BB	AB	AB	AB	AB
rs13483299	18	36563136	AA	AA	AA	AA	AA	AA	AA	AA	AA	AA	AA	AA	AA	AA	AA	AA	AA	AA	AA	AA	AA	AA	AA	AA	AA	AA	AA	AA	AA	AA	AA	AA	AA	AA	AA	AA	AA	AA	AA	AA	AA	AA	AA	AA	AA	AA	AA
rs3664831	18	37737388	BB	BB	BB	BB	BB	BB	AB	BB	AB	BB	BB	BB	AB	AB	AB	AB	AB	AA	BB	BB	AB	BB	BB	AB	AA	BB	BB	BB	BB	BB	BB	BB	AB	BB	BB	BB	BB	AB	BB	BB	BB	AB	BB	BB	AB	BB	AB
rs3699816	18	39756682	AA	AA	AA	AA	AA	AA	AA	AA	AA	AA	AA	AA	AA	AA	AA	AA	AA	AA	AA	AA	AA	AA	AA	AA	AA	AA	AA	AA	AA	AA	AA	AA	AA	AA	AA	AA	AA	AA	AA	AA	AA	AA	AA	AA	AA	AA	AA
rs13483319	18	41351739	BB	BB	BB	BB	BB	BB	BB	BB	BB	BB	BB	BB	BB	BB	BB	BB	BB	BB	BB	BB	BB	BB	BB	BB	BB	BB	BB	BB	BB	BB	BB	BB	BB	BB	BB	BB	BB	BB	BB	BB	BB	BB	BB	BB	BB	BB	BB
rs3676196	18	43364740	BB	BB	BB	BB	BB	BB	BB	BB	BB	BB	BB	BB	BB	BB	BB	BB	BB	BB	BB	BB	BB	BB	BB	BB	BB	BB	BB	BB	BB	BB	BB	BB	BB	BB	BB	BB	BB	BB	BB	BB	BB	BB	BB	BB	BB	BB	BB
rs4231834	18	44463060	AA	AB	BB	AB	AA	AA	AB	AA	AA	AB	AB	AA	AB	AA	AA	AA	AB	AB	AB	AA	AB	AA	AB	AB	AB	AA	AA	AA	AB	AA	AA	BB	AA	AB	AB	AB	BB	AB	AB	AA	AB	AB	AA	AB	AA	AB	BB
CEL-18_46082735	18	46082735	BB	AB	AA	AB	BB	BB	AB	BB	BB	AB	AB	BB	AB	BB	BB	BB	AB	AB	AB	BB	AB	BB	AB	AB	AB	BB	BB	BB	AB	BB	BB	AA	BB	AB	AB	AB	AA	AB	AB	BB	AB	AB	BB	AB	BB	AB	AA
rs6184541	18	47884501	AA	AB	AB	AB	AA	AA	AB	AA	AB	AB	AB	AA	AB	AB	AB	AB	BB	BB	AB	AA	BB	AA	AB	AB	BB	AA	AA	AA	AB	AA	AA	BB	AA	AB	AA	AB	BB	AB	AB	AA	AB	AA	AA	AB	AB	AB	BB
mCV24106092	18	49464960	AA	AB	AB	AB	AA	AB	AB	AA	AB	AB	AB	AA	AB	AB	AB	AB	BB	BB	AB	AA	BB	AA	AB	AB	BB	AA	AA	AA	AB	AA	AA	BB	AA	AB	AB	AB	BB	AB	AB	AA	AB	AA	AA	AB	AB	AB	BB
rs3674314	18	51674308	AA	AA	AA	AA	AA	AA	AA	AA	AA	AA	AA	AA	AA	AA	AA	AA	AA	AA	AA	AA	AA	AA	AA	AA	AA	AA	AA	AA	AA	AA	AA	AA	AA	AA	AA	AA	AA	AA	AA	AA	AA	AA	AA	AA	AA	AA	AA
gnf18.051.412	18	53592447	AA	AB	AB	AB	AA	AB	AB	AA	AB	AB	AB	AA	AB	AB	AB	AB	BB	BB	AB	AA	BB	AA	AB	AB	BB	AA	AB	AA	AB	AA	AA	BB	AA	AB	AB	AB	BB	AB	AB	AB	AB	AA	AB	AB	AB	AB	BB
rs3683378	18	56183873	BB	AB	AB	AB	BB	AB	AB	BB	BB	AB	BB	BB	BB	BB	BB	BB	AB	AB	AB	BB	BB	BB	AB	AB	AB	BB	BB	BB	AB	BB	AB	AB	BB	BB	BB	BB	AB	AB	AB	BB	AB	BB	BB	AB	BB	BB	AB
rs6328845	18	58310005	BB	BB	BB	BB	BB	BB	BB	BB	BB	BB	BB	BB	BB	BB	BB	BB	BB	BB	BB	BB	BB	BB	BB	BB	BB	BB	BB	BB	BB	BB	BB	BB	BB	BB	BB	BB	BB	BB	BB	BB	BB	BB	BB	BB	BB	BB	BB
CEL-18_60214752	18	60214752	AB	BB	BB	BB	BB	BB	AA	BB	AB	AB	BB	AB	BB	AB	AA	BB	BB	AB	AB	AA	BB	AA	AB	AA	AB	AA	AB	AA	AB	AA	AB	BB	AA	AB	BB	AB	BB	AB	BB	BB	AB	AB	AB	AB	BB	BB	AB
rs8237402	18	62695790	AB	AA	AB	AB	BB	AB	BB	BB	AB	AA	BB	AB	BB	BB	AA	BB	AB	BB	AB	BB	BB	AB	AB	BB	BB	AB	AB	BB	AB	BB	AB	AB	AA	BB	BB	AB	AB	BB	AA	BB	AB	BB	BB	AB	BB	BB	BB
rs3720827	18	63808511	AB	BB	BB	BB	BB	BB	AA	BB	AB	BB	BB	AB	BB	AB	AB	BB	BB	AB	AB	AA	BB	AA	AB	AA	AB	AA	BB	AA	AB	AA	AB	BB	AB	AB	BB	BB	BB	AB	BB	BB	AB	AB	AB	AB	BB	BB	AB
rs3688789	18	65035105	AB	AA	AA	AA	AA	AA	BB	AA	AB	AA	AA	AB	AA	AB	AB	AA	AA	AB	AB	BB	AA	BB	AB	BB	AB	BB	AA	AB	AB	BB	AB	AA	AB	AB	AA	AA	AA	AB	AA	AA	AB	AB	AB	AB	AA	AA	AB
rs3691542	18	67000836	AA	AA	AA	AA	AA	AA	AA	AA	AA	AA	AA	AA	AA	AA	AA	AA	AA	AA	AA	AA	AA	AA	AA	AA	AA	AA	AA	AA	AA	AA	AA	AA	AA	AA	AA	AA	AA	AA	AA	AA	AA	AA	AA	AA	AA	AA	AA
rs3658163	18	69187029	BB	BB	AB	AB	AA	AB	BB	AA	BB	BB	AB	AB	AA	BB	BB	AA	BB	BB	BB	BB	BB	BB	BB	BB	BB	BB	BB	BB	BB	BB	BB	BB	BB	BB	AB	AB	BB	AB	BB	AB	BB	AB	BB	BB	AA	BB	AB
rs13483426	18	70651591	AA	AA	AA	AA	AA	AA	AA	AA	AA	AA	AA	AA	AA	AA	AA	AA	AA	AA	AA	AA	AA	AA	AA	AA	AA	AA	AA	AA	AA	AA	AA	AA	AA	AA	AA	AA	AA	AA	AA	AA	AA	AA	AA	AA	AA	AA	AA
rs6161154	18	71978261	AA	AA	AA	AA	AA	AA	AA	AA	AA	AA	AA	AA	AA	AA	AA	AA	AA	AA	AA	AA	AA	AA	AA	AA	AA	AA	AA	AA	AA	AA	AA	AA	AA	AA	AA	AA	AA	AA	AA	AA	AA	AA	AA	AA	AA	AA	AA
rs13483436	18	73957870	BB	BB	AB	AB	AB	AB	BB	AA	AB	BB	AB	AB	AA	BB	BB	AA	BB	BB	BB	BB	BB	BB	BB	BB	BB	BB	BB	BB	BB	BB	BB	BB	BB	BB	AB	BB	BB	AB	BB	AB	BB	AB	BB	BB	AA	BB	AB
rs13459193	18	75265583	AA	BB	AB	AB	AA	AA	AA	AA	AA	AB	AB	AA	AA	AA	AA	AA	AA	AA	AB	AB	AA	AA	AB	AA	AA	AA	AA	AA	AB	AA	AB	BB	AA	AB	AB	AA	AA	AB	BB	AA	AB	AA	AB	AB	AA	AB	AB
rs13483446	18	77080840	BB	BB	BB	BB	BB	BB	BB	BB	BB	BB	BB	BB	BB	BB	BB	BB	BB	BB	BB	BB	BB	BB	BB	BB	BB	BB	BB	BB	BB	BB	BB	BB	BB	BB	BB	BB	BB	BB	BB	BB	BB	BB	BB	BB	BB	BB	BB
rs3706601	18	77890660	AA	AA	AA	AA	AB	AB	AA	AA	AA	AA	AA	AA	AA	AA	AA	AA	AA	AA	AA	AA	AB	AA	AA	AA	AA	AA	AA	AB	AA	AA	AA	AA	AA	AB	AA	AA	AA	AA	AA	AA	AA	AA	AA	AA	AA	AB	AA
rs3720876	18	80361633	AA	BB	AB	AB	AB	AB	AA	AA	AA	AB	AB	AA	AA	AA	AA	AA	AA	AA	AB	AB	AA	AA	AB	AA	AB	AB	AA	AA	AB	AA	AB	BB	AA	AB	AB	AA	AA	AB	BB	AA	AB	AA	AB	AB	AA	AB	AA
rs13483462	18	81619936	BB	BB	BB	BB	BB	BB	BB	BB	BB	BB	BB	BB	BB	BB	BB	BB	BB	BB	BB	BB	BB	BB	BB	BB	BB	BB	BB	BB	BB	BB	BB	BB	BB	BB	BB	BB	BB	BB	BB	BB	BB	BB	BB	BB	BB	BB	BB
rs13483466	18	82712912	AA	AA	AA	AA	AA	AA	AA	AA	AA	AA	AA	AA	AA	AA	AA	AA	AA	AA	AA	AA	AA	AA	AA	AA	AA	AA	AA	AA	AA	AA	AA	AA	AA	AA	AA	AA	AA	AA	AA	AA	AA	AA	AA	AA	AA	AA	AA
mCV24836796	18	86034550	AB	AA	AA	AA	AB	AB	AB	AA	AB	AB	AA	AB	AA	BB	AB	AA	AB	AB	BB	AA	AB	AB	AB	AB	AA	BB	BB	AB	AA	BB	BB	AA	BB	AA	AA	BB	AB	AA	AA	AB	AB	AB	AB	AB	AA	AA	AA
rs13483482	18	86617418	AA	AA	AB	AB	AB	AB	AA	BB	AB	AA	AA	AB	AB	AA	AA	AB	AA	AA	AA	AA	AA	AA	AA	AA	AA	AA	AA	AA	AA	AA	AA	AA	AA	AA	AB	AA	AA	AB	AA	AB	AA	AB	AA	AA	BB	AA	AB
rs4137441	18	89120861	BB	BB	BB	BB	BB	BB	BB	BB	BB	BB	BB	BB	BB	BB	BB	BB	BB	BB	BB	BB	BB	BB	BB	BB	BB	BB	BB	BB	BB	BB	BB	BB	BB	BB	BB	BB	BB	BB	BB	BB	BB	BB	BB	BB	BB	BB	BB
rs3671671	19	4208173	BB	BB	BB	BB	BB	BB	BB	BB	BB	BB	BB	BB	BB	BB	BB	BB	BB	BB	BB	BB	BB	BB	BB	BB	BB	BB	BB	BB	BB	BB	BB	BB	BB	BB	BB	BB	BB	BB	BB	BB	BB	BB	BB	BB	BB	BB	BB
rs3713033	19	4818261	AA	AA	AA	AA	AA	AA	AA	AA	AA	AA	AA	AA	AA	AA	AA	AA	AA	AA	AA	AA	AA	AA	AA	AA	AA	AA	AA	AA	AA	AA	AA	AA	AA	AA	AA	AA	AA	AA	AA	AA	AA	AA	AA	AA	AA	AA	AA
CEL-19_5283144	19	5283144	AA	AA	AA	AA	AA	AA	AA	AA	AA	AA	AA	AA	AA	AA	AA	AA	AA	AA	AA	AA	AA	AA	AA	AA	AA	AA	AA	AA	AA	AA	AA	AA	AA	AA	AA	AA	AA	AA	AA	AA	AA	AA	AA	AA	AA	AA	AA
rs6236348	19	6000186	BB	AB	BB	BB	AB	BB	BB	BB	AB	AB	AB	BB	AB	BB	AB	AB	BB	BB	AB	AA	AB	AB	AB	AB	AB	AB	AB	AB	BB	AB	BB	AB	BB	AB	BB	BB	AB	BB	BB	AB	AB	BB	AB	AB	AB	AB	AB
rs13483525	19	9543124	AA	AA	AA	AA	AA	AA	AA	AA	AA	AA	AA	AA	AA	AA	AA	AA	AA	AA	AA	AA	AA	AA	AA	AA	AA	AA	AA	AA	AA	AA	AA	AA	AA	AA	AA	AA	AA	AA	AA	AA	AA	AA	AA	AA	AA	AA	AA
UT_19_10.709331	19	9813271	AA	AA	AA	AA	AA	AA	AA	AA	AA	AA	AA	AA	AA	AA	AA	AA	AA	AA	AA	AA	AA	AA	AA	AA	AA	AA	AA	AA	AA	AA	AA	AA	AA	AA	AA	AA	AA	AA	AA	AA	AA	AA	AA	AA	AA	AA	AA
rs6316813	19	10572580	AA	AA	AA	AA	AA	AA	AA	AA	AA	AA	AA	AA	AA	AA	AA	AA	AA	AA	AA	AA	AA	AA	AA	AA	AA	AA	AA	AA	AA	AA	AA	AA	AA	AA	AA	AA	AA	AA	AA	AA	AA	AA	AA	AA	AA	AA	AA
CEL-19_12595293	19	12595293	AA	AB	AA	AA	AB	AA	AA	AA	AB	AB	AB	AA	AB	AA	AA	AB	AA	AA	AA	BB	AA	AB	AB	AB	AB	AB	AA	AA	AA	AB	AA	AB	AA	AB	AA	AA	AB	AA	AA	AA	AB	AA	AA	AB	AB	AB	AB
rs13483540	19	14743248	AA	AA	AA	AA	AA	AA	AA	AA	AA	AA	AA	AA	AA	AA	AA	AA	AA	AA	AA	AA	AA	AA	AA	AA	AA	AA	AA	AA	AA	AA	AA	AA	AA	AA	AA	AA	AA	AA	AA	AA	AA	AA	AA	AA	AA	AA	AA
rs3686467	19	16159229	AA	AA	AA	AA	AA	AA	AA	AA	AA	AA	AA	AA	AA	AA	AA	AA	AA	AA	AA	AA	AA	AA	AA	AA	AA	AA	AA	AA	AA	AA	AA	AA	AA	AA	AA	AA	AA	AA	AA	AA	AA	AA	AA	AA	AA	AA	AA
rs6223359	19	17804343	AA	AA	AA	AA	AA	AA	AA	AA	AA	AA	AA	AA	AA	AA	AA	AA	AA	AA	AA	AA	AA	AA	AA	AA	AA	AA	AA	AA	AA	AA	AA	AA	AA	AA	AA	AA	AA	AA	AA	AA	AA	AA	AA	AA	AA	AA	AA
gnf19.017.711	19	19283950	AB	AB	BB	AA	AB	BB	BB	BB	BB	BB	BB	AB	BB	BB	BB	BB	AB	BB	AB	BB	AB	BB	BB	BB	BB	AB	AB	AB	BB	BB	BB	AB	AB	AB	AA	BB	AB	BB	AB	AB	AB	BB	BB	AB	BB	AB	BB
rs6372656	19	21112530	BB	BB	BB	BB	BB	BB	BB	BB	BB	BB	BB	BB	BB	BB	BB	BB	BB	BB	BB	BB	BB	BB	BB	BB	BB	BB	BB	BB	BB	BB	BB	BB	BB	BB	BB	BB	BB	BB	BB	BB	BB	BB	BB	BB	BB	BB	BB
rs6309315	19	22859563	BB	BB	BB	BB	BB	BB	BB	BB	BB	BB	BB	BB	BB	BB	BB	BB	BB	BB	BB	BB	BB	BB	BB	BB	BB	BB	BB	BB	BB	BB	BB	BB	BB	BB	BB	BB	BB	BB	BB	BB	BB	BB	BB	BB	BB	BB	BB
rs3720897	19	24396755	AB	AA	BB	AA	AA	BB	BB	BB	AB	AB	AB	AB	AB	BB	BB	AB	AB	BB	AB	AA	BB	AB	AB	AB	AB	AA	AB	BB	BB	AB	BB	AA	BB	AA	AA	BB	AA	BB	AB	AB	AA	AB	BB	AB	AB	AA	AB
rs6293693	19	25362165	AA	AA	AA	AA	AA	AA	AA	AA	AA	AA	AA	AA	AA	AA	AA	AA	AA	AA	AA	AA	AA	AA	AA	AA	AA	AA	AA	AA	AA	AA	AA	AA	AA	AA	AA	AA	AA	AA	AA	AA	AA	AA	AA	AA	AA	AA	AA
rs3090325	19	26007713	AA	AB	AA	AA	AB	AA	AA	AA	AB	AB	AB	AA	AB	AA	AA	AB	AA	AA	AA	BB	AA	AB	AB	AB	AB	AB	AA	AA	AA	AB	AA	AB	AA	AB	AA	AA	AB	AA	AA	AA	AB	AB	AA	AA	AB	AB	AB
UT_19_29.979736	19	29540192	AA	AA	AA	AA	AA	AA	AA	AA	AA	AA	AA	AA	AA	AA	AA	AA	AA	AA	AA	AA	AA	AA	AA	AA	AA	AA	AA	AA	AA	AA	AA	AA	AA	AA	AA	AA	AA	AA	AA	AA	AA	AA	AA	AA	AA	AA	AA
rs13459194	19	31358105	BB	BB	BB	BB	BB	BB	BB	BB	BB	BB	BB	BB	BB	BB	BB	BB	BB	BB	BB	BB	BB	BB	BB	BB	BB	BB	BB	BB	BB	BB	BB	BB	BB	BB	BB	BB	BB	BB	BB	BB	BB	BB	BB	BB	BB	BB	BB
rs6237466	19	31672951	AA	AA	AA	AA	AA	AA	AA	AA	NN	AA	AA	AA	AA	AA	AA	AA	AA	AA	AA	AA	AA	AA	AA	AA	AA	AA	AA	AA	AA	AA	AA	AA	AA	AA	AA	AA	AA	AA	AA	AA	AA	AA	AA	AA	AA	AA	AA
CEL-19_34542259	19	34542259	NN	AA	AA	AA	AA	AA	AA	AA	AA	AA	AA	AA	AA	AA	AA	AA	AA	AA	AA	AA	AA	AA	AA	AA	AA	AA	AA	AA	AA	AA	AA	AA	AA	AA	AA	AA	AA	AA	AA	AA	AA	AA	AA	AA	AA	AA	AA
gnf19.035.019	19	36467112	BB	AB	BB	AB	AB	BB	BB	BB	AB	BB	BB	AB	BB	BB	BB	BB	BB	BB	BB	BB	AB	BB	BB	BB	BB	BB	BB	AB	BB	BB	BB	BB	BB	BB	AB	BB	AB	AB	BB	AB	BB	BB	BB	AB	BB	AA	BB
rs3710829	19	37393165	AA	AA	AA	AA	AA	AA	AA	AA	AA	AA	AA	AA	AA	AA	AA	AA	AA	AA	AA	AA	AA	AA	AA	AA	AA	AA	AA	AA	AA	AA	AA	AA	AA	AA	AA	AA	AA	AA	AA	AA	AA	AA	AA	AA	AA	AA	AA
rs3655407	19	39594395	AA	AB	AB	AB	AB	AA	AA	AA	AB	AA	AA	AB	AA	AA	AA	AA	AA	AA	AA	AA	AB	AA	AA	AA	AA	AA	AA	AB	AA	AA	AA	AA	AA	AA	AB	AA	AB	AB	AA	AB	AA	AA	AA	AB	AA	BB	AA
rs3656289	19	41749395	BB	BB	BB	BB	BB	BB	BB	BB	BB	BB	BB	BB	BB	BB	BB	BB	BB	BB	BB	BB	BB	BB	BB	BB	BB	BB	BB	BB	BB	BB	BB	BB	BB	BB	BB	BB	BB	BB	BB	BB	BB	BB	BB	BB	BB	BB	BB
rs3687275	19	42406846	AA	AA	AA	AA	AA	AA	AA	AA	AA	AA	AA	AA	AA	AA	AA	AA	AA	AA	AA	AA	AA	AA	AA	AA	AA	AA	AA	AA	AA	AA	AA	AA	AA	AA	AA	AA	AA	AA	AA	AA	AA	AA	AA	AA	AA	AA	AA
rs13483643	19	44651448	AA	AA	AA	AA	AA	AA	AA	AA	AA	AA	AA	AA	AA	AA	AA	AA	AA	AA	AA	AA	AA	AA	AA	AA	AA	AA	AA	AA	AA	AA	AA	AA	AA	AA	AA	AA	AA	AA	AA	AA	AA	AA	AA	AA	AA	AA	AA
mCV23390953	19	45356002	AA	AB	AB	AB	AB	AA	AA	AA	AB	AA	AA	AB	AA	AA	AA	AA	AA	AA	AA	AA	AB	AA	AA	AA	AA	AA	AA	AA	AA	AA	AA	AB	AA	AB	BB	AA	AB	AB	AB	AB	AB	AA	AA	AB	AA	BB	AA
rs3023496	19	47482330	BB	BB	BB	BB	BB	BB	BB	BB	BB	BB	BB	BB	BB	BB	BB	BB	BB	BB	BB	BB	BB	BB	BB	BB	BB	BB	BB	BB	BB	BB	BB	BB	BB	BB	BB	BB	BB	BB	BB	BB	BB	BB	BB	BB	BB	BB	BB
rs6194426	19	49475053	AB	AB	AB	AB	AB	AB	BB	BB	AB	BB	BB	AB	BB	BB	BB	AA	BB	BB	BB	BB	AB	AB	BB	BB	AB	BB	BB	BB	BB	BB	BB	AB	BB	AB	AA	BB	AB	AA	AA	BB	AB	AB	BB	AB	AB	AA	AB
mCV23069572	19	52162185	BB	BB	BB	BB	BB	BB	BB	BB	BB	BB	BB	BB	BB	BB	BB	BB	BB	BB	BB	BB	BB	BB	BB	BB	BB	BB	BB	BB	BB	BB	BB	BB	BB	BB	BB	BB	BB	BB	BB	BB	BB	BB	BB	BB	BB	BB	BB
rs6304326	19	52797648	BB	AB	AB	BB	AB	AB	AA	AA	BB	AB	AB	AB	AB	AA	AA	BB	BB	AA	AA	AB	AB	BB	AA	AB	BB	BB	AB	AB	AA	AB	AA	BB	AA	BB	BB	AA	AB	BB	BB	AB	BB	AB	AB	AB	BB	BB	BB
rs6211533	19	56380821	BB	BB	BB	BB	BB	AB	BB	BB	BB	BB	BB	BB	BB	BB	BB	BB	BB	BB	BB	BB	BB	BB	BB	BB	BB	BB	BB	BB	BB	BB	BB	BB	BB	BB	BB	BB	BB	BB	BB	BB	BB	BB	BB	BB	BB	BB	BB
rs6191324	19	58720409	BB	BB	BB	BB	BB	BB	BB	BB	BB	BB	BB	BB	BB	BB	BB	BB	BB	BB	BB	BB	BB	BB	BB	BB	BB	BB	BB	BB	BB	BB	BB	BB	BB	BB	BB	BB	BB	BB	BB	BB	BB	BB	BB	BB	BB	BB	BB
[truncated: 160 more columns]

## Sheet: (b) Distance
Mouse 1	Mouse 2	Distance
3_{HW}	4_{HW}	315
3_{HW}	5_{HW}	293
4_{HW}	5_{HW}	170
3_{HW}	6_{HW}	285
4_{HW}	6_{HW}	230
5_{HW}	6_{HW}	182
3_{HW}	9_{HW}	306
4_{HW}	9_{HW}	253
5_{HW}	9_{HW}	245
6_{HW}	9_{HW}	209
3_{HW}	16_{HW}	267
4_{HW}	16_{HW}	344
5_{HW}	16_{HW}	318
6_{HW}	16_{HW}	334
9_{HW}	16_{HW}	305
3_{HW}	18_{HW}	264
4_{HW}	18_{HW}	357
5_{HW}	18_{HW}	329
6_{HW}	18_{HW}	347
9_{HW}	18_{HW}	328
16_{HW}	18_{HW}	203
3_{HW}	50_{HW}	285
4_{HW}	50_{HW}	300
5_{HW}	50_{HW}	324
6_{HW}	50_{HW}	362
9_{HW}	50_{HW}	315
16_{HW}	50_{HW}	244
18_{HW}	50_{HW}	259
3_{HW}	53_{HW}	274
4_{HW}	53_{HW}	291
5_{HW}	53_{HW}	297
6_{HW}	53_{HW}	289
9_{HW}	53_{HW}	306
16_{HW}	53_{HW}	261
18_{HW}	53_{HW}	262
50_{HW}	53_{HW}	255
3_{HW}	55_{HW}	269
4_{HW}	55_{HW}	258
5_{HW}	55_{HW}	254
6_{HW}	55_{HW}	276
9_{HW}	55_{HW}	329
16_{HW}	55_{HW}	338
18_{HW}	55_{HW}	307
50_{HW}	55_{HW}	320
53_{HW}	55_{HW}	253
3_{HW}	57_{HW}	354
4_{HW}	57_{HW}	271
5_{HW}	57_{HW}	305
6_{HW}	57_{HW}	333
9_{HW}	57_{HW}	336
16_{HW}	57_{HW}	327
18_{HW}	57_{HW}	326
50_{HW}	57_{HW}	317
53_{HW}	57_{HW}	306
55_{HW}	57_{HW}	319
3_{HW}	58_{HW}	277
4_{HW}	58_{HW}	330
5_{HW}	58_{HW}	344
6_{HW}	58_{HW}	360
9_{HW}	58_{HW}	337
16_{HW}	58_{HW}	254
18_{HW}	58_{HW}	251
50_{HW}	58_{HW}	202
53_{HW}	58_{HW}	255
55_{HW}	58_{HW}	334
57_{HW}	58_{HW}	325
3_{HW}	67_{HW}	301
4_{HW}	67_{HW}	322
5_{HW}	67_{HW}	344
6_{HW}	67_{HW}	348
9_{HW}	67_{HW}	323
16_{HW}	67_{HW}	298
18_{HW}	67_{HW}	259
50_{HW}	67_{HW}	282
53_{HW}	67_{HW}	315
55_{HW}	67_{HW}	310
57_{HW}	67_{HW}	279
58_{HW}	67_{HW}	284
3_{HW}	68_{HW}	306
4_{HW}	68_{HW}	313
5_{HW}	68_{HW}	289
6_{HW}	68_{HW}	271
9_{HW}	68_{HW}	308
16_{HW}	68_{HW}	301
18_{HW}	68_{HW}	292
50_{HW}	68_{HW}	309
53_{HW}	68_{HW}	256
55_{HW}	68_{HW}	301
57_{HW}	68_{HW}	314
58_{HW}	68_{HW}	339
67_{HW}	68_{HW}	319
3_{HW}	69_{HW}	307
4_{HW}	69_{HW}	304
5_{HW}	69_{HW}	306
6_{HW}	69_{HW}	300
9_{HW}	69_{HW}	311
16_{HW}	69_{HW}	320
18_{HW}	69_{HW}	257
50_{HW}	69_{HW}	284
53_{HW}	69_{HW}	187
55_{HW}	69_{HW}	222
57_{HW}	69_{HW}	311
58_{HW}	69_{HW}	304
67_{HW}	69_{HW}	282
68_{HW}	69_{HW}	245
3_{HW}	70_{HW}	318
4_{HW}	70_{HW}	331
5_{HW}	70_{HW}	353
6_{HW}	70_{HW}	349
9_{HW}	70_{HW}	338
16_{HW}	70_{HW}	293
18_{HW}	70_{HW}	294
50_{HW}	70_{HW}	255
53_{HW}	70_{HW}	322
55_{HW}	70_{HW}	331
57_{HW}	70_{HW}	282
58_{HW}	70_{HW}	257
67_{HW}	70_{HW}	189
68_{HW}	70_{HW}	310
69_{HW}	70_{HW}	281
3_{HW}	71_{HW}	272
4_{HW}	71_{HW}	299
5_{HW}	71_{HW}	301
6_{HW}	71_{HW}	297
9_{HW}	71_{HW}	330
16_{HW}	71_{HW}	303
18_{HW}	71_{HW}	270
50_{HW}	71_{HW}	295
53_{HW}	71_{HW}	242
55_{HW}	71_{HW}	235
57_{HW}	71_{HW}	298
58_{HW}	71_{HW}	301
67_{HW}	71_{HW}	255
68_{HW}	71_{HW}	266
69_{HW}	71_{HW}	217
70_{HW}	71_{HW}	272
3_{HW}	72_{HW}	274
4_{HW}	72_{HW}	341
5_{HW}	72_{HW}	343
6_{HW}	72_{HW}	347
9_{HW}	72_{HW}	376
16_{HW}	72_{HW}	301
18_{HW}	72_{HW}	246
50_{HW}	72_{HW}	307
53_{HW}	72_{HW}	256
55_{HW}	72_{HW}	277
57_{HW}	72_{HW}	342
58_{HW}	72_{HW}	255
67_{HW}	72_{HW}	239
68_{HW}	72_{HW}	256
69_{HW}	72_{HW}	231
70_{HW}	72_{HW}	264
71_{HW}	72_{HW}	220
3_{HW}	86_{HW}	269
4_{HW}	86_{HW}	296
5_{HW}	86_{HW}	292
6_{HW}	86_{HW}	306
9_{HW}	86_{HW}	323
16_{HW}	86_{HW}	292
18_{HW}	86_{HW}	291
50_{HW}	86_{HW}	294
53_{HW}	86_{HW}	273
55_{HW}	86_{HW}	336
57_{HW}	86_{HW}	339
58_{HW}	86_{HW}	246
67_{HW}	86_{HW}	310
68_{HW}	86_{HW}	325
69_{HW}	86_{HW}	316
70_{HW}	86_{HW}	337
71_{HW}	86_{HW}	329
72_{HW}	86_{HW}	267
3_{HW}	88_{HW}	278
4_{HW}	88_{HW}	245
5_{HW}	88_{HW}	247
6_{HW}	88_{HW}	293
9_{HW}	88_{HW}	274
16_{HW}	88_{HW}	329
18_{HW}	88_{HW}	318
50_{HW}	88_{HW}	303
53_{HW}	88_{HW}	292
55_{HW}	88_{HW}	261
57_{HW}	88_{HW}	318
58_{HW}	88_{HW}	301
67_{HW}	88_{HW}	333
68_{HW}	88_{HW}	318
69_{HW}	88_{HW}	301
70_{HW}	88_{HW}	332
71_{HW}	88_{HW}	304
72_{HW}	88_{HW}	312
86_{HW}	88_{HW}	233
3_{HW}	89_{HW}	361
4_{HW}	89_{HW}	306
5_{HW}	89_{HW}	326
6_{HW}	89_{HW}	314
9_{HW}	89_{HW}	359
16_{HW}	89_{HW}	358
18_{HW}	89_{HW}	337
50_{HW}	89_{HW}	364
53_{HW}	89_{HW}	287
55_{HW}	89_{HW}	260
57_{HW}	89_{HW}	305
58_{HW}	89_{HW}	338
67_{HW}	89_{HW}	308
68_{HW}	89_{HW}	277
69_{HW}	89_{HW}	242
70_{HW}	89_{HW}	341
71_{HW}	89_{HW}	273
72_{HW}	89_{HW}	291
86_{HW}	89_{HW}	364
88_{HW}	89_{HW}	355
3_{HW}	90_{HW}	241
4_{HW}	90_{HW}	332
5_{HW}	90_{HW}	340
6_{HW}	90_{HW}	354
9_{HW}	90_{HW}	319
16_{HW}	90_{HW}	236
18_{HW}	90_{HW}	243
50_{HW}	90_{HW}	234
53_{HW}	90_{HW}	283
55_{HW}	90_{HW}	324
57_{HW}	90_{HW}	341
58_{HW}	90_{HW}	258
67_{HW}	90_{HW}	282
68_{HW}	90_{HW}	311
69_{HW}	90_{HW}	278
70_{HW}	90_{HW}	283
71_{HW}	90_{HW}	285
72_{HW}	90_{HW}	307
86_{HW}	90_{HW}	270
88_{HW}	90_{HW}	267
89_{HW}	90_{HW}	344
3_{HW}	91_{HW}	250
4_{HW}	91_{HW}	263
5_{HW}	91_{HW}	261
6_{HW}	91_{HW}	299
9_{HW}	91_{HW}	324
16_{HW}	91_{HW}	277
18_{HW}	91_{HW}	254
50_{HW}	91_{HW}	245
53_{HW}	91_{HW}	246
55_{HW}	91_{HW}	255
57_{HW}	91_{HW}	306
58_{HW}	91_{HW}	261
67_{HW}	91_{HW}	265
68_{HW}	91_{HW}	282
69_{HW}	91_{HW}	263
70_{HW}	91_{HW}	284
71_{HW}	91_{HW}	268
72_{HW}	91_{HW}	246
86_{HW}	91_{HW}	239
88_{HW}	91_{HW}	220
89_{HW}	91_{HW}	305
90_{HW}	91_{HW}	213
3_{HW}	93_{HW}	281
4_{HW}	93_{HW}	256
5_{HW}	93_{HW}	246
6_{HW}	93_{HW}	298
9_{HW}	93_{HW}	299
16_{HW}	93_{HW}	306
18_{HW}	93_{HW}	263
50_{HW}	93_{HW}	272
53_{HW}	93_{HW}	275
55_{HW}	93_{HW}	256
57_{HW}	93_{HW}	283
58_{HW}	93_{HW}	304
67_{HW}	93_{HW}	290
68_{HW}	93_{HW}	309
69_{HW}	93_{HW}	270
70_{HW}	93_{HW}	307
71_{HW}	93_{HW}	277
72_{HW}	93_{HW}	291
86_{HW}	93_{HW}	258
88_{HW}	93_{HW}	211
89_{HW}	93_{HW}	316
90_{HW}	93_{HW}	274
91_{HW}	93_{HW}	189
3_{HW}	94_{HW}	286
4_{HW}	94_{HW}	327
5_{HW}	94_{HW}	347
6_{HW}	94_{HW}	337
9_{HW}	94_{HW}	318
16_{HW}	94_{HW}	301
18_{HW}	94_{HW}	272
50_{HW}	94_{HW}	283
53_{HW}	94_{HW}	280
55_{HW}	94_{HW}	329
57_{HW}	94_{HW}	280
58_{HW}	94_{HW}	281
67_{HW}	94_{HW}	265
68_{HW}	94_{HW}	346
69_{HW}	94_{HW}	309
70_{HW}	94_{HW}	248
71_{HW}	94_{HW}	278
72_{HW}	94_{HW}	278
86_{HW}	94_{HW}	281
88_{HW}	94_{HW}	306
89_{HW}	94_{HW}	339
90_{HW}	94_{HW}	307
91_{HW}	94_{HW}	290
93_{HW}	94_{HW}	247
3_{HW}	95_{HW}	304
4_{HW}	95_{HW}	305
5_{HW}	95_{HW}	311
6_{HW}	95_{HW}	325
9_{HW}	95_{HW}	308
16_{HW}	95_{HW}	237
18_{HW}	95_{HW}	268
50_{HW}	95_{HW}	227
53_{HW}	95_{HW}	240
55_{HW}	95_{HW}	337
57_{HW}	95_{HW}	326
58_{HW}	95_{HW}	215
67_{HW}	95_{HW}	325
68_{HW}	95_{HW}	330
69_{HW}	95_{HW}	271
70_{HW}	95_{HW}	288
71_{HW}	95_{HW}	308
72_{HW}	95_{HW}	300
86_{HW}	95_{HW}	175
88_{HW}	95_{HW}	242
89_{HW}	95_{HW}	335
90_{HW}	95_{HW}	215
91_{HW}	95_{HW}	246
93_{HW}	95_{HW}	253
94_{HW}	95_{HW}	278
3_{HW}	98_{HW}	292
4_{HW}	98_{HW}	257
5_{HW}	98_{HW}	257
6_{HW}	98_{HW}	261
9_{HW}	98_{HW}	288
16_{HW}	98_{HW}	295
18_{HW}	98_{HW}	274
50_{HW}	98_{HW}	335
53_{HW}	98_{HW}	274
55_{HW}	98_{HW}	273
57_{HW}	98_{HW}	324
58_{HW}	98_{HW}	359
67_{HW}	98_{HW}	339
68_{HW}	98_{HW}	244
69_{HW}	98_{HW}	253
70_{HW}	98_{HW}	346
71_{HW}	98_{HW}	264
72_{HW}	98_{HW}	290
86_{HW}	98_{HW}	321
88_{HW}	98_{HW}	302
89_{HW}	98_{HW}	275
90_{HW}	98_{HW}	325
91_{HW}	98_{HW}	302
93_{HW}	98_{HW}	303
94_{HW}	98_{HW}	368
95_{HW}	98_{HW}	314
3_{HW}	103_{HW}	327
4_{HW}	103_{HW}	292
5_{HW}	103_{HW}	308
6_{HW}	103_{HW}	322
9_{HW}	103_{HW}	311
16_{HW}	103_{HW}	328
18_{HW}	103_{HW}	301
50_{HW}	103_{HW}	304
53_{HW}	103_{HW}	277
55_{HW}	103_{HW}	270
57_{HW}	103_{HW}	311
58_{HW}	103_{HW}	302
67_{HW}	103_{HW}	334
68_{HW}	103_{HW}	269
69_{HW}	103_{HW}	248
70_{HW}	103_{HW}	331
71_{HW}	103_{HW}	283
72_{HW}	103_{HW}	283
86_{HW}	103_{HW}	328
88_{HW}	103_{HW}	283
89_{HW}	103_{HW}	252
90_{HW}	103_{HW}	328
91_{HW}	103_{HW}	259
93_{HW}	103_{HW}	290
94_{HW}	103_{HW}	337
95_{HW}	103_{HW}	289
98_{HW}	103_{HW}	239
3_{HW}	105_{HW}	232
4_{HW}	105_{HW}	289
5_{HW}	105_{HW}	277
6_{HW}	105_{HW}	303
9_{HW}	105_{HW}	330
16_{HW}	105_{HW}	279
18_{HW}	105_{HW}	270
50_{HW}	105_{HW}	305
53_{HW}	105_{HW}	310
55_{HW}	105_{HW}	255
57_{HW}	105_{HW}	322
58_{HW}	105_{HW}	283
67_{HW}	105_{HW}	287
68_{HW}	105_{HW}	312
69_{HW}	105_{HW}	313
70_{HW}	105_{HW}	292
71_{HW}	105_{HW}	268
72_{HW}	105_{HW}	278
86_{HW}	105_{HW}	239
88_{HW}	105_{HW}	208
89_{HW}	105_{HW}	347
90_{HW}	105_{HW}	265
91_{HW}	105_{HW}	180
93_{HW}	105_{HW}	257
94_{HW}	105_{HW}	294
95_{HW}	105_{HW}	246
98_{HW}	105_{HW}	300
103_{HW}	105_{HW}	305
3_{HW}	110_{HW}	251
4_{HW}	110_{HW}	288
5_{HW}	110_{HW}	252
6_{HW}	110_{HW}	266
9_{HW}	110_{HW}	297
16_{HW}	110_{HW}	308
18_{HW}	110_{HW}	295
50_{HW}	110_{HW}	294
53_{HW}	110_{HW}	269
55_{HW}	110_{HW}	230
57_{HW}	110_{HW}	325
58_{HW}	110_{HW}	278
67_{HW}	110_{HW}	314
68_{HW}	110_{HW}	281
69_{HW}	110_{HW}	278
70_{HW}	110_{HW}	313
71_{HW}	110_{HW}	293
72_{HW}	110_{HW}	291
86_{HW}	110_{HW}	254
88_{HW}	110_{HW}	169
89_{HW}	110_{HW}	308
90_{HW}	110_{HW}	266
91_{HW}	110_{HW}	179
93_{HW}	110_{HW}	202
94_{HW}	110_{HW}	311
95_{HW}	110_{HW}	253
98_{HW}	110_{HW}	281
103_{HW}	110_{HW}	260
105_{HW}	110_{HW}	207
3_{HW}	111_{HW}	264
4_{HW}	111_{HW}	319
5_{HW}	111_{HW}	307
6_{HW}	111_{HW}	317
9_{HW}	111_{HW}	334
16_{HW}	111_{HW}	297
18_{HW}	111_{HW}	282
50_{HW}	111_{HW}	233
53_{HW}	111_{HW}	318
55_{HW}	111_{HW}	319
57_{HW}	111_{HW}	308
58_{HW}	111_{HW}	243
67_{HW}	111_{HW}	325
68_{HW}	111_{HW}	302
69_{HW}	111_{HW}	337
70_{HW}	111_{HW}	286
71_{HW}	111_{HW}	328
72_{HW}	111_{HW}	268
86_{HW}	111_{HW}	193
88_{HW}	111_{HW}	260
89_{HW}	111_{HW}	369
90_{HW}	111_{HW}	259
91_{HW}	111_{HW}	220
93_{HW}	111_{HW}	233
94_{HW}	111_{HW}	270
95_{HW}	111_{HW}	220
98_{HW}	111_{HW}	324
103_{HW}	111_{HW}	307
105_{HW}	111_{HW}	208
110_{HW}	111_{HW}	253
3_{HW}	116_{HW}	338
4_{HW}	116_{HW}	293
5_{HW}	116_{HW}	319
6_{HW}	116_{HW}	345
9_{HW}	116_{HW}	366
16_{HW}	116_{HW}	369
18_{HW}	116_{HW}	336
50_{HW}	116_{HW}	361
53_{HW}	116_{HW}	318
55_{HW}	116_{HW}	263
57_{HW}	116_{HW}	304
58_{HW}	116_{HW}	383
67_{HW}	116_{HW}	325
68_{HW}	116_{HW}	296
69_{HW}	116_{HW}	317
70_{HW}	116_{HW}	336
71_{HW}	116_{HW}	260
72_{HW}	116_{HW}	300
86_{HW}	116_{HW}	351
88_{HW}	116_{HW}	300
89_{HW}	116_{HW}	273
90_{HW}	116_{HW}	349
91_{HW}	116_{HW}	308
93_{HW}	116_{HW}	311
94_{HW}	116_{HW}	332
95_{HW}	116_{HW}	376
98_{HW}	116_{HW}	302
103_{HW}	116_{HW}	321
105_{HW}	116_{HW}	312
110_{HW}	116_{HW}	305
111_{HW}	116_{HW}	326
3_{HW}	117_{HW}	280
4_{HW}	117_{HW}	311
5_{HW}	117_{HW}	303
6_{HW}	117_{HW}	273
9_{HW}	117_{HW}	328
16_{HW}	117_{HW}	321
18_{HW}	117_{HW}	280
50_{HW}	117_{HW}	305
53_{HW}	117_{HW}	194
55_{HW}	117_{HW}	237
57_{HW}	117_{HW}	340
58_{HW}	117_{HW}	269
67_{HW}	117_{HW}	285
68_{HW}	117_{HW}	264
69_{HW}	117_{HW}	197
70_{HW}	117_{HW}	308
71_{HW}	117_{HW}	242
72_{HW}	117_{HW}	206
86_{HW}	117_{HW}	279
88_{HW}	117_{HW}	284
89_{HW}	117_{HW}	259
90_{HW}	117_{HW}	331
91_{HW}	117_{HW}	258
93_{HW}	117_{HW}	287
94_{HW}	117_{HW}	306
95_{HW}	117_{HW}	274
98_{HW}	117_{HW}	268
103_{HW}	117_{HW}	247
105_{HW}	117_{HW}	294
110_{HW}	117_{HW}	249
111_{HW}	117_{HW}	292
116_{HW}	117_{HW}	318
3_{HW}	118_{HW}	357
4_{HW}	118_{HW}	302
5_{HW}	118_{HW}	290
6_{HW}	118_{HW}	326
9_{HW}	118_{HW}	309
16_{HW}	118_{HW}	370
18_{HW}	118_{HW}	349
50_{HW}	118_{HW}	354
53_{HW}	118_{HW}	319
55_{HW}	118_{HW}	324
57_{HW}	118_{HW}	283
58_{HW}	118_{HW}	374
67_{HW}	118_{HW}	332
68_{HW}	118_{HW}	309
69_{HW}	118_{HW}	320
70_{HW}	118_{HW}	369
71_{HW}	118_{HW}	361
72_{HW}	118_{HW}	369
86_{HW}	118_{HW}	320
88_{HW}	118_{HW}	333
89_{HW}	118_{HW}	256
90_{HW}	118_{HW}	346
91_{HW}	118_{HW}	311
93_{HW}	118_{HW}	326
94_{HW}	118_{HW}	305
95_{HW}	118_{HW}	335
98_{HW}	118_{HW}	323
103_{HW}	118_{HW}	326
105_{HW}	118_{HW}	341
110_{HW}	118_{HW}	314
111_{HW}	118_{HW}	337
116_{HW}	118_{HW}	289
117_{HW}	118_{HW}	335
3_{HW}	120_{HW}	304
4_{HW}	120_{HW}	327
5_{HW}	120_{HW}	331
6_{HW}	120_{HW}	325
9_{HW}	120_{HW}	308
16_{HW}	120_{HW}	303
18_{HW}	120_{HW}	318
50_{HW}	120_{HW}	303
53_{HW}	120_{HW}	302
55_{HW}	120_{HW}	331
57_{HW}	120_{HW}	298
58_{HW}	120_{HW}	309
67_{HW}	120_{HW}	307
68_{HW}	120_{HW}	306
69_{HW}	120_{HW}	339
70_{HW}	120_{HW}	346
71_{HW}	120_{HW}	304
72_{HW}	120_{HW}	324
86_{HW}	120_{HW}	317
88_{HW}	120_{HW}	308
89_{HW}	120_{HW}	355
90_{HW}	120_{HW}	305
91_{HW}	120_{HW}	314
93_{HW}	120_{HW}	327
94_{HW}	120_{HW}	316
95_{HW}	120_{HW}	336
98_{HW}	120_{HW}	352
103_{HW}	120_{HW}	325
105_{HW}	120_{HW}	362
110_{HW}	120_{HW}	305
111_{HW}	120_{HW}	334
116_{HW}	120_{HW}	292
117_{HW}	120_{HW}	340
118_{HW}	120_{HW}	283
3_{HW}	121_{HW}	263
4_{HW}	121_{HW}	306
5_{HW}	121_{HW}	302
6_{HW}	121_{HW}	280
9_{HW}	121_{HW}	325
16_{HW}	121_{HW}	272
18_{HW}	121_{HW}	253
50_{HW}	121_{HW}	278
53_{HW}	121_{HW}	187
55_{HW}	121_{HW}	226
57_{HW}	121_{HW}	327
58_{HW}	121_{HW}	250
67_{HW}	121_{HW}	330
68_{HW}	121_{HW}	271
69_{HW}	121_{HW}	194
70_{HW}	121_{HW}	315
71_{HW}	121_{HW}	271
72_{HW}	121_{HW}	267
86_{HW}	121_{HW}	286
88_{HW}	121_{HW}	301
89_{HW}	121_{HW}	254
90_{HW}	121_{HW}	302
91_{HW}	121_{HW}	261
93_{HW}	121_{HW}	292
94_{HW}	121_{HW}	343
95_{HW}	121_{HW}	253
98_{HW}	121_{HW}	253
103_{HW}	121_{HW}	238
105_{HW}	121_{HW}	277
110_{HW}	121_{HW}	256
111_{HW}	121_{HW}	291
116_{HW}	121_{HW}	317
117_{HW}	121_{HW}	173
118_{HW}	121_{HW}	334
120_{HW}	121_{HW}	341
3_{HW}	160_{HW}	327
4_{HW}	160_{HW}	282
5_{HW}	160_{HW}	262
6_{HW}	160_{HW}	326
9_{HW}	160_{HW}	331
16_{HW}	160_{HW}	326
18_{HW}	160_{HW}	313
50_{HW}	160_{HW}	302
53_{HW}	160_{HW}	285
55_{HW}	160_{HW}	262
57_{HW}	160_{HW}	347
58_{HW}	160_{HW}	330
67_{HW}	160_{HW}	336
68_{HW}	160_{HW}	307
69_{HW}	160_{HW}	286
70_{HW}	160_{HW}	315
71_{HW}	160_{HW}	253
72_{HW}	160_{HW}	323
86_{HW}	160_{HW}	314
88_{HW}	160_{HW}	315
89_{HW}	160_{HW}	308
90_{HW}	160_{HW}	328
91_{HW}	160_{HW}	245
93_{HW}	160_{HW}	248
94_{HW}	160_{HW}	329
95_{HW}	160_{HW}	291
98_{HW}	160_{HW}	301
103_{HW}	160_{HW}	290
105_{HW}	160_{HW}	291
110_{HW}	160_{HW}	288
111_{HW}	160_{HW}	301
116_{HW}	160_{HW}	249
117_{HW}	160_{HW}	335
118_{HW}	160_{HW}	310
120_{HW}	160_{HW}	341
121_{HW}	160_{HW}	280
3_{HW}	161_{HW}	290
4_{HW}	161_{HW}	305
5_{HW}	161_{HW}	305
6_{HW}	161_{HW}	311
9_{HW}	161_{HW}	348
16_{HW}	161_{HW}	293
18_{HW}	161_{HW}	292
50_{HW}	161_{HW}	289
53_{HW}	161_{HW}	296
55_{HW}	161_{HW}	325
57_{HW}	161_{HW}	342
58_{HW}	161_{HW}	261
67_{HW}	161_{HW}	303
68_{HW}	161_{HW}	288
69_{HW}	161_{HW}	291
70_{HW}	161_{HW}	284
71_{HW}	161_{HW}	276
72_{HW}	161_{HW}	266
86_{HW}	161_{HW}	319
88_{HW}	161_{HW}	290
89_{HW}	161_{HW}	333
90_{HW}	161_{HW}	319
91_{HW}	161_{HW}	268
93_{HW}	161_{HW}	285
94_{HW}	161_{HW}	318
95_{HW}	161_{HW}	280
98_{HW}	161_{HW}	290
103_{HW}	161_{HW}	293
105_{HW}	161_{HW}	254
110_{HW}	161_{HW}	293
111_{HW}	161_{HW}	302
116_{HW}	161_{HW}	346
117_{HW}	161_{HW}	274
118_{HW}	161_{HW}	399
120_{HW}	161_{HW}	356
121_{HW}	161_{HW}	281
160_{HW}	161_{HW}	335
3_{HW}	162_{HW}	344
4_{HW}	162_{HW}	291
5_{HW}	162_{HW}	317
6_{HW}	162_{HW}	323
9_{HW}	162_{HW}	338
16_{HW}	162_{HW}	345
18_{HW}	162_{HW}	334
50_{HW}	162_{HW}	315
53_{HW}	162_{HW}	320
55_{HW}	162_{HW}	315
57_{HW}	162_{HW}	286
58_{HW}	162_{HW}	337
67_{HW}	162_{HW}	299
68_{HW}	162_{HW}	326
69_{HW}	162_{HW}	335
70_{HW}	162_{HW}	286
71_{HW}	162_{HW}	274
72_{HW}	162_{HW}	296
86_{HW}	162_{HW}	279
88_{HW}	162_{HW}	312
89_{HW}	162_{HW}	337
90_{HW}	162_{HW}	339
91_{HW}	162_{HW}	288
93_{HW}	162_{HW}	311
94_{HW}	162_{HW}	268
95_{HW}	162_{HW}	300
98_{HW}	162_{HW}	342
103_{HW}	162_{HW}	343
105_{HW}	162_{HW}	308
110_{HW}	162_{HW}	313
111_{HW}	162_{HW}	306
116_{HW}	162_{HW}	252
117_{HW}	162_{HW}	350
118_{HW}	162_{HW}	279
120_{HW}	162_{HW}	252
121_{HW}	162_{HW}	359
160_{HW}	162_{HW}	297
161_{HW}	162_{HW}	334
3_{HW}	163_{HW}	326
4_{HW}	163_{HW}	285
5_{HW}	163_{HW}	257
6_{HW}	163_{HW}	283
9_{HW}	163_{HW}	284
16_{HW}	163_{HW}	287
18_{HW}	163_{HW}	308
50_{HW}	163_{HW}	325
53_{HW}	163_{HW}	260
55_{HW}	163_{HW}	273
57_{HW}	163_{HW}	318
58_{HW}	163_{HW}	325
67_{HW}	163_{HW}	331
68_{HW}	163_{HW}	262
69_{HW}	163_{HW}	231
70_{HW}	163_{HW}	328
71_{HW}	163_{HW}	248
72_{HW}	163_{HW}	274
86_{HW}	163_{HW}	347
88_{HW}	163_{HW}	322
89_{HW}	163_{HW}	319
90_{HW}	163_{HW}	339
91_{HW}	163_{HW}	328
93_{HW}	163_{HW}	323
94_{HW}	163_{HW}	356
95_{HW}	163_{HW}	328
98_{HW}	163_{HW}	220
103_{HW}	163_{HW}	245
105_{HW}	163_{HW}	316
110_{HW}	163_{HW}	297
111_{HW}	163_{HW}	326
116_{HW}	163_{HW}	298
117_{HW}	163_{HW}	272
118_{HW}	163_{HW}	363
120_{HW}	163_{HW}	316
121_{HW}	163_{HW}	263
160_{HW}	163_{HW}	273
161_{HW}	163_{HW}	294
162_{HW}	163_{HW}	352
3_{HW}	165_{HW}	300
4_{HW}	165_{HW}	259
5_{HW}	165_{HW}	277
6_{HW}	165_{HW}	297
9_{HW}	165_{HW}	284
16_{HW}	165_{HW}	313
18_{HW}	165_{HW}	328
50_{HW}	165_{HW}	321
53_{HW}	165_{HW}	258
55_{HW}	165_{HW}	293
57_{HW}	165_{HW}	306
58_{HW}	165_{HW}	317
67_{HW}	165_{HW}	285
68_{HW}	165_{HW}	304
69_{HW}	165_{HW}	285
70_{HW}	165_{HW}	320
71_{HW}	165_{HW}	276
72_{HW}	165_{HW}	286
86_{HW}	165_{HW}	265
88_{HW}	165_{HW}	260
89_{HW}	165_{HW}	301
90_{HW}	165_{HW}	313
91_{HW}	165_{HW}	260
93_{HW}	165_{HW}	291
94_{HW}	165_{HW}	288
95_{HW}	165_{HW}	274
98_{HW}	165_{HW}	334
103_{HW}	165_{HW}	281
105_{HW}	165_{HW}	292
110_{HW}	165_{HW}	257
111_{HW}	165_{HW}	322
116_{HW}	165_{HW}	264
117_{HW}	165_{HW}	282
118_{HW}	165_{HW}	231
120_{HW}	165_{HW}	224
121_{HW}	165_{HW}	305
160_{HW}	165_{HW}	289
161_{HW}	165_{HW}	296
162_{HW}	165_{HW}	226
163_{HW}	165_{HW}	298
3_{HW}	166_{HW}	311
4_{HW}	166_{HW}	262
5_{HW}	166_{HW}	288
6_{HW}	166_{HW}	310
9_{HW}	166_{HW}	329
16_{HW}	166_{HW}	274
18_{HW}	166_{HW}	285
50_{HW}	166_{HW}	284
53_{HW}	166_{HW}	271
55_{HW}	166_{HW}	286
57_{HW}	166_{HW}	313
58_{HW}	166_{HW}	300
67_{HW}	166_{HW}	274
68_{HW}	166_{HW}	205
69_{HW}	166_{HW}	264
70_{HW}	166_{HW}	267
71_{HW}	166_{HW}	247
72_{HW}	166_{HW}	237
86_{HW}	166_{HW}	312
88_{HW}	166_{HW}	299
89_{HW}	166_{HW}	258
90_{HW}	166_{HW}	286
91_{HW}	166_{HW}	231
93_{HW}	166_{HW}	298
94_{HW}	166_{HW}	301
95_{HW}	166_{HW}	317
98_{HW}	166_{HW}	245
103_{HW}	166_{HW}	256
105_{HW}	166_{HW}	279
110_{HW}	166_{HW}	286
111_{HW}	166_{HW}	307
116_{HW}	166_{HW}	281
117_{HW}	166_{HW}	281
118_{HW}	166_{HW}	328
120_{HW}	166_{HW}	345
121_{HW}	166_{HW}	296
160_{HW}	166_{HW}	288
161_{HW}	166_{HW}	239
162_{HW}	166_{HW}	323
163_{HW}	166_{HW}	253
165_{HW}	166_{HW}	295
3_{HW}	167_{HW}	269
4_{HW}	167_{HW}	296
5_{HW}	167_{HW}	272
6_{HW}	167_{HW}	310
9_{HW}	167_{HW}	313
16_{HW}	167_{HW}	284
18_{HW}	167_{HW}	313
50_{HW}	167_{HW}	302
53_{HW}	167_{HW}	285
55_{HW}	167_{HW}	260
57_{HW}	167_{HW}	331
58_{HW}	167_{HW}	292
67_{HW}	167_{HW}	320
68_{HW}	167_{HW}	289
69_{HW}	167_{HW}	256
70_{HW}	167_{HW}	313
71_{HW}	167_{HW}	259
72_{HW}	167_{HW}	287
86_{HW}	167_{HW}	292
88_{HW}	167_{HW}	253
89_{HW}	167_{HW}	338
90_{HW}	167_{HW}	260
91_{HW}	167_{HW}	221
93_{HW}	167_{HW}	248
94_{HW}	167_{HW}	333
95_{HW}	167_{HW}	281
98_{HW}	167_{HW}	277
103_{HW}	167_{HW}	244
105_{HW}	167_{HW}	243
110_{HW}	167_{HW}	206
111_{HW}	167_{HW}	277
116_{HW}	167_{HW}	305
117_{HW}	167_{HW}	289
118_{HW}	167_{HW}	330
120_{HW}	167_{HW}	311
121_{HW}	167_{HW}	282
160_{HW}	167_{HW}	286
161_{HW}	167_{HW}	255
162_{HW}	167_{HW}	301
163_{HW}	167_{HW}	239
165_{HW}	167_{HW}	269
166_{HW}	167_{HW}	252
3_{HW}	168_{HW}	334
4_{HW}	168_{HW}	279
5_{HW}	168_{HW}	291
6_{HW}	168_{HW}	339
9_{HW}	168_{HW}	328
16_{HW}	168_{HW}	333
18_{HW}	168_{HW}	322
50_{HW}	168_{HW}	279
53_{HW}	168_{HW}	294
55_{HW}	168_{HW}	309
57_{HW}	168_{HW}	276
58_{HW}	168_{HW}	315
67_{HW}	168_{HW}	317
68_{HW}	168_{HW}	310
69_{HW}	168_{HW}	301
70_{HW}	168_{HW}	276
71_{HW}	168_{HW}	318
72_{HW}	168_{HW}	314
86_{HW}	168_{HW}	271
88_{HW}	168_{HW}	268
89_{HW}	168_{HW}	325
90_{HW}	168_{HW}	327
91_{HW}	168_{HW}	220
93_{HW}	168_{HW}	265
94_{HW}	168_{HW}	286
95_{HW}	168_{HW}	278
98_{HW}	168_{HW}	328
103_{HW}	168_{HW}	301
105_{HW}	168_{HW}	280
110_{HW}	168_{HW}	291
111_{HW}	168_{HW}	234
116_{HW}	168_{HW}	280
117_{HW}	168_{HW}	318
118_{HW}	168_{HW}	255
120_{HW}	168_{HW}	300
121_{HW}	168_{HW}	327
160_{HW}	168_{HW}	249
161_{HW}	168_{HW}	316
162_{HW}	168_{HW}	226
163_{HW}	168_{HW}	310
165_{HW}	168_{HW}	244
166_{HW}	168_{HW}	301
167_{HW}	168_{HW}	267
3_{HW}	169_{HW}	339
4_{HW}	169_{HW}	328
5_{HW}	169_{HW}	346
6_{HW}	169_{HW}	358
9_{HW}	169_{HW}	375
16_{HW}	169_{HW}	308
18_{HW}	169_{HW}	323
50_{HW}	169_{HW}	282
53_{HW}	169_{HW}	317
55_{HW}	169_{HW}	308
57_{HW}	169_{HW}	349
58_{HW}	169_{HW}	244
67_{HW}	169_{HW}	259
68_{HW}	169_{HW}	304
69_{HW}	169_{HW}	295
70_{HW}	169_{HW}	276
71_{HW}	169_{HW}	300
72_{HW}	169_{HW}	274
86_{HW}	169_{HW}	308
88_{HW}	169_{HW}	339
89_{HW}	169_{HW}	308
90_{HW}	169_{HW}	308
91_{HW}	169_{HW}	295
93_{HW}	169_{HW}	356
94_{HW}	169_{HW}	343
95_{HW}	169_{HW}	319
98_{HW}	169_{HW}	363
103_{HW}	169_{HW}	336
105_{HW}	169_{HW}	299
110_{HW}	169_{HW}	316
111_{HW}	169_{HW}	323
116_{HW}	169_{HW}	347
117_{HW}	169_{HW}	319
118_{HW}	169_{HW}	359
120_{HW}	169_{HW}	331
121_{HW}	169_{HW}	304
160_{HW}	169_{HW}	329
161_{HW}	169_{HW}	290
162_{HW}	169_{HW}	318
163_{HW}	169_{HW}	362
165_{HW}	169_{HW}	314
166_{HW}	169_{HW}	259
167_{HW}	169_{HW}	323
168_{HW}	169_{HW}	342
3_{HW}	170_{HW}	346
4_{HW}	170_{HW}	289
5_{HW}	170_{HW}	301
6_{HW}	170_{HW}	287
9_{HW}	170_{HW}	310
16_{HW}	170_{HW}	335
18_{HW}	170_{HW}	366
50_{HW}	170_{HW}	343
53_{HW}	170_{HW}	324
55_{HW}	170_{HW}	331
57_{HW}	170_{HW}	284
58_{HW}	170_{HW}	325
67_{HW}	170_{HW}	317
68_{HW}	170_{HW}	348
69_{HW}	170_{HW}	337
70_{HW}	170_{HW}	320
71_{HW}	170_{HW}	324
72_{HW}	170_{HW}	340
86_{HW}	170_{HW}	293
88_{HW}	170_{HW}	296
89_{HW}	170_{HW}	273
90_{HW}	170_{HW}	333
91_{HW}	170_{HW}	288
93_{HW}	170_{HW}	339
94_{HW}	170_{HW}	280
95_{HW}	170_{HW}	304
98_{HW}	170_{HW}	338
103_{HW}	170_{HW}	285
105_{HW}	170_{HW}	310
110_{HW}	170_{HW}	301
111_{HW}	170_{HW}	340
116_{HW}	170_{HW}	302
117_{HW}	170_{HW}	318
118_{HW}	170_{HW}	231
120_{HW}	170_{HW}	264
121_{HW}	170_{HW}	325
160_{HW}	170_{HW}	329
161_{HW}	170_{HW}	320
162_{HW}	170_{HW}	242
163_{HW}	170_{HW}	346
165_{HW}	170_{HW}	164
166_{HW}	170_{HW}	309
167_{HW}	170_{HW}	319
168_{HW}	170_{HW}	266
169_{HW}	170_{HW}	323
3_{HW}	171_{HW}	293
4_{HW}	171_{HW}	330
5_{HW}	171_{HW}	312
6_{HW}	171_{HW}	298
9_{HW}	171_{HW}	317
16_{HW}	171_{HW}	294
18_{HW}	171_{HW}	265
50_{HW}	171_{HW}	294
53_{HW}	171_{HW}	231
55_{HW}	171_{HW}	264
57_{HW}	171_{HW}	337
58_{HW}	171_{HW}	286
67_{HW}	171_{HW}	282
68_{HW}	171_{HW}	273
69_{HW}	171_{HW}	248
70_{HW}	171_{HW}	281
71_{HW}	171_{HW}	235
72_{HW}	171_{HW}	259
86_{HW}	171_{HW}	318
88_{HW}	171_{HW}	287
89_{HW}	171_{HW}	282
90_{HW}	171_{HW}	296
91_{HW}	171_{HW}	275
93_{HW}	171_{HW}	276
94_{HW}	171_{HW}	285
95_{HW}	171_{HW}	289
98_{HW}	171_{HW}	285
103_{HW}	171_{HW}	310
105_{HW}	171_{HW}	287
110_{HW}	171_{HW}	282
111_{HW}	171_{HW}	315
116_{HW}	171_{HW}	295
117_{HW}	171_{HW}	221
118_{HW}	171_{HW}	350
120_{HW}	171_{HW}	323
121_{HW}	171_{HW}	248
160_{HW}	171_{HW}	278
161_{HW}	171_{HW}	223
162_{HW}	171_{HW}	309
163_{HW}	171_{HW}	297
165_{HW}	171_{HW}	293
166_{HW}	171_{HW}	272
167_{HW}	171_{HW}	282
168_{HW}	171_{HW}	325
169_{HW}	171_{HW}	304
170_{HW}	171_{HW}	319
3_{HW}	172_{HW}	375
4_{HW}	172_{HW}	324
5_{HW}	172_{HW}	326
6_{HW}	172_{HW}	340
9_{HW}	172_{HW}	361
16_{HW}	172_{HW}	358
18_{HW}	172_{HW}	377
50_{HW}	172_{HW}	374
53_{HW}	172_{HW}	353
55_{HW}	172_{HW}	338
57_{HW}	172_{HW}	313
58_{HW}	172_{HW}	360
67_{HW}	172_{HW}	340
68_{HW}	172_{HW}	375
69_{HW}	172_{HW}	382
70_{HW}	172_{HW}	351
71_{HW}	172_{HW}	315
72_{HW}	172_{HW}	385
86_{HW}	172_{HW}	324
88_{HW}	172_{HW}	347
89_{HW}	172_{HW}	326
90_{HW}	172_{HW}	368
91_{HW}	172_{HW}	303
93_{HW}	172_{HW}	342
94_{HW}	172_{HW}	315
95_{HW}	172_{HW}	349
98_{HW}	172_{HW}	369
103_{HW}	172_{HW}	344
105_{HW}	172_{HW}	337
110_{HW}	172_{HW}	318
111_{HW}	172_{HW}	357
116_{HW}	172_{HW}	301
117_{HW}	172_{HW}	367
118_{HW}	172_{HW}	280
120_{HW}	172_{HW}	301
121_{HW}	172_{HW}	390
160_{HW}	172_{HW}	324
161_{HW}	172_{HW}	377
162_{HW}	172_{HW}	241
163_{HW}	172_{HW}	381
165_{HW}	172_{HW}	247
166_{HW}	172_{HW}	370
167_{HW}	172_{HW}	300
168_{HW}	172_{HW}	253
169_{HW}	172_{HW}	342
170_{HW}	172_{HW}	221
171_{HW}	172_{HW}	362
3_{HW}	173_{HW}	299
4_{HW}	173_{HW}	276
5_{HW}	173_{HW}	288
6_{HW}	173_{HW}	302
9_{HW}	173_{HW}	289
16_{HW}	173_{HW}	320
18_{HW}	173_{HW}	319
50_{HW}	173_{HW}	280
53_{HW}	173_{HW}	317
55_{HW}	173_{HW}	310
57_{HW}	173_{HW}	283
58_{HW}	173_{HW}	300
67_{HW}	173_{HW}	282
68_{HW}	173_{HW}	341
69_{HW}	173_{HW}	318
70_{HW}	173_{HW}	281
71_{HW}	173_{HW}	293
72_{HW}	173_{HW}	309
86_{HW}	173_{HW}	296
88_{HW}	173_{HW}	285
89_{HW}	173_{HW}	326
90_{HW}	173_{HW}	306
91_{HW}	173_{HW}	283
93_{HW}	173_{HW}	280
94_{HW}	173_{HW}	277
95_{HW}	173_{HW}	293
98_{HW}	173_{HW}	333
103_{HW}	173_{HW}	332
105_{HW}	173_{HW}	289
110_{HW}	173_{HW}	310
111_{HW}	173_{HW}	315
116_{HW}	173_{HW}	295
117_{HW}	173_{HW}	339
118_{HW}	173_{HW}	258
120_{HW}	173_{HW}	219
121_{HW}	173_{HW}	326
160_{HW}	173_{HW}	304
161_{HW}	173_{HW}	327
162_{HW}	173_{HW}	183
163_{HW}	173_{HW}	345
165_{HW}	173_{HW}	251
166_{HW}	173_{HW}	316
167_{HW}	173_{HW}	326
168_{HW}	173_{HW}	241
169_{HW}	173_{HW}	316
170_{HW}	173_{HW}	255
171_{HW}	173_{HW}	310
172_{HW}	173_{HW}	280
3_{HW}	174_{HW}	270
4_{HW}	174_{HW}	317
5_{HW}	174_{HW}	333
6_{HW}	174_{HW}	321
9_{HW}	174_{HW}	342
16_{HW}	174_{HW}	293
18_{HW}	174_{HW}	290
50_{HW}	174_{HW}	281
53_{HW}	174_{HW}	294
55_{HW}	174_{HW}	295
57_{HW}	174_{HW}	306
58_{HW}	174_{HW}	239
67_{HW}	174_{HW}	295
68_{HW}	174_{HW}	282
69_{HW}	174_{HW}	293
70_{HW}	174_{HW}	278
71_{HW}	174_{HW}	288
72_{HW}	174_{HW}	230
86_{HW}	174_{HW}	295
88_{HW}	174_{HW}	314
89_{HW}	174_{HW}	317
90_{HW}	174_{HW}	255
91_{HW}	174_{HW}	266
93_{HW}	174_{HW}	303
94_{HW}	174_{HW}	286
95_{HW}	174_{HW}	308
98_{HW}	174_{HW}	306
103_{HW}	174_{HW}	295
105_{HW}	174_{HW}	304
110_{HW}	174_{HW}	279
111_{HW}	174_{HW}	288
116_{HW}	174_{HW}	328
117_{HW}	174_{HW}	296
118_{HW}	174_{HW}	359
120_{HW}	174_{HW}	312
121_{HW}	174_{HW}	293
160_{HW}	174_{HW}	335
161_{HW}	174_{HW}	240
162_{HW}	174_{HW}	302
163_{HW}	174_{HW}	294
165_{HW}	174_{HW}	308
166_{HW}	174_{HW}	239
167_{HW}	174_{HW}	289
168_{HW}	174_{HW}	312
169_{HW}	174_{HW}	273
170_{HW}	174_{HW}	314
171_{HW}	174_{HW}	235
172_{HW}	174_{HW}	369
173_{HW}	174_{HW}	313
3_{HW}	175_{HW}	373
4_{HW}	175_{HW}	298
5_{HW}	175_{HW}	314
6_{HW}	175_{HW}	332
9_{HW}	175_{HW}	367
16_{HW}	175_{HW}	362
18_{HW}	175_{HW}	347
50_{HW}	175_{HW}	338
53_{HW}	175_{HW}	305
55_{HW}	175_{HW}	274
57_{HW}	175_{HW}	321
58_{HW}	175_{HW}	372
67_{HW}	175_{HW}	327
68_{HW}	175_{HW}	310
69_{HW}	175_{HW}	317
70_{HW}	175_{HW}	354
71_{HW}	175_{HW}	292
72_{HW}	175_{HW}	331
86_{HW}	175_{HW}	338
88_{HW}	175_{HW}	329
89_{HW}	175_{HW}	282
90_{HW}	175_{HW}	378
91_{HW}	175_{HW}	291
93_{HW}	175_{HW}	312
94_{HW}	175_{HW}	335
95_{HW}	175_{HW}	331
98_{HW}	175_{HW}	333
103_{HW}	175_{HW}	304
105_{HW}	175_{HW}	331
110_{HW}	175_{HW}	308
111_{HW}	175_{HW}	335
116_{HW}	175_{HW}	229
117_{HW}	175_{HW}	325
118_{HW}	175_{HW}	294
120_{HW}	175_{HW}	297
121_{HW}	175_{HW}	340
160_{HW}	175_{HW}	257
161_{HW}	175_{HW}	347
162_{HW}	175_{HW}	236
163_{HW}	175_{HW}	333
165_{HW}	175_{HW}	262
166_{HW}	175_{HW}	321
167_{HW}	175_{HW}	278
168_{HW}	175_{HW}	244
169_{HW}	175_{HW}	339
170_{HW}	175_{HW}	281
171_{HW}	175_{HW}	321
172_{HW}	175_{HW}	216
173_{HW}	175_{HW}	262
174_{HW}	175_{HW}	358
3_{HW}	176_{HW}	351
4_{HW}	176_{HW}	242
5_{HW}	176_{HW}	258
6_{HW}	176_{HW}	284
9_{HW}	176_{HW}	289
16_{HW}	176_{HW}	358
18_{HW}	176_{HW}	387
50_{HW}	176_{HW}	344
53_{HW}	176_{HW}	303
55_{HW}	176_{HW}	314
57_{HW}	176_{HW}	329
58_{HW}	176_{HW}	330
67_{HW}	176_{HW}	380
68_{HW}	176_{HW}	317
69_{HW}	176_{HW}	318
70_{HW}	176_{HW}	365
71_{HW}	176_{HW}	307
72_{HW}	176_{HW}	355
86_{HW}	176_{HW}	348
88_{HW}	176_{HW}	285
89_{HW}	176_{HW}	310
90_{HW}	176_{HW}	372
91_{HW}	176_{HW}	353
93_{HW}	176_{HW}	320
94_{HW}	176_{HW}	375
95_{HW}	176_{HW}	325
98_{HW}	176_{HW}	227
103_{HW}	176_{HW}	262
105_{HW}	176_{HW}	333
110_{HW}	176_{HW}	292
111_{HW}	176_{HW}	367
116_{HW}	176_{HW}	323
117_{HW}	176_{HW}	319
118_{HW}	176_{HW}	354
120_{HW}	176_{HW}	375
121_{HW}	176_{HW}	340
160_{HW}	176_{HW}	348
161_{HW}	176_{HW}	299
162_{HW}	176_{HW}	359
163_{HW}	176_{HW}	189
165_{HW}	176_{HW}	319
166_{HW}	176_{HW}	296
167_{HW}	176_{HW}	274
168_{HW}	176_{HW}	351
169_{HW}	176_{HW}	390
170_{HW}	176_{HW}	341
171_{HW}	176_{HW}	324
172_{HW}	176_{HW}	380
173_{HW}	176_{HW}	340
174_{HW}	176_{HW}	327
175_{HW}	176_{HW}	336
3_{HW}	177_{HW}	325
4_{HW}	177_{HW}	302
5_{HW}	177_{HW}	314
6_{HW}	177_{HW}	360
9_{HW}	177_{HW}	339
16_{HW}	177_{HW}	312
18_{HW}	177_{HW}	311
50_{HW}	177_{HW}	316
53_{HW}	177_{HW}	301
55_{HW}	177_{HW}	330
57_{HW}	177_{HW}	303
58_{HW}	177_{HW}	288
67_{HW}	177_{HW}	286
68_{HW}	177_{HW}	315
69_{HW}	177_{HW}	326
70_{HW}	177_{HW}	315
71_{HW}	177_{HW}	307
72_{HW}	177_{HW}	287
86_{HW}	177_{HW}	254
88_{HW}	177_{HW}	275
89_{HW}	177_{HW}	312
90_{HW}	177_{HW}	288
91_{HW}	177_{HW}	263
93_{HW}	177_{HW}	268
94_{HW}	177_{HW}	273
95_{HW}	177_{HW}	245
98_{HW}	177_{HW}	337
103_{HW}	177_{HW}	364
105_{HW}	177_{HW}	267
110_{HW}	177_{HW}	276
111_{HW}	177_{HW}	281
116_{HW}	177_{HW}	289
117_{HW}	177_{HW}	347
118_{HW}	177_{HW}	246
120_{HW}	177_{HW}	305
121_{HW}	177_{HW}	348
160_{HW}	177_{HW}	280
161_{HW}	177_{HW}	313
162_{HW}	177_{HW}	245
163_{HW}	177_{HW}	369
165_{HW}	177_{HW}	261
166_{HW}	177_{HW}	300
167_{HW}	177_{HW}	302
168_{HW}	177_{HW}	229
169_{HW}	177_{HW}	310
170_{HW}	177_{HW}	301
171_{HW}	177_{HW}	300
172_{HW}	177_{HW}	294
173_{HW}	177_{HW}	232
174_{HW}	177_{HW}	329
175_{HW}	177_{HW}	278
176_{HW}	177_{HW}	358
3_{HW}	178_{HW}	298
4_{HW}	178_{HW}	275
5_{HW}	178_{HW}	281
6_{HW}	178_{HW}	287
9_{HW}	178_{HW}	336
16_{HW}	178_{HW}	311
18_{HW}	178_{HW}	312
50_{HW}	178_{HW}	311
53_{HW}	178_{HW}	284
55_{HW}	178_{HW}	259
57_{HW}	178_{HW}	274
58_{HW}	178_{HW}	303
67_{HW}	178_{HW}	295
68_{HW}	178_{HW}	314
69_{HW}	178_{HW}	297
70_{HW}	178_{HW}	304
71_{HW}	178_{HW}	262
72_{HW}	178_{HW}	272
86_{HW}	178_{HW}	287
88_{HW}	178_{HW}	292
89_{HW}	178_{HW}	261
90_{HW}	178_{HW}	343
91_{HW}	178_{HW}	280
93_{HW}	178_{HW}	291
94_{HW}	178_{HW}	290
95_{HW}	178_{HW}	308
98_{HW}	178_{HW}	312
103_{HW}	178_{HW}	303
105_{HW}	178_{HW}	298
110_{HW}	178_{HW}	313
111_{HW}	178_{HW}	294
116_{HW}	178_{HW}	222
117_{HW}	178_{HW}	288
118_{HW}	178_{HW}	301
120_{HW}	178_{HW}	290
121_{HW}	178_{HW}	289
160_{HW}	178_{HW}	267
161_{HW}	178_{HW}	300
162_{HW}	178_{HW}	208
163_{HW}	178_{HW}	302
165_{HW}	178_{HW}	250
166_{HW}	178_{HW}	303
167_{HW}	178_{HW}	277
168_{HW}	178_{HW}	238
169_{HW}	178_{HW}	295
170_{HW}	178_{HW}	274
171_{HW}	178_{HW}	259
172_{HW}	178_{HW}	269
173_{HW}	178_{HW}	247
174_{HW}	178_{HW}	270
175_{HW}	178_{HW}	230
176_{HW}	178_{HW}	321
177_{HW}	178_{HW}	255
3_{HW}	179_{HW}	320
4_{HW}	179_{HW}	269
5_{HW}	179_{HW}	285
6_{HW}	179_{HW}	317
9_{HW}	179_{HW}	332
16_{HW}	179_{HW}	297
18_{HW}	179_{HW}	308
50_{HW}	179_{HW}	289
53_{HW}	179_{HW}	282
55_{HW}	179_{HW}	335
57_{HW}	179_{HW}	268
58_{HW}	179_{HW}	309
67_{HW}	179_{HW}	279
68_{HW}	179_{HW}	320
69_{HW}	179_{HW}	305
70_{HW}	179_{HW}	292
71_{HW}	179_{HW}	286
72_{HW}	179_{HW}	284
86_{HW}	179_{HW}	295
88_{HW}	179_{HW}	292
89_{HW}	179_{HW}	323
90_{HW}	179_{HW}	333
91_{HW}	179_{HW}	290
93_{HW}	179_{HW}	301
94_{HW}	179_{HW}	272
95_{HW}	179_{HW}	308
98_{HW}	179_{HW}	314
103_{HW}	179_{HW}	343
105_{HW}	179_{HW}	324
110_{HW}	179_{HW}	299
111_{HW}	179_{HW}	328
116_{HW}	179_{HW}	290
117_{HW}	179_{HW}	302
118_{HW}	179_{HW}	275
120_{HW}	179_{HW}	248
121_{HW}	179_{HW}	335
160_{HW}	179_{HW}	327
161_{HW}	179_{HW}	306
162_{HW}	179_{HW}	258
163_{HW}	179_{HW}	310
165_{HW}	179_{HW}	236
166_{HW}	179_{HW}	285
167_{HW}	179_{HW}	289
168_{HW}	179_{HW}	254
169_{HW}	179_{HW}	337
170_{HW}	179_{HW}	246
171_{HW}	179_{HW}	295
172_{HW}	179_{HW}	279
173_{HW}	179_{HW}	193
174_{HW}	179_{HW}	312
175_{HW}	179_{HW}	275
176_{HW}	179_{HW}	319
177_{HW}	179_{HW}	215
178_{HW}	179_{HW}	248
3_{HW}	180_{HW}	274
4_{HW}	180_{HW}	297
5_{HW}	180_{HW}	295
6_{HW}	180_{HW}	303
9_{HW}	180_{HW}	298
16_{HW}	180_{HW}	291
18_{HW}	180_{HW}	270
50_{HW}	180_{HW}	261
53_{HW}	180_{HW}	280
55_{HW}	180_{HW}	283
57_{HW}	180_{HW}	330
58_{HW}	180_{HW}	263
67_{HW}	180_{HW}	259
68_{HW}	180_{HW}	302
69_{HW}	180_{HW}	269
70_{HW}	180_{HW}	260
71_{HW}	180_{HW}	250
72_{HW}	180_{HW}	266
86_{HW}	180_{HW}	305
88_{HW}	180_{HW}	280
89_{HW}	180_{HW}	307
90_{HW}	180_{HW}	283
91_{HW}	180_{HW}	246
93_{HW}	180_{HW}	279
94_{HW}	180_{HW}	278
95_{HW}	180_{HW}	286
98_{HW}	180_{HW}	284
103_{HW}	180_{HW}	299
105_{HW}	180_{HW}	264
110_{HW}	180_{HW}	279
111_{HW}	180_{HW}	306
116_{HW}	180_{HW}	344
117_{HW}	180_{HW}	250
118_{HW}	180_{HW}	341
120_{HW}	180_{HW}	316
121_{HW}	180_{HW}	309
160_{HW}	180_{HW}	301
161_{HW}	180_{HW}	178
162_{HW}	180_{HW}	298
163_{HW}	180_{HW}	296
165_{HW}	180_{HW}	280
166_{HW}	180_{HW}	233
167_{HW}	180_{HW}	259
168_{HW}	180_{HW}	292
169_{HW}	180_{HW}	269
170_{HW}	180_{HW}	294
171_{HW}	180_{HW}	223
172_{HW}	180_{HW}	343
173_{HW}	180_{HW}	287
174_{HW}	180_{HW}	228
175_{HW}	180_{HW}	309
176_{HW}	180_{HW}	341
177_{HW}	180_{HW}	283
178_{HW}	180_{HW}	296
179_{HW}	180_{HW}	262
3_{HW}	182_{HW}	294
4_{HW}	182_{HW}	335
5_{HW}	182_{HW}	315
6_{HW}	182_{HW}	329
9_{HW}	182_{HW}	336
16_{HW}	182_{HW}	283
18_{HW}	182_{HW}	242
50_{HW}	182_{HW}	273
53_{HW}	182_{HW}	312
55_{HW}	182_{HW}	307
57_{HW}	182_{HW}	336
58_{HW}	182_{HW}	249
67_{HW}	182_{HW}	285
68_{HW}	182_{HW}	306
69_{HW}	182_{HW}	303
70_{HW}	182_{HW}	272
71_{HW}	182_{HW}	274
72_{HW}	182_{HW}	240
86_{HW}	182_{HW}	317
88_{HW}	182_{HW}	300
89_{HW}	182_{HW}	343
90_{HW}	182_{HW}	303
91_{HW}	182_{HW}	248
93_{HW}	182_{HW}	267
94_{HW}	182_{HW}	280
95_{HW}	182_{HW}	320
98_{HW}	182_{HW}	306
103_{HW}	182_{HW}	305
105_{HW}	182_{HW}	270
110_{HW}	182_{HW}	291
111_{HW}	182_{HW}	278
116_{HW}	182_{HW}	352
117_{HW}	182_{HW}	274
118_{HW}	182_{HW}	365
120_{HW}	182_{HW}	326
121_{HW}	182_{HW}	301
160_{HW}	182_{HW}	317
161_{HW}	182_{HW}	196
162_{HW}	182_{HW}	316
163_{HW}	182_{HW}	282
165_{HW}	182_{HW}	310
166_{HW}	182_{HW}	245
167_{HW}	182_{HW}	263
168_{HW}	182_{HW}	320
169_{HW}	182_{HW}	281
170_{HW}	182_{HW}	348
171_{HW}	182_{HW}	237
172_{HW}	182_{HW}	359
173_{HW}	182_{HW}	313
174_{HW}	182_{HW}	222
175_{HW}	182_{HW}	332
176_{HW}	182_{HW}	347
177_{HW}	182_{HW}	301
178_{HW}	182_{HW}	290
179_{HW}	182_{HW}	298
180_{HW}	182_{HW}	160
3_{HW}	198_{HW}	280
4_{HW}	198_{HW}	309
5_{HW}	198_{HW}	295
6_{HW}	198_{HW}	305
9_{HW}	198_{HW}	326
16_{HW}	198_{HW}	291
18_{HW}	198_{HW}	270
50_{HW}	198_{HW}	285
53_{HW}	198_{HW}	264
55_{HW}	198_{HW}	287
57_{HW}	198_{HW}	324
58_{HW}	198_{HW}	275
67_{HW}	198_{HW}	281
68_{HW}	198_{HW}	276
69_{HW}	198_{HW}	295
70_{HW}	198_{HW}	270
71_{HW}	198_{HW}	292
72_{HW}	198_{HW}	262
86_{HW}	198_{HW}	245
88_{HW}	198_{HW}	280
89_{HW}	198_{HW}	329
90_{HW}	198_{HW}	327
91_{HW}	198_{HW}	222
93_{HW}	198_{HW}	267
94_{HW}	198_{HW}	290
95_{HW}	198_{HW}	262
98_{HW}	198_{HW}	302
103_{HW}	198_{HW}	319
105_{HW}	198_{HW}	222
110_{HW}	198_{HW}	233
111_{HW}	198_{HW}	258
116_{HW}	198_{HW}	336
117_{HW}	198_{HW}	290
118_{HW}	198_{HW}	337
120_{HW}	198_{HW}	330
121_{HW}	198_{HW}	297
160_{HW}	198_{HW}	267
161_{HW}	198_{HW}	286
162_{HW}	198_{HW}	300
163_{HW}	198_{HW}	326
165_{HW}	198_{HW}	298
166_{HW}	198_{HW}	259
167_{HW}	198_{HW}	289
168_{HW}	198_{HW}	298
169_{HW}	198_{HW}	259
170_{HW}	198_{HW}	312
171_{HW}	198_{HW}	251
172_{HW}	198_{HW}	339
173_{HW}	198_{HW}	287
174_{HW}	198_{HW}	290
175_{HW}	198_{HW}	307
176_{HW}	198_{HW}	377
177_{HW}	198_{HW}	271
178_{HW}	198_{HW}	284
179_{HW}	198_{HW}	294
180_{HW}	198_{HW}	250
182_{HW}	198_{HW}	274
3_{HW}	199_{HW}	279
4_{HW}	199_{HW}	274
5_{HW}	199_{HW}	272
6_{HW}	199_{HW}	254
9_{HW}	199_{HW}	285
16_{HW}	199_{HW}	292
18_{HW}	199_{HW}	261
50_{HW}	199_{HW}	338
53_{HW}	199_{HW}	275
55_{HW}	199_{HW}	310
57_{HW}	199_{HW}	323
58_{HW}	199_{HW}	300
67_{HW}	199_{HW}	314
68_{HW}	199_{HW}	293
69_{HW}	199_{HW}	304
70_{HW}	199_{HW}	315
71_{HW}	199_{HW}	277
72_{HW}	199_{HW}	279
86_{HW}	199_{HW}	296
88_{HW}	199_{HW}	323
89_{HW}	199_{HW}	326
90_{HW}	199_{HW}	324
91_{HW}	199_{HW}	299
93_{HW}	199_{HW}	294
94_{HW}	199_{HW}	281
95_{HW}	199_{HW}	293
98_{HW}	199_{HW}	241
103_{HW}	199_{HW}	340
105_{HW}	199_{HW}	281
110_{HW}	199_{HW}	300
111_{HW}	199_{HW}	279
116_{HW}	199_{HW}	337
117_{HW}	199_{HW}	283
118_{HW}	199_{HW}	342
120_{HW}	199_{HW}	337
121_{HW}	199_{HW}	320
160_{HW}	199_{HW}	304
161_{HW}	199_{HW}	241
162_{HW}	199_{HW}	315
163_{HW}	199_{HW}	283
165_{HW}	199_{HW}	303
166_{HW}	199_{HW}	262
167_{HW}	199_{HW}	316
168_{HW}	199_{HW}	319
169_{HW}	199_{HW}	328
170_{HW}	199_{HW}	331
171_{HW}	199_{HW}	218
172_{HW}	199_{HW}	360
173_{HW}	199_{HW}	304
174_{HW}	199_{HW}	255
175_{HW}	199_{HW}	337
176_{HW}	199_{HW}	296
177_{HW}	199_{HW}	300
178_{HW}	199_{HW}	271
179_{HW}	199_{HW}	287
180_{HW}	199_{HW}	239
182_{HW}	199_{HW}	249
198_{HW}	199_{HW}	271
3_{HW}	200_{HW}	268
4_{HW}	200_{HW}	333
5_{HW}	200_{HW}	337
6_{HW}	200_{HW}	293
9_{HW}	200_{HW}	306
16_{HW}	200_{HW}	287
18_{HW}	200_{HW}	272
50_{HW}	200_{HW}	281
53_{HW}	200_{HW}	222
55_{HW}	200_{HW}	285
57_{HW}	200_{HW}	344
58_{HW}	200_{HW}	269
67_{HW}	200_{HW}	283
68_{HW}	200_{HW}	252
69_{HW}	200_{HW}	261
70_{HW}	200_{HW}	286
71_{HW}	200_{HW}	232
72_{HW}	200_{HW}	244
86_{HW}	200_{HW}	303
88_{HW}	200_{HW}	306
89_{HW}	200_{HW}	293
90_{HW}	200_{HW}	305
91_{HW}	200_{HW}	264
93_{HW}	200_{HW}	279
94_{HW}	200_{HW}	288
95_{HW}	200_{HW}	300
98_{HW}	200_{HW}	286
103_{HW}	200_{HW}	321
105_{HW}	200_{HW}	298
110_{HW}	200_{HW}	273
111_{HW}	200_{HW}	296
116_{HW}	200_{HW}	318
117_{HW}	200_{HW}	210
118_{HW}	200_{HW}	345
120_{HW}	200_{HW}	318
121_{HW}	200_{HW}	243
160_{HW}	200_{HW}	295
161_{HW}	200_{HW}	246
162_{HW}	200_{HW}	310
163_{HW}	200_{HW}	318
165_{HW}	200_{HW}	292
166_{HW}	200_{HW}	285
167_{HW}	200_{HW}	291
168_{HW}	200_{HW}	312
169_{HW}	200_{HW}	273
170_{HW}	200_{HW}	336
171_{HW}	200_{HW}	113
172_{HW}	200_{HW}	349
173_{HW}	200_{HW}	331
174_{HW}	200_{HW}	222
175_{HW}	200_{HW}	322
176_{HW}	200_{HW}	331
177_{HW}	200_{HW}	315
178_{HW}	200_{HW}	280
179_{HW}	200_{HW}	298
180_{HW}	200_{HW}	228
182_{HW}	200_{HW}	242
198_{HW}	200_{HW}	264
199_{HW}	200_{HW}	241
3_{HW}	201_{HW}	289
4_{HW}	201_{HW}	272
5_{HW}	201_{HW}	272
6_{HW}	201_{HW}	290
9_{HW}	201_{HW}	287
16_{HW}	201_{HW}	266
18_{HW}	201_{HW}	265
50_{HW}	201_{HW}	302
53_{HW}	201_{HW}	281
55_{HW}	201_{HW}	294
57_{HW}	201_{HW}	309
58_{HW}	201_{HW}	260
67_{HW}	201_{HW}	276
68_{HW}	201_{HW}	273
69_{HW}	201_{HW}	276
70_{HW}	201_{HW}	275
71_{HW}	201_{HW}	257
72_{HW}	201_{HW}	259
86_{HW}	201_{HW}	320
88_{HW}	201_{HW}	299
89_{HW}	201_{HW}	304
90_{HW}	201_{HW}	292
91_{HW}	201_{HW}	277
93_{HW}	201_{HW}	304
94_{HW}	201_{HW}	273
95_{HW}	201_{HW}	283
98_{HW}	201_{HW}	287
103_{HW}	201_{HW}	300
105_{HW}	201_{HW}	281
110_{HW}	201_{HW}	300
111_{HW}	201_{HW}	321
116_{HW}	201_{HW}	337
117_{HW}	201_{HW}	291
118_{HW}	201_{HW}	342
120_{HW}	201_{HW}	291
121_{HW}	201_{HW}	292
160_{HW}	201_{HW}	296
161_{HW}	201_{HW}	253
162_{HW}	201_{HW}	277
163_{HW}	201_{HW}	231
165_{HW}	201_{HW}	267
166_{HW}	201_{HW}	256
167_{HW}	201_{HW}	292
168_{HW}	201_{HW}	311
169_{HW}	201_{HW}	285
170_{HW}	201_{HW}	309
171_{HW}	201_{HW}	230
172_{HW}	201_{HW}	358
173_{HW}	201_{HW}	298
174_{HW}	201_{HW}	233
175_{HW}	201_{HW}	319
176_{HW}	201_{HW}	288
177_{HW}	201_{HW}	292
178_{HW}	201_{HW}	267
179_{HW}	201_{HW}	283
180_{HW}	201_{HW}	203
182_{HW}	201_{HW}	219
198_{HW}	201_{HW}	263
199_{HW}	201_{HW}	216
200_{HW}	201_{HW}	241
3_{HW}	202_{HW}	351
4_{HW}	202_{HW}	334
5_{HW}	202_{HW}	332
6_{HW}	202_{HW}	338
9_{HW}	202_{HW}	349
16_{HW}	202_{HW}	330
18_{HW}	202_{HW}	323
50_{HW}	202_{HW}	364
53_{HW}	202_{HW}	323
55_{HW}	202_{HW}	338
57_{HW}	202_{HW}	307
58_{HW}	202_{HW}	360
67_{HW}	202_{HW}	292
68_{HW}	202_{HW}	327
69_{HW}	202_{HW}	330
70_{HW}	202_{HW}	339
71_{HW}	202_{HW}	271
72_{HW}	202_{HW}	357
86_{HW}	202_{HW}	310
88_{HW}	202_{HW}	325
89_{HW}	202_{HW}	322
90_{HW}	202_{HW}	326
91_{HW}	202_{HW}	313
93_{HW}	202_{HW}	318
94_{HW}	202_{HW}	275
95_{HW}	202_{HW}	343
98_{HW}	202_{HW}	377
103_{HW}	202_{HW}	354
105_{HW}	202_{HW}	323
110_{HW}	202_{HW}	310
111_{HW}	202_{HW}	345
116_{HW}	202_{HW}	269
117_{HW}	202_{HW}	337
118_{HW}	202_{HW}	296
120_{HW}	202_{HW}	253
121_{HW}	202_{HW}	360
160_{HW}	202_{HW}	304
161_{HW}	202_{HW}	349
162_{HW}	202_{HW}	249
163_{HW}	202_{HW}	347
165_{HW}	202_{HW}	231
166_{HW}	202_{HW}	328
167_{HW}	202_{HW}	296
168_{HW}	202_{HW}	247
169_{HW}	202_{HW}	343
170_{HW}	202_{HW}	241
171_{HW}	202_{HW}	322
172_{HW}	202_{HW}	154
173_{HW}	202_{HW}	272
174_{HW}	202_{HW}	345
175_{HW}	202_{HW}	231
176_{HW}	202_{HW}	380
177_{HW}	202_{HW}	250
178_{HW}	202_{HW}	267
179_{HW}	202_{HW}	257
180_{HW}	202_{HW}	309
182_{HW}	202_{HW}	337
198_{HW}	202_{HW}	349
199_{HW}	202_{HW}	316
200_{HW}	202_{HW}	327
201_{HW}	202_{HW}	312
3_{HW}	204_{HW}	296
4_{HW}	204_{HW}	308
5_{HW}	204_{HW}	335
6_{HW}	204_{HW}	327
9_{HW}	204_{HW}	313
16_{HW}	204_{HW}	317
18_{HW}	204_{HW}	278
50_{HW}	204_{HW}	330
53_{HW}	204_{HW}	289
55_{HW}	204_{HW}	236
57_{HW}	204_{HW}	326
58_{HW}	204_{HW}	285
67_{HW}	204_{HW}	297
68_{HW}	204_{HW}	322
69_{HW}	204_{HW}	274
70_{HW}	204_{HW}	282
71_{HW}	204_{HW}	282
72_{HW}	204_{HW}	280
86_{HW}	204_{HW}	320
88_{HW}	204_{HW}	299
89_{HW}	204_{HW}	312
90_{HW}	204_{HW}	313
91_{HW}	204_{HW}	241
93_{HW}	204_{HW}	293
94_{HW}	204_{HW}	336
95_{HW}	204_{HW}	284
98_{HW}	204_{HW}	299
103_{HW}	204_{HW}	275
105_{HW}	204_{HW}	263
110_{HW}	204_{HW}	294
111_{HW}	204_{HW}	287
116_{HW}	204_{HW}	327
117_{HW}	204_{HW}	267
118_{HW}	204_{HW}	336
120_{HW}	204_{HW}	355
121_{HW}	204_{HW}	262
160_{HW}	204_{HW}	261
161_{HW}	204_{HW}	335
162_{HW}	204_{HW}	349
163_{HW}	204_{HW}	319
165_{HW}	204_{HW}	327
166_{HW}	204_{HW}	306
167_{HW}	204_{HW}	279
168_{HW}	204_{HW}	319
169_{HW}	204_{HW}	313
170_{HW}	204_{HW}	347
171_{HW}	204_{HW}	257
172_{HW}	204_{HW}	363
173_{HW}	204_{HW}	319
174_{HW}	204_{HW}	304
175_{HW}	204_{HW}	315
176_{HW}	204_{HW}	357
177_{HW}	204_{HW}	315
178_{HW}	204_{HW}	300
179_{HW}	204_{HW}	358
180_{HW}	204_{HW}	288
182_{HW}	204_{HW}	282
198_{HW}	204_{HW}	242
199_{HW}	204_{HW}	275
200_{HW}	204_{HW}	274
201_{HW}	204_{HW}	285
202_{HW}	204_{HW}	360
3_{HW}	208_{HW}	264
4_{HW}	208_{HW}	317
5_{HW}	208_{HW}	299
6_{HW}	208_{HW}	323
9_{HW}	208_{HW}	322
16_{HW}	208_{HW}	295
18_{HW}	208_{HW}	304
50_{HW}	208_{HW}	273
53_{HW}	208_{HW}	298
55_{HW}	208_{HW}	285
57_{HW}	208_{HW}	368
58_{HW}	208_{HW}	281
67_{HW}	208_{HW}	293
68_{HW}	208_{HW}	330
69_{HW}	208_{HW}	301
70_{HW}	208_{HW}	300
71_{HW}	208_{HW}	284
72_{HW}	208_{HW}	300
86_{HW}	208_{HW}	231
88_{HW}	208_{HW}	230
89_{HW}	208_{HW}	351
90_{HW}	208_{HW}	253
91_{HW}	208_{HW}	190
93_{HW}	208_{HW}	261
94_{HW}	208_{HW}	320
95_{HW}	208_{HW}	248
98_{HW}	208_{HW}	342
103_{HW}	208_{HW}	295
105_{HW}	208_{HW}	202
110_{HW}	208_{HW}	189
111_{HW}	208_{HW}	256
116_{HW}	208_{HW}	328
117_{HW}	208_{HW}	316
118_{HW}	208_{HW}	353
120_{HW}	208_{HW}	302
121_{HW}	208_{HW}	313
160_{HW}	208_{HW}	295
161_{HW}	208_{HW}	308
162_{HW}	208_{HW}	300
163_{HW}	208_{HW}	352
165_{HW}	208_{HW}	282
166_{HW}	208_{HW}	295
167_{HW}	208_{HW}	211
168_{HW}	208_{HW}	302
169_{HW}	208_{HW}	285
170_{HW}	208_{HW}	310
[truncated: 13,932 more rows]
