# Supplementary material for: The comparative immunology of wild and laboratory mice, Mus musculus domesticus
Source: Nat Commun. 2017 May 3;8:14811. doi: 10.1038/ncomms14811 (PMC5418598; doi:10.1038/ncomms14811)
Supplement: Supplementary Data 4 — Preliminary characterisation of cytokines and chemokines. For wild and laboratory mice where column A is the mouse ID shown as Wild Mouse (WM) or Lab Mouse Control (LMC), Column B shows the site from where the wild mouse was caught (Supplementary Table 1), or that mice were laboratory mice. Column D shows what was used to stimulate the cells as anti-CD23/anti-CD28 (CD3CD28), Cpg1826 (CPG), Flagellin (FLAG), Lipopolysaccharide (LPS), Peptidoglycan (PG), Poly(I:C) (PIC) or RPMI culture medium (RPMI). The cytokine analysed is shown in row 1. Data that were out of range (OOR) are shown as below (<) or above (>) the range; data indicted by * are where the value is extrapolated beyond the limits of the standard curves. OOR< data were set to values of 0.001 for the purposes of quantitative analyses. All concentrations are in pg/mL. Eotaxin — Eosinophil chemotactic protein, also known as CCL11 chemokine (C-C motif) ligand 11; GCSF — Granulocyte colony stimulating factor; GMCSF — Granulocyte macrophage colony stimulating factor; KC — Keratinocyte chemoattractant, also known as CXCL1 chemokine (C-X-C motif) ligand 1; MCP-1 — Monocyte chemoattractive protein-1, also known as CCL2 chemokine (C-C motif) ligand 2; MIP-1a — Macrophage inflammatory protein-1 α, also known as CCL3 chemokine (C-C motif) ligand 3; MIP-1β — Macrophage inflammatory protein — beta, also known as CCL4 chemokine (C-C motif) ligand 4; RANTES — Regulated on activation, normal T expressed and secreted, also known as CCL5 chemokine (C-C motif) ligand 5; Basic FGF — Basic fibroblast growth factor, also known as FGF2; LIF — Leukaemia inhibitory factor (IL-6 family cytokine); MCSF — Macrophage colony stimulating factor, also known as CSF-1 colony stimulating factor 1; MIG — Monokine induced by interferon gamma, also known as CXCL9 chemokine (C-X-C motif) ligand 9; MIP-2α — Macrophage inflammatory protein-2 α, also known as CXCL2 chemokine (C-X-C motif) ligand 2; PDGF-BB — Platelet derived growth factor-BB; VEGF — [file ncomms14811-s5.xlsx]

## Sheet: Sheet
ID	Strain / Site	Sex	Stimulation	IL-1α	IL-1β	IL-2	IL-3	IL-4	IL-5	IL-6	IL-9	IL-10	IL-12p40	IL-12p70	IL-13	IL-17a	Eotaxin	GCSF	GMCSF	IFN-γ	KC	MCP-1	MIP-1a	MIP-1b	RANTES	TNFα	IL-15	IL-18	Basic FGF	LIF	MCSF	MIG	MIP-2α	PDGF-BB	VEGF
WM_001	BM	F	CD3CD28	17.95	OOR <	491.44	14.52	109.6	42.94	20.82	OOR <	24.63	7.23	41.17	65.06	42.58	OOR <	6.37	92.97	1620.69	12.36	302.76	679.53	2483.69	542.89	OOR <	16.73	OOR <	14.5	50.67	6.09	2439.04	310.54	OOR <	71.3
WM_001	BM	F	CPG	15.72	OOR <	OOR <	10.41	*3.92	5.34	717.12	OOR <	123.57	385.19	106.5	61.71	3.08	129.14	45.57	125.14	6.12	111.18	417.49	2035.97	2426.07	958.95	*80.97	27.93	OOR <	20.45	3.85	4.73	44.59	715.26	OOR <	99.81
WM_001	BM	F	FLAG	5.78	OOR <	OOR <	*2.62	OOR <	*1.06	1.45	OOR <	OOR <	5.16	OOR <	*2.74	*0.56	OOR <	6.37	OOR <	OOR <	22.04	27.01	40.1	103.9	118.13	OOR <	*7.78	OOR <	17.64	*1.18	2.79	19.36	243.03	OOR <	47.96
WM_001	BM	F	LPS	12.44	OOR <	OOR <	5.85	*3.13	5.34	28.4	OOR <	16.61	8.93	*7.05	21.98	*1.63	OOR <	86.94	52.4	*0.92	188.47	131.53	703.2	836.38	1273.06	OOR <	16.73	OOR <	20.45	4.51	3.39	19.36	1574.08	OOR <	36.59
WM_001	BM	F	PG	33.37	OOR <	OOR <	10.69	6.55	6.78	137.58	OOR <	123.88	28.35	59.23	76.81	2.47	77.13	1961.98	115.22	5.4	2124.5	575.24	3792.84	4290.19	517.66	629.34	30.17	OOR <	25.42	11.11	5.94	63	15416.5	OOR <	61
WM_001	BM	F	PIC	10.02	OOR <	OOR <	*4.84	*0.29	*1.66	13.55	OOR <	OOR <	8.08	OOR <	12.25	*0.11	OOR <	26.21	10.5	*1.10	111.07	86.06	341.56	517.96	1020.91	OOR <	*5.54	OOR <	10.75	*2.85	*2.35	11.86	716.9	OOR <	35.89
WM_001	BM	F	RPMI	5.38	OOR <	OOR <	*2.62	OOR <	*1.06	0.94	OOR <	OOR <	6.19	OOR <	OOR <	*0.11	OOR <	OOR <	OOR <	*1.21	9.82	OOR <	11.31	43.65	69.28	*31.93	*10.02	OOR <	14.5	*1.52	3.09	11.86	78.9	OOR <	55.17
WM_003	HW	M	CD3CD28	15.72	OOR <	815.11	17.2	352.53	189.18	32.39	OOR <	109.81	6.81	70.48	187.54	56.7	OOR <	8.4	139.48	503.13	10.82	140.79	320.94	1741.25	293.69	OOR <	16.73	OOR <	20.45	212.39	14.07	1618.47	114.7	OOR <	155.55
WM_003	HW	M	CPG	18.13	3.62	4.87	12.01	7.11	6.31	1010.53	15.06	377.24	208.38	113.28	81.86	3.29	296.34	14.81	153.29	29.13	15.5	264.37	3722.97	7865.46	1171.09	374.11	14.49	OOR <	14.5	*3.51	5.79	92.33	91.12	OOR <	544.59
WM_003	HW	M	FLAG	6.67	OOR <	OOR <	*3.24	OOR <	*1.66	2.69	OOR <	*1.41	9.36	OOR <	*2.74	*0.56	OOR <	*1.34	13.46	2.02	6.71	27.01	47.93	341.87	148.02	OOR <	*1.07	OOR <	14.5	*1.52	2.65	19.36	54.78	OOR <	31
WM_003	HW	M	LPS	10.77	OOR <	OOR <	*5.34	*2.48	*2.78	36.65	OOR <	81.62	7.23	OOR <	21.98	*1.21	OOR <	12.22	41.81	14.99	21.4	112.22	471.57	1292.79	1616.15	OOR <	*5.54	OOR <	12.73	*2.85	4.58	53.66	192.19	OOR <	89.22
WM_003	HW	M	PG	43.69	OOR <	OOR <	7.95	*4.22	4.85	349.73	OOR <	82.58	20.12	36.62	55.03	4.61	77.13	555.67	95.69	136.37	508.12	282.07	1618.15	2306.05	635.41	OOR <	21.21	OOR <	20.45	11.11	5.79	72.57	4910.05	OOR <	124.34
WM_003	HW	M	PIC	8.7	OOR <	OOR <	*4.03	*1.15	*1.66	53.73	OOR <	*3.02	13.75	OOR <	9.05	*1.10	OOR <	10.42	OOR <	45.78	31.15	42.67	220.37	607.3	1110.3	OOR <	OOR <	OOR <	10.75	4.51	2.65	44.59	283.46	OOR <	26.18
WM_003	HW	M	RPMI	6.18	OOR <	OOR <	*2.32	OOR <	OOR <	1.96	OOR <	OOR <	9.58	OOR <	OOR <	*0.56	OOR <	*0.46	OOR <	*0.15	4.68	OOR <	24.52	174.93	108.91	*26.77	*5.54	OOR <	5.45	*1.52	*1.91	5.1	17.64	OOR <	36.59
WM_007	BM	M	CD3CD28	10.87	OOR <	489.15	9.67	69.26	17.02	21.22	OOR <	*4.95	4.96	*15.71	25.24	17.55	OOR <	*1.78	69.99	346.84	4.68	91.52	228.91	924.9	205.7	OOR <	*10.02	OOR <	10.75	30.86	2.79	382.55	87.12	OOR <	47.24
WM_007	BM	M	CPG	12.53	OOR <	OOR <	8.66	*2.65	*1.66	460.71	OOR <	53.14	181.27	70.48	48.36	*2.05	176.68	8.81	111.42	4.33	18.42	149.81	1297.09	1255.04	432.17	176.59	14.49	OOR <	14.5	*1.52	*1.76	19.36	100.63	OOR <	80.22
WM_007	BM	M	FLAG	6.47	OOR <	OOR <	*2.47	OOR <	*0.39	1.04	OOR <	OOR <	5.78	OOR <	OOR <	OOR <	OOR <	OOR <	10.5	1.82	4.51	OOR <	10.68	33.2	49.11	*104.68	*3.31	OOR <	10.75	*0.51	*1.47	OOR <	33.87	OOR <	9.61
WM_007	BM	M	LPS	7.45	OOR <	OOR <	*3.24	OOR <	*0.39	9.71	OOR <	*1.41	5.47	OOR <	12.25	*0.34	OOR <	6.77	21.19	3.55	30.73	OOR <	128.23	184.94	462.91	OOR <	*3.31	OOR <	5.45	*1.85	*1.40	5.1	208.65	OOR <	12.81
WM_007	BM	M	PG	36.72	OOR <	OOR <	7.59	*3.21	*2.78	111.25	OOR <	25.32	16.68	36.62	38.41	*1.53	OOR <	623.94	80.35	3.68	895.35	167.27	1424.25	1409.38	244.22	362.61	15.61	OOR <	17.64	4.51	2.79	27.38	3988.1	OOR <	24.81
WM_007	BM	M	PIC	6.18	OOR <	OOR <	*2.47	OOR <	OOR <	4.27	OOR <	OOR <	5.16	OOR <	OOR <	OOR <	OOR <	*0.46	OOR <	*0.27	21.4	OOR <	64.58	94.05	324.92	OOR <	OOR <	OOR <	5.45	*1.52	*0.60	5.1	151.16	OOR <	8.98
WM_007	BM	M	RPMI	5.38	OOR <	OOR <	*2.62	OOR <	OOR <	0.94	OOR <	OOR <	*3.66	*2.97	OOR <	*0.34	OOR <	OOR <	OOR <	*0.43	2.66	OOR <	5.78	16.41	32.08	336.41	*3.31	OOR <	5.45	*0.84	*1.62	5.1	7.69	OOR <	12.17
WM_008	BM	M	CD3CD28	12.16	OOR <	93.27	8.12	40.93	9.99	15.18	OOR <	13.41	5.37	*9.60	35.11	18.88	OOR <	3.89	65.38	927.57	9.02	68.81	642.33	2107.99	440.51	OOR <	*5.54	OOR <	20.45	32.18	3.61	1116.24	84.63	OOR <	58.81
WM_008	BM	M	CPG	14.18	OOR <	OOR <	10.04	*3.84	3.84	888.86	OOR <	135.07	209.85	83.97	68.41	2.67	OOR <	16.4	122.69	6.12	20.69	231.28	2130.45	2415.55	580.22	141.7	16.73	OOR <	14.5	*2.18	2.79	270.99	95.26	OOR <	177.3
WM_008	BM	M	FLAG	4.37	OOR <	OOR <	*2.32	OOR <	OOR <	2.69	OOR <	OOR <	8.51	OOR <	OOR <	OOR <	OOR <	*0.91	OOR <	*0.50	11.45	OOR <	21.64	78.17	104.73	OOR <	*1.07	OOR <	10.75	*0.68	*0.89	OOR <	63.45	OOR <	10.88
WM_008	BM	M	LPS	12.72	OOR <	OOR <	*4.68	*0.42	*0.39	34.17	OOR <	13.77	9.36	OOR <	18.72	*0.56	OOR <	30.1	13.46	1.78	76.19	42.67	334.56	530.98	684.63	OOR <	*7.78	OOR <	23.02	*1.35	*1.76	102.49	369.98	OOR <	18.74
WM_008	BM	M	PG	57.65	OOR <	OOR <	7.95	*3.76	*2.78	191.04	OOR <	45.55	17.71	36.62	48.36	*1.84	OOR <	1112.41	86.04	5.67	965.93	361.88	1924.41	1756.93	370.79	OOR <	16.73	OOR <	20.45	6.16	3.46	112.82	4534.23	OOR <	28.93
WM_008	BM	M	PIC	6.77	OOR <	OOR <	*3.24	OOR <	*0.39	14.62	OOR <	OOR <	7.87	OOR <	*2.74	*0.34	OOR <	*3.05	OOR <	*0.18	45.54	OOR <	113.51	239.56	511.74	OOR <	OOR <	OOR <	14.5	*1.35	*1.18	19.36	205.45	OOR <	9.61
WM_008	BM	M	RPMI	4.57	OOR <	OOR <	*2.47	OOR <	OOR <	1.09	OOR <	OOR <	4.96	OOR <	OOR <	OOR <	OOR <	OOR <	OOR <	*0.37	4.35	OOR <	9.48	46.47	69.98	OOR <	OOR <	OOR <	17.64	*0.51	*1.18	11.86	15.28	OOR <	13.46
WM_009	HW	M	CD3CD28	15.54	OOR <	203.75	14.91	70.96	7.72	20.19	OOR <	34.51	5.57	32.05	33.46	57.43	OOR <	*2.63	65.38	1687.32	3.69	131.53	610.06	2059.74	283.01	OOR <	*7.78	OOR <	14.5	72.94	2.87	1238.86	105.29	OOR <	42.24
WM_009	HW	M	CPG	14.27	OOR <	OOR <	9.03	*3.45	*2.78	503.28	OOR <	90.23	616.54	72.73	38.41	3.7	11.31	12.42	102.35	20.95	9.39	192.22	1201.06	3120.6	924.18	203.37	16.73	OOR <	10.75	*2.52	2.57	82.35	101.79	OOR <	89.98
WM_009	HW	M	FLAG	5.78	OOR <	OOR <	*2.18	OOR <	OOR <	1.24	OOR <	OOR <	7.55	OOR <	OOR <	*0.11	OOR <	OOR <	OOR <	*0.81	3.18	OOR <	7.89	45.34	37.36	OOR <	*1.07	OOR <	14.5	*1.18	*1.03	11.86	39.86	OOR <	13.79
WM_009	HW	M	LPS	14.27	OOR <	OOR <	*5.34	*0.42	OOR <	57.35	OOR <	*7.59	7.66	OOR <	15.48	*0.56	OOR <	27.38	10.5	2.14	55.34	86.06	410.43	571.02	705.43	OOR <	OOR <	OOR <	12.73	*2.18	*1.32	19.36	498.9	OOR <	16.74
WM_009	HW	M	PG	72.37	43.4	OOR <	9.39	*4.45	*2.78	330.14	OOR <	87.05	17.59	52.47	65.06	3.49	OOR <	1021.11	102.35	74.51	700.14	512.75	2813.87	3691.97	411.19	OOR <	22.33	OOR <	20.45	10.12	2.94	72.57	8203.47	OOR <	28.93
WM_009	HW	M	PIC	9.46	OOR <	OOR <	*4.35	*0.16	*0.39	43.47	OOR <	OOR <	11.54	OOR <	5.87	*0.56	OOR <	8.4	OOR <	8.31	25.84	27.01	244.05	443.06	665.17	OOR <	*3.31	OOR <	10.75	*3.51	*0.89	53.66	321.57	OOR <	12.49
WM_009	HW	M	RPMI	5.98	OOR <	OOR <	*2.03	OOR <	OOR <	1.6	OOR <	OOR <	4.25	OOR <	OOR <	OOR <	OOR <	OOR <	OOR <	OOR <	5.16	OOR <	7.18	25.87	43.96	OOR <	*5.54	OOR <	14.5	*1.18	*1.18	5.1	37.56	OOR <	16.41
WM_011	BM	F	CD3CD28	*17.60	OOR <	498.01	23.36	151.82	*0.26	42.66	74.94	33.11	8.05	118.79	74.93	133.89	370.72	4.63	249.58	718.6	9.27	245.82	657.35	1925.84	271.72	1003.42	*30.90	OOR <	14.95	106.05	4.88	1128.16	124.95	OOR <	82.97
WM_011	BM	F	CPG	*18.72	*46.17	OOR <	12.65	*4.86	OOR <	753.35	117.25	125.77	144.16	160.67	88.2	2.12	317.54	19.56	252.57	8.95	26.55	364.13	1984.15	1442.68	254.08	1098.71	*46.96	31.84	14.95	*1.35	2.44	66.2	79.12	*71.32	152.15
WM_011	BM	F	FLAG	*4.78	OOR <	OOR <	OOR <	*0.54	OOR <	*1.58	OOR <	*2.58	6.14	46.3	OOR <	OOR <	OOR <	*0.59	99.44	OOR <	*6.86	106.73	44.1	97.3	54.85	833.71	*22.17	OOR <	11.87	OOR <	*1.40	38.9	46.5	OOR <	39.93
WM_011	BM	F	LPS	*11.43	OOR <	OOR <	4.17	*1.37	OOR <	26.85	14.21	22.33	5.5	57.47	30.2	OOR <	97.79	45.97	148.02	OOR <	53.66	106.73	509.84	457.67	437.5	776.73	*22.17	OOR <	13.44	*0.92	*1.40	38.9	389.53	OOR <	61.66
WM_011	BM	F	PG	43.89	49.03	OOR <	13.64	*5.52	OOR <	110.54	69.63	102.42	12.51	118.79	88.2	2.86	383.8	1509.76	240.41	*2.95	859.3	518.07	3296.18	2564.06	210.37	1097.14	58.25	OOR <	14.95	3.85	3.84	107.39	8306.17	OOR <	66.77
WM_011	BM	F	PIC	*10.24	OOR <	OOR <	2.55	*1.50	OOR <	12.2	OOR <	*9.03	7.42	57.47	16.53	OOR <	OOR <	13.27	99.44	OOR <	39.4	OOR <	367.25	319.5	308.06	594.67	*17.51	OOR <	11.87	*0.03	*0.87	*25.25	326.05	OOR <	39.51
WM_011	BM	F	RPMI	10.02	OOR <	OOR <	*3.24	OOR <	*0.39	1.24	77.05	OOR <	4.15	*18.10	OOR <	*0.34	OOR <	*0.91	25.78	1.48	2.66	OOR <	3.34	2.31	8.57	321.65	*10.02	OOR <	20.45	*1.85	*1.32	5.1	1.35	*3.94	*5.87
WM_011	BM	F	RPMI	*4.99	OOR <	OOR <	OOR <	*0.12	OOR <	OOR <	34.66	*7.13	*3.58	60.27	OOR <	OOR <	OOR <	OOR <	106.76	OOR <	*0.55	OOR <	23.21	46.37	41.45	873.45	*12.54	*6.13	8.46	*0.03	*1.22	52.54	9.86	OOR <	30.57
WM_014	BM	F	CD3CD28	23.82	OOR <	466.3	33.8	289.93	25.42	67.03	OOR <	47.42	7.73	135.53	123.4	304.24	290.37	7.38	280.73	688.2	16.52	547.6	510.9	1464.15	175.07	1073.47	*43.08	OOR <	27.97	127.23	5.05	1901.34	196.52	OOR <	83.83
WM_014	BM	F	CPG	*15.81	OOR <	OOR <	12.98	*6.32	OOR <	849.71	14.21	119.45	224.8	164.87	83.78	2.86	473.38	30.35	249.58	9.12	30.68	1030.3	1784.2	1710.42	367.18	901.38	*39.11	19.57	20.52	*2.61	1.92	93.61	94.7	OOR <	190.67
WM_014	BM	F	FLAG	*1.95	OOR <	OOR <	OOR <	OOR <	OOR <	*0.07	OOR <	*3.11	*3.90	29.46	OOR <	OOR <	80.86	OOR <	116.86	OOR <	*7.69	OOR <	32.42	61.7	39.25	653.01	OOR <	OOR <	23.1	OOR <	*0.18	38.9	27.68	OOR <	38.65
WM_014	BM	F	LPS	*9.94	OOR <	OOR <	2.88	*2.18	OOR <	23.79	OOR <	13.62	8.69	46.3	16.53	OOR <	OOR <	22.66	137.52	OOR <	46.98	88.89	332.35	327.63	469.1	635.45	*12.54	OOR <	23.1	*0.03	*0.87	*25.25	179.29	OOR <	89.37
WM_014	BM	F	PG	49.82	62.5	OOR <	13.31	7.7	OOR <	157.25	OOR <	106.7	15.37	118.79	97.03	4.32	44.69	1894.01	235.69	13.11	615.44	965.73	3509.16	3093.8	230.43	909.56	*50.78	OOR <	27.97	3.85	3.84	66.2	4423.87	OOR <	94.92
WM_014	BM	F	PIC	*8.04	OOR <	OOR <	*0.94	*1.23	OOR <	18	OOR <	*9.03	6.3	63.06	2.55	*0.27	OOR <	5.46	73.02	OOR <	37.99	OOR <	198.89	216.8	310.78	514.89	*7.05	OOR <	20.52	*0.03	*0.53	38.9	123.63	OOR <	62.93
WM_014	BM	F	RPMI	*5.57	OOR <	OOR <	OOR <	*0.54	OOR <	OOR <	OOR <	*3.11	*3.26	57.47	OOR <	OOR <	OOR <	OOR <	82.8	OOR <	*5.69	OOR <	17.81	43.56	25.89	894.83	*22.17	OOR <	21.82	*0.49	*1.22	38.9	7.37	OOR <	36.95
WM_015	BM	M	CD3CD28	*17.34	OOR <	707.54	21.54	57.09	22.44	22.03	63.98	48.98	5.5	107.64	70.49	70.68	422.59	2.94	276.68	2318.51	*6.86	152.07	1233.64	2986.85	475.83	790.21	*26.62	OOR <	27.97	79.59	4.88	1224.32	104.88	OOR <	132.49
WM_015	BM	M	CPG	*16.84	OOR <	OOR <	12	*3.66	OOR <	903.2	127.76	147.96	210.82	163.47	83.78	2.12	498.42	17.48	251.08	8.44	22.76	303.81	1750.43	1409.76	521.08	1048.1	*39.11	*16.20	23.1	*1.35	3.66	121.2	98.79	OOR <	155.57
WM_015	BM	M	FLAG	*0.93	OOR <	OOR <	OOR <	OOR <	OOR <	OOR <	OOR <	*3.11	5.18	35.08	OOR <	OOR <	OOR <	*1.20	99.44	OOR <	*7.69	OOR <	43.2	85.21	85.4	725.72	*22.17	OOR <	32.55	OOR <	2.1	66.2	86.28	OOR <	22.48
WM_015	BM	M	LPS	*8.85	OOR <	OOR <	2.55	*1.77	OOR <	14.63	OOR <	20.19	8.69	49.09	25.66	OOR <	*24.54	26.26	126.14	*0.69	35.37	OOR <	382.77	500.28	788.28	717.15	*12.54	OOR <	20.52	OOR <	2.27	79.88	545.61	OOR <	28.86
WM_015	BM	M	PG	42.2	51.83	OOR <	10.36	*4.33	OOR <	76.39	OOR <	62.78	22.68	102.07	77.14	*0.82	130.19	970.22	203.33	25.62	770.66	275.72	2304.04	2157.74	393.11	1120.71	*52.67	OOR <	30.29	4.67	3.84	93.61	5893.88	OOR <	41.21
WM_015	BM	M	PIC	*8.04	OOR <	OOR <	OOR <	*0.40	OOR <	4.9	OOR <	*6.16	6.14	37.89	2.55	OOR <	OOR <	6.83	OOR <	OOR <	20.11	OOR <	189.87	294.96	523.72	513.05	*12.54	OOR <	23.1	OOR <	*1.40	52.54	228.13	OOR <	19.93
WM_015	BM	M	RPMI	*2.51	OOR <	OOR <	OOR <	OOR <	OOR <	OOR <	63.98	*4.15	4.86	51.89	OOR <	OOR <	OOR <	OOR <	61.64	OOR <	*4.07	OOR <	23.47	56.98	50.36	833.71	*26.62	OOR <	20.52	*0.03	2.27	45.72	13.65	OOR <	23.33
WM_018	HW	M	CD3CD28	*7.87	OOR <	245.38	3.2	57.87	OOR <	10.19	57.87	20.62	4.22	40.7	11.92	22.73	OOR <	OOR <	55.03	106.77	10.02	OOR <	172.86	716.15	118.86	732.57	*17.51	OOR <	11.87	58.76	2.53	706.14	42.08	OOR <	112.84
WM_018	HW	M	CPG	*17.34	*10.28	OOR <	12.82	*3.59	OOR <	561.46	127.76	124.37	192.66	143.9	70.49	*1.61	145.84	14.59	224.3	7.06	15.47	224.64	2109.3	2296.58	519.81	1049.69	*39.11	OOR <	8.46	*1.98	2.1	66.2	60.86	131.06	257.56
WM_018	HW	M	FLAG	*4.99	OOR <	OOR <	OOR <	OOR <	OOR <	*0.52	39.35	*1.46	8.05	*20.97	OOR <	OOR <	OOR <	OOR <	OOR <	OOR <	*1.44	OOR <	43.67	100.96	66.37	696.49	*7.05	OOR <	4.41	OOR <	OOR <	*25.25	28.44	OOR <	18.65
WM_018	HW	M	LPS	*9.79	OOR <	OOR <	*0.30	*0.68	OOR <	47.36	14.21	33.11	*3.90	35.08	2.55	OOR <	OOR <	6.28	61.64	OOR <	14.18	OOR <	243.39	387.72	461.76	535.07	*12.54	OOR <	4.41	OOR <	*0.18	*25.25	102.64	OOR <	73.59
WM_018	HW	M	PG	22.43	OOR <	OOR <	4.17	*2.05	OOR <	89.27	OOR <	34.73	22.04	71.42	34.72	OOR <	OOR <	180.02	126.14	19.48	193.99	68.59	841.82	744	258.8	653.01	*35.06	OOR <	14.95	3.44	*1.22	121.2	1744.64	OOR <	77
WM_018	HW	M	PIC	*13.13	OOR <	OOR <	OOR <	OOR <	OOR <	12.28	22.94	*7.13	11.87	37.89	OOR <	OOR <	OOR <	5.18	OOR <	OOR <	22.76	OOR <	113.69	177.77	311.41	525.92	OOR <	OOR <	4.41	*0.26	OOR <	*25.25	138.33	OOR <	18.23
WM_018	HW	M	RPMI	*5.76	OOR <	OOR <	OOR <	OOR <	OOR <	*2.21	93.68	*3.11	4.54	37.89	OOR <	OOR <	OOR <	OOR <	OOR <	OOR <	*5.06	OOR <	25.03	68.37	36.75	796.94	*12.54	OOR <	8.46	OOR <	OOR <	*11.47	14.12	*32.54	19.08
WM_020	BM	M	CD3CD28	22.66	OOR <	660.53	23.52	106.71	37.58	52.86	OOR <	95.95	7.1	124.37	143.09	99.92	114.2	14.33	291.25	5670.82	39.09	285.26	1997.54	4304.18	856.23	705.11	*26.62	OOR <	33.66	162.12	8.71	4231.79	240.73	OOR <	166.27
WM_020	BM	M	CPG	21.73	50.44	OOR <	18.41	*5.52	OOR <	3275.18	140.84	454.91	428.31	259.07	149.64	2.86	715.54	29.84	305.16	110.42	25.85	576.24	4764.33	7070.53	1875.58	1076.63	*46.96	OOR <	25.58	3.85	6.8	813.77	100.96	OOR <	509.75
WM_020	BM	M	FLAG	*1.95	OOR <	OOR <	OOR <	*0.12	OOR <	5.44	OOR <	*4.15	11.87	*20.97	OOR <	OOR <	OOR <	14.59	47.46	*2.10	32.35	285.26	90.07	292.15	146.38	600.02	*12.54	OOR <	30.29	OOR <	*1.31	162.93	206.16	OOR <	36.95
WM_020	BM	M	LPS	23.36	OOR <	OOR <	8.4	*2.72	OOR <	102.84	OOR <	90.89	13.62	85.35	52.67	*1.09	OOR <	92.71	167.01	68.35	117.89	245.82	1020.54	1450.3	2021.34	610.7	*35.06	OOR <	34.76	*3.03	4.53	304.86	984.18	OOR <	91.5
WM_020	BM	M	PG	101.66	123.89	OOR <	15.61	*5.79	OOR <	402.91	57.87	221.78	38.22	143.9	105.83	6.46	396.81	3035.42	311.29	1140.67	1517.34	970.42	4081.42	4904.03	788.35	1657.41	58.25	OOR <	39.02	10.88	5.93	599.89	13503.6	OOR <	117.11
WM_020	BM	M	PIC	*8.20	OOR <	OOR <	2.55	*1.50	OOR <	24.09	OOR <	13.62	14.1	40.7	16.53	OOR <	44.69	19.3	103.17	9.46	53.51	165.43	426.81	741.21	1277.04	578.55	*12.54	OOR <	36.91	*0.92	2.44	304.86	403.33	OOR <	28.44
WM_020	BM	M	RPMI	OOR <	OOR <	OOR <	OOR <	OOR <	OOR <	*2.00	OOR <	*3.11	6.3	32.27	OOR <	OOR <	OOR <	*1.20	OOR <	OOR <	25.13	OOR <	33.42	137.93	84.82	694.76	*3.90	OOR <	30.29	OOR <	*1.57	121.2	33.25	OOR <	43.34
WM_021	LU	M	CD3CD28	9.84	OOR <	58.26	*4.03	16.07	*2.23	1.5	82.34	*3.80	6.61	27.45	*2.74	*0.56	OOR <	*0.91	45.44	13.26	3.35	OOR <	56.9	216.44	59.49	557.04	16.73	OOR <	20.45	5.17	*1.62	35.81	3.89	*56.34	17.08
WM_021	LU	M	CPG	12.72	OOR <	*2.92	*4.51	OOR <	*0.39	58.03	OOR <	*4.57	77.46	27.45	10.65	*1.21	OOR <	*3.05	59.02	2.88	8.22	42.67	118.43	80.98	74.58	575.3	17.85	OOR <	10.75	*2.18	*1.91	27.38	41.66	110.49	14.77
WM_021	LU	M	LPS	8.31	OOR <	OOR <	*2.77	OOR <	*1.06	2.06	OOR <	OOR <	3.95	OOR <	OOR <	*0.11	OOR <	*0.46	3.09	1.9	8.22	OOR <	14.63	21.08	80.16	162.85	*7.78	OOR <	14.5	*1.18	*0.89	OOR <	29.06	OOR <	6.79
WM_021	LU	M	PG	8.7	OOR <	OOR <	*3.55	OOR <	OOR <	4.27	OOR <	OOR <	7.44	OOR <	9.05	*0.34	OOR <	19.16	25.78	1.9	49.56	17.73	124.48	99.49	36.85	430.5	*7.78	OOR <	20.45	*1.85	*0.82	5.1	338.69	OOR <	*5.87
WM_021	LU	M	PIC	6.67	OOR <	OOR <	*2.32	OOR <	*0.39	1.55	OOR <	OOR <	*3.75	OOR <	OOR <	OOR <	OOR <	OOR <	16.19	*0.77	7.17	OOR <	14.16	21.41	59.82	235.76	*1.07	OOR <	14.5	*0.84	*1.03	OOR <	30.52	OOR <	*5.26
WM_022	LU	M	CD3CD28	10.59	OOR <	68.48	*5.43	53.93	3.84	3.11	OOR <	*3.80	6.19	*18.10	9.05	8.58	OOR <	*1.34	30.08	16.01	3.18	OOR <	87.31	344.26	79.82	267.15	*10.02	OOR <	17.64	7.48	*1.47	53.66	5.82	*60.35	20.08
WM_022	LU	M	CPG	14.09	OOR <	*0.66	6.37	*1.97	*1.06	191.55	15.06	23.94	360.82	45.7	28.52	*1.53	OOR <	6.37	74.5	1.71	12.64	112.22	525.53	358.55	200.19	458.06	21.21	OOR <	10.75	*2.18	*1.91	19.36	50.56	*13.78	26.86
WM_022	LU	M	LPS	8.7	OOR <	OOR <	*3.08	OOR <	*0.39	5.18	OOR <	OOR <	9.9	*8.33	OOR <	*0.56	OOR <	*0.91	32.14	1.82	5.71	OOR <	40.49	53.11	133.15	267.15	*5.54	OOR <	14.5	*0.84	*1.54	5.1	31.12	OOR <	10.24
WM_022	LU	M	PG	14.81	OOR <	OOR <	6.19	*3.92	*1.06	22.02	OOR <	16.96	15.77	*26.29	28.52	*1.42	OOR <	175.11	59.02	1.9	152.19	112.22	714.69	494.76	59.49	254.7	16.73	OOR <	20.45	*1.85	*1.69	19.36	1094.23	OOR <	11.52
WM_022	LU	M	PIC	5.98	OOR <	OOR <	*2.93	OOR <	OOR <	2.17	37.35	OOR <	7.23	OOR <	OOR <	*0.11	OOR <	*0.68	41.81	3.38	6.87	OOR <	27.28	35.27	75.02	374.11	12.25	OOR <	23.02	*2.18	*1.32	11.86	36.37	OOR <	7.1
WM_022	LU	M	RPMI	9.27	OOR <	*1.17	*3.55	OOR <	*0.39	1.04	52.79	OOR <	5.78	27.45	OOR <	*0.34	OOR <	OOR <	45.44	3.09	3.52	OOR <	6.24	8.8	16.39	649.65	18.97	OOR <	27.69	*1.85	*2.06	19.36	1.98	*80.01	12.17
WM_027	WT	M	CD3CD28	20.53	75.17	116.93	11.55	58.4	*7.48	21.78	OOR <	19.27	41.83	65.68	54.31	27.13	OOR <	9.75	141.16	89.14	58.43	306.39	419.01	1318	352.69	680.92	20.65	20.22	37.38	15.92	4.4	6520.34	275.92	25.39	57.11
WM_027	WT	M	CPG	35.62	223.75	*10.69	17.19	8.87	*4.61	761.61	60.77	399.35	2193.96	222.04	147.3	5.66	861.86	46.76	253.04	17.01	135.6	429.08	3460.37	5956.23	1161.7	1013.97	53.17	54.16	28.6	6.16	4.4	594.14	386.23	67.97	308.31
WM_027	WT	M	LPS	50.69	142.01	OOR <	10.96	*4.96	*2.78	127.68	35.05	121.36	68.68	89.78	84.07	3.38	347.28	60.59	176.15	22.49	305.54	336.93	1149.66	1582.47	2639.05	722.24	29.43	46.37	37.38	6.16	4.57	973.35	1128.61	OOR <	101.71
WM_027	WT	M	PG	112.06	297.48	12.85	79.69	24.36	*6.13	325.97	54.67	931.05	1017.2	469.13	108.55	11.71	699.21	862.59	238.58	56.49	1534.06	5752.04	2313.8	3500.31	892.75	2050.04	413.57	38.51	50.99	47.68	6.57	1868.89	5550.26	2484.83	159.98
WM_027	WT	M	PIC	17.3	43.56	OOR <	5.04	*2.94	OOR <	34.75	OOR <	16.73	43.73	36.86	29.02	2.19	OOR <	19.83	121.14	7.2	179.86	123.38	312.42	509.21	1403.19	606.07	37.68	*11.12	41.45	5.05	3.22	688.79	761.13	OOR <	38.49
WM_027	WT	M	RPMI	11.86	28.17	OOR <	*1.21	*2.60	OOR <	15.42	OOR <	10.55	38	31.32	23.88	*1.42	136.03	9.19	105.71	8.45	59.01	111.61	61.71	119.79	291.45	952.1	29.43	OOR <	244.48	3.57	6.57	1011.35	187.31	OOR <	82.12
WM_029	BM	F	CD3CD28	13.78	34.26	98.95	3.57	22.83	OOR <	3.3	35.05	10.55	5.36	48.18	*18.69	8.4	OOR <	4.51	116.22	14.47	12.99	18.28	102.82	158.28	142.92	895.88	25.12	65.53	35.27	4.31	2.55	1144.44	64.69	91.65	27.74
WM_029	BM	F	CPG	31.97	137.42	*8.98	15.11	*5.29	OOR <	337.08	60.77	127.49	127.59	147.96	93.89	4.53	620.46	32.67	224.55	14.79	54.13	205.12	2025.67	1234.88	359.37	1005.48	37.68	68.64	30.89	4.31	3.22	311.05	197.17	126.08	112.12
WM_029	BM	F	LPS	18.33	48.77	OOR <	3.86	*1.73	OOR <	10.01	24.07	13.25	4.41	28.59	23.88	*1.26	OOR <	9.75	73.03	5.93	38.69	57.09	149.87	145.83	412.67	794.47	29.43	33.07	28.6	*2.45	2.55	160.89	170.8	50.91	25.03
WM_029	BM	F	PG	43.54	146.54	OOR <	75.71	*5.86	OOR <	32.69	54.67	790.45	974.99	395.43	69.25	7.31	42.04	194.24	169.38	14.95	199.15	5679.95	897.45	2438	264.74	2151.35	424.18	52.9	50.99	44.35	3.73	1582.58	1273.22	2672.86	62.39
WM_029	BM	F	PIC	9.24	*3.41	OOR <	1.51	*1.38	OOR <	2.68	*11.43	6.78	2.46	25.88	*18.69	*1.26	OOR <	3.89	94.02	7.79	24.96	OOR <	62.19	67.04	216.95	781.04	20.65	24.99	37.38	*2.07	2.21	86.21	126.61	*11.68	20.96
WM_029	BM	F	RPMI	10.33	13.83	OOR <	*0.92	*1.02	OOR <	1.39	36.79	6.78	4.88	31.32	*8.12	*0.94	OOR <	*1.93	80.64	5.59	15.67	OOR <	28.16	32.24	64.72	956.39	25.12	52.47	30.89	*2.07	*1.70	292.23	42.57	81.08	26.38
WM_042	WT	M	CD3CD28	15.35	OOR <	47.35	2.41	10.79	*1.30	9.9	OOR <	6.78	5.51	38.53	6.89	5.24	OOR <	3.52	*18.47	11.59	10.81	21.99	91.87	232.7	177.44	575.82	OOR <	35.53	84.08	6.32	3.59	1621.97	104.44	*8.19	17.56
WM_042	WT	M	CPG	35.51	87.81	9.19	11.25	*4.89	*1.06	169.1	85.25	62.34	258.75	100.83	52.55	2.8	309.02	34.09	170	13.39	105.22	134.77	1047.36	1729.6	406.26	1195.39	42.73	127.38	57.62	5.03	6.24	249.94	580.06	437.62	67.34
WM_042	WT	M	LPS	61.21	78.31	*1.12	6.01	*2.90	*0.82	68.44	OOR <	25.75	15.45	69.37	42.09	*1.63	187.74	32.5	126.97	10.29	135.13	89.59	447.55	696.67	1478.45	748.81	26.19	50.92	78.6	6.64	5.57	375.6	741.15	244.61	22.01
WM_042	WT	M	PG	81.7	146.65	4.05	74.63	18.28	*1.30	87.17	OOR <	706.19	469.94	306.93	60.94	5.33	166.33	149.18	167.7	14.55	357.02	3846.28	1202.04	3052.73	590.74	1346.39	346.12	23.68	93.58	39.85	6.91	1392.21	3148.11	3086.71	49.72
WM_042	WT	M	PIC	46.85	34.37	OOR <	3.04	*2.20	*0.44	17.2	OOR <	8.41	4.24	49.86	10.98	*0.96	OOR <	12.57	79.97	*5.43	72.79	40.34	180.72	175.51	163.78	720.24	16.88	22.6	97.62	4.06	4.58	179.9	488.32	108.35	16.45
WM_042	WT	M	RPMI	22.02	84.66	4.59	3.15	*2.27	*0.32	6.72	176.05	13.12	4.56	63.33	*2.83	*1.47	2.26	7.55	145.87	11.97	13.76	28.3	63.08	41.85	60.54	1455.04	46.61	141	97.62	*3.42	7.25	162.65	101.16	437.62	22.01
WM_043	GL	F	CD3CD28	23.83	41.55	52.83	4.23	22.21	4.88	8.15	111.97	13.12	3.82	66.77	15.09	2.47	OOR <	6.7	112	11.78	9.4	46.14	191.08	231.27	116.46	1035.84	16.88	31.25	40.19	5.99	4.25	806.09	97.23	329.94	22.01
WM_043	GL	F	CPG	40.95	130.46	12.04	14.87	*3.58	*1.67	137.49	194.57	63.68	703.1	144.74	86.2	3.14	375.83	26.38	223.2	16.72	25.83	139.64	2043.28	2817.19	796.72	1700.87	61.42	149.4	20.21	5.03	5.41	179.9	261.38	541.41	90.62
WM_043	GL	F	LPS	41.33	63.69	5.49	9.24	*3.18	*0.82	58.15	91.2	41.97	13.91	77.28	52.55	4.32	121.91	39.9	144.58	8.01	94.56	134.77	880.43	978.18	834.18	1056.41	30.53	69.59	37.21	5.35	3.75	285.48	962.02	377.09	29.7
WM_043	GL	F	PG	59.09	109.44	4.59	75.92	*4.97	*1.55	36.53	110.65	715.01	504.49	325.98	63.04	4.82	144.42	72.83	167.7	14.03	83.37	4038.14	876.65	2891.43	306.84	1566.02	364.34	103.06	38.7	36.82	5.41	1382.27	1333.43	3372.78	56.68
WM_043	GL	F	PIC	23.43	32.54	*1.54	3.04	*1.86	OOR <	8.03	85.25	9.21	2.37	53.17	6.89	*1.13	OOR <	6.99	102.22	8.07	25.83	25.18	131.42	92.32	54.97	1029.97	*11.70	56.2	34.2	*3.10	3.42	95	175.79	235.19	14.2
WM_043	GL	F	RPMI	19.97	28.82	*0.40	2.62	*1.66	*0.69	4.39	40.54	8.81	1.96	51.51	6.89	*0.96	48.59	4.69	102.22	7.28	11.28	21.99	76.31	60.31	46.65	872.57	16.88	50.66	35.7	*2.63	3.42	111.68	72.22	200.09	10.8
WM_044	BM	F	CD3CD28	18.31	30.69	7.51	2.72	*4.28	*0.82	3.85	115.89	10	2.37	58.21	OOR <	2.47	OOR <	*2.33	79.97	9.51	2.73	21.99	67.78	36.86	30.97	1107.98	*5.77	88.43	25.75	*2.79	3.26	78.51	34.74	289.32	10.8
WM_044	BM	F	CPG	33.8	81.49	11.46	7.61	*2.27	*0.32	17.91	221.87	24.66	28.13	117.7	27.51	*1.80	OOR <	10.36	163.05	13.91	7.5	65.69	603.56	494.06	71.55	1602.68	46.61	144.93	11.96	*3.10	4.99	145.52	58.92	694.82	32.98
WM_044	BM	F	LPS	25.63	36.18	*1.87	3.69	*1.86	*0.44	9.59	105.29	13.12	2.78	58.21	15.09	*0.96	OOR <	10.08	71.37	*5.16	6.13	40.34	212.31	136.94	118.11	918.98	16.88	66.97	21.81	*2.79	2.94	62.26	130.41	257.07	9.66
WM_044	BM	F	PG	37.96	70.25	3.87	74.21	*2.75	*0.32	12.55	118.47	685.14	480.93	286.98	19.22	3.81	OOR <	60.07	132.58	9.97	9.56	3956.92	419.86	2249.41	47.14	1633.3	359.15	75.88	35.7	32.95	3.67	1332.68	341.81	3159.42	26.97
WM_044	BM	F	PIC	23.03	27.88	*2.21	2.2	*1.72	*0.06	4.21	64.12	10	1.55	50.68	OOR <	*0.80	OOR <	8.12	84	9.64	5.88	*15.38	82.59	43.75	28.06	959.75	26.19	61.98	21.81	*1.99	3.26	78.51	86.07	216.16	*7.35
WM_044	BM	F	RPMI	15.78	OOR <	*1.12	1.38	*1.39	*0.06	2.28	OOR <	4.27	1.14	42.52	OOR <	*0.14	OOR <	2.93	71.37	7.81	2.22	*15.38	27.01	12.55	23.19	683.22	OOR <	33.12	26.53	*1.68	*1.65	78.51	22.01	191.96	*3.83
WM_048	HW	M	CD3CD28	9.36	OOR <	187.23	6.37	29.25	8.18	6.04	22.04	*1.41	5.16	*15.71	18.72	4.1	OOR <	4.31	59.02	2.1	15.5	42.67	132.78	164.85	23.61	203.37	23.45	OOR <	23.02	6.49	*1.76	82.35	383.13	OOR <	31.7
WM_048	HW	M	CPG	14.45	39.2	*2.18	9.39	*3.45	OOR <	81.39	77.05	39.22	66.88	74.97	35.11	*1.95	OOR <	8.4	107.57	2.96	18.29	122.02	1321.53	1133.79	119.09	490.65	25.69	OOR <	10.75	*3.51	*1.91	44.59	206.43	*31.53	58.81
WM_048	HW	M	LPS	8.6	OOR <	OOR <	*4.68	*0.85	*0.39	10.37	114.62	*9.06	5.78	*12.08	12.25	*1.21	OOR <	3.47	59.02	2.3	14.56	5.73	112.99	137.91	159.94	396.88	21.21	OOR <	17.64	*3.18	*1.47	44.59	219.61	OOR <	16.74
WM_048	HW	M	PG	12.26	41.73	OOR <	17.1	*2.81	*1.06	13.61	37.35	341.46	256.95	115.54	28.52	2.26	OOR <	49.99	83.22	2.96	168.07	2687.43	477.12	1987.66	73.98	474.42	97.57	OOR <	27.69	16.05	*1.69	223.61	1374.85	1532.85	27.55
WM_048	HW	M	PIC	6.57	OOR <	OOR <	*3.87	OOR <	*2.23	2.84	52.79	*1.41	4.55	*8.33	5.87	*1.42	OOR <	*2.63	52.4	1.67	16.84	27.01	67.08	69.39	70.69	*104.68	18.97	OOR <	20.45	*2.52	*1.62	27.38	261.78	OOR <	17.41
WM_048	HW	M	RPMI	7.74	OOR <	OOR <	*3.08	OOR <	*0.39	1.75	52.79	OOR <	4.55	*5.73	5.87	*0.56	OOR <	*0.91	30.08	1.67	4.68	OOR <	21.67	32	8.47	138.11	12.25	OOR <	17.64	*1.85	*1.32	19.36	97.46	OOR <	13.79
WM_052	HW	M	CD3CD28	8.51	OOR <	684.82	6.19	63.69	3.31	9.82	52.79	*9.79	6.61	*18.10	12.25	5.11	OOR <	3.89	48.97	13.21	10.53	56.33	100.12	223.13	71.05	OOR <	18.97	OOR <	20.45	13.09	*1.91	594.35	203.86	OOR <	33.09
WM_052	HW	M	CPG	15.36	53.21	OOR <	10.13	*5.11	*2.23	172.92	134.41	74.25	87.14	81.72	51.69	2.67	176.68	10.42	122.69	4.68	12.5	158.63	1456.97	1600.56	193.58	512.1	25.69	OOR <	20.45	*3.51	*2.06	72.57	120	OOR <	75.01
WM_052	HW	M	LPS	9.84	OOR <	OOR <	*4.19	*0.16	*1.06	12.54	92.31	19.07	6.4	*22.80	10.65	*0.78	OOR <	4.31	65.38	2.3	14.15	42.67	114.82	213.54	228.21	270.24	18.97	OOR <	17.64	*1.52	*1.76	63	129.39	OOR <	18.74
WM_052	HW	M	PG	11.89	16.65	OOR <	15.5	*1.97	*2.23	16.09	82.34	338.81	263.45	101.99	21.98	2.26	OOR <	50.19	80.35	2.92	106.98	2748.91	432.09	1958.7	96.06	356.82	87.44	OOR <	27.69	13.75	*1.76	200.51	928.61	1498.12	31.7
WM_052	HW	M	PIC	4.57	OOR <	OOR <	*3.39	OOR <	*0.39	3.37	65.66	OOR <	5.37	OOR <	*2.74	*0.56	OOR <	*1.34	41.81	*0.70	10.25	OOR <	41.04	73.8	136.21	OOR <	*10.02	OOR <	23.02	*2.18	*1.84	53.66	117.72	OOR <	13.46
WM_052	HW	M	RPMI	7.16	OOR <	OOR <	*4.03	OOR <	*0.39	2.58	37.35	OOR <	4.35	*25.13	OOR <	*1.21	OOR <	*1.34	45.44	3.3	5	OOR <	22.17	47.03	34.05	297.71	17.85	OOR <	23.02	*1.85	*1.76	53.66	43.51	OOR <	12.17
WM_058	HW	F	CD3CD28	14.69	38.08	*10.13	1.8	*1.38	OOR <	3.91	97.25	4.79	2.46	31.32	*13.44	*0.94	8.01	*2.60	94.02	5.42	19.77	OOR <	12.74	OOR <	5.13	990.6	29.43	41.81	33.11	3.76	3.05	104.84	90.38	185.91	43.83
WM_058	HW	F	CPG	19.94	53.77	*11.78	2.98	*0.75	OOR <	5.33	87.86	7.75	4.41	59.79	*13.44	2.5	212.92	4.51	121.14	8.37	26.69	39.85	19.31	5.24	6.91	1211.3	41.66	62.36	33.11	5.05	5.74	160.89	117.54	214	62.39
WM_058	HW	F	LPS	16.45	23.81	*0.89	2.09	*1.20	OOR <	10.32	66.71	5.8	1.96	36.86	*13.44	*1.58	OOR <	5.12	94.02	5.24	84.15	OOR <	44.39	31.14	28.76	823.4	35.65	21.45	34.2	4.68	3.39	104.84	308.78	112.44	44.5
WM_058	HW	F	PG	21.3	52.12	*9.56	12.73	*1.91	OOR <	19.64	94.6	279.18	287.24	139.93	23.88	2.79	136.03	18.29	139.07	7.7	236.32	2170.2	179.95	1386.59	19.25	1211.3	118.22	42.74	37.38	13.05	3.39	358.12	753.43	1367.1	47.82
WM_058	HW	F	PIC	13.78	26.03	*7.15	2.09	*0.66	OOR <	8.93	94.6	5.8	2.95	31.32	*13.44	*1.58	68.73	3.89	111.09	4.72	58.43	18.28	22.5	18.18	15.99	1020.32	41.66	30.48	37.38	4.68	3.73	142.18	221.18	114.72	51.81
WM_058	HW	F	RPMI	13.31	36.19	*5.16	*1.21	*0.84	OOR <	3.73	93.26	4.79	2.46	28.59	*8.12	*1.26	OOR <	3.26	87.59	7.37	19.77	39.85	10.14	OOR <	4.29	990.6	37.68	*5.59	35.27	4.68	2.89	123.5	76.67	114.72	45.16
WM_059	GL	F	CD3CD28	23.18	58.6	322.43	7.11	129.07	31.19	38.51	41.86	15.87	13.18	74.63	49.3	9.2	175.69	15.17	143.21	74.41	58.57	111.61	284.73	531.14	208.67	821.18	33.61	OOR <	37.38	19.31	2.97	594.14	479.23	40.9	58.43
WM_059	GL	F	CPG	33.58	205.9	OOR <	14.66	7.26	OOR <	415.24	27.86	119.73	1488.66	172.3	118.28	5.38	712.08	25.85	231.03	13.67	49.63	249.45	1954.88	2806.84	1058.6	1229.62	45.56	58.72	35.27	5.05	4.4	254.64	262.32	100.94	155.47
WM_059	GL	F	LPS	21.3	58.6	OOR <	5.34	*3.62	OOR <	29.86	31.51	21.77	17.2	45.32	34.13	2.04	42.04	14.64	130.41	7.45	65.6	72.31	239.5	389.25	755.32	812.3	25.12	OOR <	30.89	4.68	3.05	217.1	445.65	161.81	45.16
WM_059	GL	F	PG	41.07	144.28	OOR <	19.57	7.26	OOR <	63.49	27.86	354.57	307.85	177.22	84.07	4.39	282.41	219.32	179.45	9.12	471.66	2218.72	1417.44	2360.08	369.57	990.6	126.2	OOR <	37.38	13.05	3.39	367.54	3302.51	1161.85	67.67
WM_059	GL	F	PIC	12.84	26.03	OOR <	2.68	*1.73	OOR <	8.93	OOR <	6.78	13.63	34.08	*18.69	*1.26	42.04	6.32	100.04	2.78	56.51	18.28	102.05	141.08	371.23	803.39	15.95	OOR <	32.01	3.57	2.38	132.84	347.82	OOR <	31.78
WM_059	GL	F	RPMI	10.85	41.76	OOR <	1.8	*1.73	OOR <	4.75	*20.12	5.8	8.86	31.32	*2.64	*1.26	OOR <	5.12	111.09	4.38	22	39.85	32.22	60.44	104.63	889.35	29.43	OOR <	35.27	*3.20	2.21	86.21	131.28	OOR <	30.43
WM_061	GL	F	CD3CD28	14.24	58.6	144.74	3.27	43.28	9.87	6.88	102.51	10.55	5.36	51.06	*18.69	3.38	OOR <	3.26	105.71	15.9	15.92	18.28	75.65	109.64	37.19	1095.9	29.43	26.69	18.49	4.87	*2.04	104.84	76.9	128.34	25.03
WM_061	GL	F	CPG	30.83	108.6	*10.13	11.7	*5.12	OOR <	171.48	120.39	48.85	229.38	120.86	74.21	3.96	566.36	13.57	198.09	11.41	35.83	166.44	1115.74	685.11	186.28	1190.87	45.56	48.14	21.2	4.31	2.72	104.84	151.33	194.6	61.07
WM_061	GL	F	LPS	19.34	55.4	OOR <	2.83	*2.25	OOR <	8.3	97.25	15	4.88	51.06	*18.69	*0.94	42.04	3.89	125.86	8.29	34.5	39.85	137.23	151.25	207.74	984.21	29.43	32.56	18.49	3.57	2.13	67.61	188.17	128.34	20.96
WM_061	GL	F	PG	22.25	95.76	OOR <	16.89	*4.12	OOR <	17.4	110.27	298.76	312.18	165.78	39.21	3.09	175.69	32.91	134.81	9.28	151.88	2256.88	517.83	1657.09	76.21	1415.66	115	OOR <	25.02	12.51	2.55	348.7	945.34	1379.73	34.47
WM_061	GL	F	PIC	11.86	21.5	OOR <	1.8	*1.20	OOR <	4.41	69.63	5.8	2.46	42.48	*13.44	*0.61	92.67	*2.27	87.59	5.59	29.13	OOR <	39.42	46.72	73.26	915.43	20.65	25.56	18.49	*2.63	2.21	67.61	113.49	84.62	19.59
WM_061	GL	F	RPMI	10.33	53.77	OOR <	1.51	*1.55	OOR <	2.14	89.22	5.8	3.92	28.59	*8.12	*0.94	OOR <	*1.93	94.02	5.42	11.25	OOR <	20.14	31.14	24.36	969.25	20.65	19.59	21.2	*2.82	*2.04	67.61	38.56	29.34	18.23
WM_074	GL	M	CD3CD28	26.07	64.81	401.56	9.47	49.41	13.01	73.07	94.6	18.43	33.3	64.21	54.31	20.24	378.42	17.26	139.07	104.49	85.33	134.68	380.06	754.96	229.07	803.39	25.12	OOR <	21.2	25.53	3.56	1515.83	264.3	OOR <	69.64
WM_074	GL	M	CPG	34.06	179.18	*10.97	16.15	*5.45	OOR <	433.71	127.83	133.59	1374.18	182.15	108.55	4.82	699.21	26.59	248.31	14.79	33.96	266.25	2463.75	3617.84	1002.46	1155.97	51.29	59.13	15.6	5.42	2.8	151.53	140.38	144.06	132.87
WM_074	GL	M	LPS	23.18	57.01	OOR <	4.75	*2.60	OOR <	52.52	75.36	37.6	36.29	46.75	29.02	2.79	OOR <	13.57	125.86	10.76	58.72	99.28	370.39	555.11	703.04	685.54	20.65	OOR <	12.46	3.57	*2.04	123.5	251.13	OOR <	53.13
WM_074	GL	M	PG	47.37	142.01	OOR <	21.06	13.33	OOR <	148.21	86.5	328.09	367.51	198.67	98.79	4.82	378.42	236.28	188.99	12.87	353.26	2271.74	1537.27	2689.88	383.38	1087.56	130.94	OOR <	23.78	17	2.89	405.24	2274.75	1222.08	78.18
WM_074	GL	M	PIC	18.54	48.77	OOR <	4.45	*2.08	OOR <	31.73	65.24	14.13	45.43	51.06	34.13	2.19	114.94	9.75	121.14	6.78	77.26	72.31	301.11	402.24	421.93	884.98	29.43	OOR <	15.6	4.31	2.21	67.61	342.69	35.81	31.78
WM_074	GL	M	RPMI	12.84	61.74	OOR <	2.09	*1.11	OOR <	6.96	80.98	10.55	22.04	42.48	*16.07	*1.26	248.36	*1.93	125.86	9.36	19.08	OOR <	80.52	136.27	91.71	1102.15	25.12	*3.13	18.49	*2.82	*1.87	67.61	78.33	63.15	35.81
WM_075	GL	M	CD3CD28	27.81	93.11	555.7	10.66	49.33	OOR <	51.78	86.5	18.43	41.4	76.13	56.81	14.94	378.42	20.34	158.68	88.56	43.84	134.68	467.84	840.48	230.9	1001.24	33.61	*10.30	26.24	32.94	3.73	641.45	321.87	100.94	79.49
WM_075	GL	M	CPG	32.46	197.81	*5.85	15.7	*5.95	OOR <	301.8	127.83	114.19	1355.98	165.78	113.42	5.1	812.83	21.61	243.49	15.43	32.42	257.91	2440.86	2913.39	936.34	1488.18	56.89	47.26	26.24	5.61	4.23	142.18	139.32	192.43	143.21
WM_075	GL	M	LPS	18.54	76.6	OOR <	5.63	*2.77	OOR <	28.96	72.51	25.85	45	51.06	39.21	1.89	92.67	16.22	130.41	6.61	45.61	123.38	373.87	506.4	746.55	887.17	27.29	OOR <	28.6	4.31	3.39	179.61	283.19	*14.51	41.16
WM_075	GL	M	PG	49.04	195.77	OOR <	18.97	7.09	OOR <	73.53	66.71	307.34	320.65	193.7	79.14	4.53	378.42	191.42	179.45	9.03	369.36	2163.47	1523.83	2478.41	339.35	1164.21	124.61	OOR <	30.89	15.56	4.57	480.72	2615.62	1139.88	75.56
WM_075	GL	M	PIC	12.84	38.08	OOR <	2.83	*1.64	OOR <	7.35	OOR <	9.63	34.58	34.08	*18.69	1.89	OOR <	6.32	80.64	3.14	38	48.8	162.92	242.2	399.16	676.3	*10.91	OOR <	23.78	3.94	*1.70	67.61	206.13	OOR <	33.12
WM_075	GL	M	RPMI	35.31	209.91	OOR <	10.36	*4.29	OOR <	25.25	85.13	28.25	49.86	99.01	69.25	4.82	408.84	150.17	179.45	12.87	453.57	161.34	1259.2	1234.46	112.59	1521.25	49.39	19.59	39.44	10.17	3.98	142.18	2963.85	77.53	37.15
WM_076	ST	F	CD3CD28	25	87.74	898.45	12.14	39.38	22.28	47.63	86.5	15	18.97	71.64	64.29	43.28	248.36	13.57	147.23	79.67	48.3	111.61	412.23	687.76	187.7	900.23	37.68	OOR <	45.36	43.48	3.05	631.98	361.33	75.15	113.42
WM_076	ST	F	CPG	29.33	144.28	OOR <	14.66	*4.62	OOR <	348.29	99.89	84.17	367.92	139.93	98.79	4.39	566.36	20.6	215.17	13.67	41.38	223.3	1995.26	2338.42	524.23	1264.06	51.29	35.09	37.38	5.05	2.8	123.5	152.94	73.96	175.43
WM_076	ST	F	LPS	18.13	50.46	OOR <	3.57	*1.38	OOR <	26.86	75.36	18.85	11.37	48.18	23.88	*1.58	OOR <	11.41	111.09	9.12	64.04	72.31	193.77	286.36	507.67	852.11	29.43	OOR <	41.45	3.57	2.89	367.54	204.38	31.95	49.15
WM_076	ST	F	PG	40.48	142.01	OOR <	17.19	*4.79	OOR <	58.11	95.93	271.36	286.01	175.58	69.25	4.25	265.54	177.28	160.52	14.15	445.7	2116.11	1026.69	2126.26	280.13	1223.52	121.42	*5.59	47.27	15.21	3.31	405.24	1957.37	1304.73	88.66
WM_076	ST	F	PIC	12.84	38.08	OOR <	2.39	*1.38	OOR <	8.3	57.74	6.78	12.5	28.59	*18.69	1.89	OOR <	6.91	100.04	6.95	51.09	18.28	104.57	175.28	306.52	807.85	33.61	OOR <	45.36	3.94	2.63	235.86	214.29	OOR <	32.45
WM_076	ST	F	RPMI	8.68	48.77	OOR <	1.51	*0.84	OOR <	2.68	72.51	5.8	5.36	42.48	*8.12	*1.26	136.03	2.93	116.22	7.12	12.99	OOR <	47.17	96.69	51.43	895.88	25.12	OOR <	48.21	*2.82	2.21	67.61	57.71	35.81	30.43
WM_077	ST	M	CD3CD28	12.86	22.51	409.25	3.84	81.21	19.53	11.15	OOR <	*7.33	5.09	51.3	32.82	4.16	229.83	8.38	120.5	19.97	34.53	OOR <	143.25	383.44	103.5	719.41	31.69	OOR <	41.17	6.84	2.55	351.5	250.97	OOR <	56.91
WM_077	ST	M	CPG	24.66	158.15	2.86	14.92	*5.01	OOR <	294.49	49.61	84.17	489.42	145.82	100.4	4.16	484.36	30.36	242.12	13.21	124.62	218.98	1523.08	1798.42	385.9	993.23	47.75	33.18	33.09	5.11	2.94	141.37	494.15	OOR <	107.14
WM_077	ST	M	LPS	14.59	22.51	OOR <	3.84	*1.51	OOR <	22.21	OOR <	*8.72	18.72	40.08	27.26	*1.04	15.39	22.47	98.21	6.75	135.6	*19.21	198.02	321.2	436.16	586.67	35.79	OOR <	37.2	3.58	2.17	183.75	509.19	OOR <	39.72
WM_077	ST	M	PG	33.36	159.41	OOR <	25.62	*5.01	OOR <	64.68	38.26	320.75	411.7	241.43	87.06	4.82	299.72	283.39	201.85	12.56	951.73	2607.09	1234.02	2590.04	202.62	1226.22	158.79	OOR <	46.9	19.86	3.13	517.49	3313.25	1110.74	73.84
WM_077	ST	M	PIC	8.95	13.87	OOR <	1.73	*0.40	OOR <	4.87	OOR <	OOR <	3.73	23.52	10.31	*1.59	OOR <	5.28	89.34	7.23	65.85	OOR <	63.71	120.02	191.46	652.52	27.53	OOR <	39.2	*2.47	2.17	33.85	324.31	OOR <	36.55
WM_077	ST	M	RPMI	7.84	OOR <	OOR <	1.4	*0.40	OOR <	*2.34	OOR <	OOR <	*3.18	23.52	10.31	*1.23	15.39	3.31	67.61	6.85	21.84	OOR <	21.21	57.51	44.72	706.16	23.28	OOR <	39.2	*2.47	*1.88	33.85	97.45	OOR <	39.72
WM_078	ST	M	CD3CD28	25.95	84.03	576	12.2	67.81	15.28	46.86	OOR <	29.9	9.95	72.12	70.97	18.08	369.21	44.26	201.85	54.52	137.96	160.1	572.98	1080.73	314.61	555.88	39.83	OOR <	69.56	19.45	5.05	538.15	848.25	OOR <	99.63
WM_078	ST	M	CPG	27.38	164.43	*0.84	16.36	*6.19	*2.14	695.72	74.4	199.04	523.08	181.41	118.96	5.78	655.88	37.26	268.08	16.6	69.82	301.79	2561.76	2487.89	494.13	884.25	43.81	OOR <	43.11	4.24	4.28	236.43	244.92	OOR <	185.46
WM_078	ST	M	LPS	17.52	51.08	OOR <	6.58	*2.47	OOR <	51.83	OOR <	56.27	13.42	45.68	38.34	*1.41	159.42	48.69	130.05	7.7	203.85	129.92	399.76	473.69	664.8	315.97	27.53	OOR <	57.72	3.8	3.71	183.75	842.74	OOR <	44.44
WM_078	ST	M	PG	60.45	299.14	OOR <	24.66	6.58	*2.14	149.4	OOR <	396.28	400.07	267.68	97.74	5.78	415.36	523.88	222.99	23.13	963.26	2688.32	1427.82	2671.54	410.63	1041.79	155.4	OOR <	72.82	17.79	5.82	723.38	3412.06	1078.37	86.03
WM_078	ST	M	PIC	9.38	10.51	OOR <	4.32	*1.51	OOR <	17.07	OOR <	*8.72	6.45	45.68	32.82	*1.04	OOR <	15.9	89.34	4.15	111.65	OOR <	188.29	209.99	480.84	460.8	27.53	OOR <	67.91	5.11	3.51	162.59	501.52	OOR <	33.37
WM_078	ST	M	RPMI	9.81	29.99	OOR <	5.45	*2.15	OOR <	17.39	OOR <	*8.72	7.26	30.84	38.34	*1.77	88.23	19.22	133.06	7.23	131.71	*51.68	246.22	267.86	276.21	561.51	31.69	OOR <	85.43	4.67	3.51	162.59	609.99	OOR <	39.72
WM_079	GL	F	CD3CD28	13.05	OOR <	321.39	6.1	106.49	12.45	18.65	OOR <	14.43	20.83	55.06	43.83	7.05	253.18	5.28	133.06	134.91	13.44	OOR <	273.14	716.97	219.6	660.63	18.93	13.69	21.92	8.13	2.94	162.59	85.58	OOR <	38.13
WM_079	GL	F	CPG	24.34	145.31	2.86	13.96	*6.39	*2.14	380.45	8.57	46.05	546.85	161.59	97.74	4.16	461.39	17.02	239.05	13.02	27.88	224.99	1822.72	1643.01	411.37	856.49	31.69	OOR <	21.92	3.8	2.94	98.71	127.84	OOR <	129.53
WM_079	GL	F	LPS	14.96	OOR <	OOR <	2.87	*1.30	OOR <	16.91	OOR <	*4.27	18.72	30.84	10.31	*0.66	15.39	7.78	52.86	4.83	42.12	OOR <	116	231.68	367.56	583.89	23.28	OOR <	21.92	*2.91	2.36	33.85	164.42	OOR <	26.96
WM_079	GL	F	PG	24.66	93.4	2.62	18.6	8.71	OOR <	47.68	21.69	291.97	335.65	197.33	62.87	3.83	182.96	45.99	175.77	13.21	158.32	2456.25	796.48	2218.1	219.01	936.65	114.01	OOR <	26.57	12.79	3.51	288.86	1029.32	1138.06	56.91
WM_079	GL	F	PIC	7.15	OOR <	OOR <	*1.24	*0.15	OOR <	7.07	OOR <	OOR <	20.3	16.31	10.31	*1.04	OOR <	*1.17	OOR <	2.88	20.94	OOR <	32.34	76.83	216.3	481.34	18.93	OOR <	19.47	*2.47	2.17	*11.73	96.07	OOR <	17.19
WM_079	GL	F	RPMI	6.68	OOR <	OOR <	1.89	*0.86	OOR <	2.9	OOR <	OOR <	15.55	19.9	10.31	*1.04	OOR <	*1.17	79.34	6.85	8.11	OOR <	21.12	56.38	79.86	750.98	14.44	OOR <	30.97	*2.47	2.55	33.85	36.62	OOR <	23.73
WM_100	WT	F	CD3CD28	22.69	32.31	201.65	10.28	140.23	24.86	66.34	OOR <	18.46	22.41	62.62	49.29	32.56	182.96	12.5	154.82	293.67	63.8	194.01	342.21	1110.09	664.97	498.78	23.28	OOR <	43.11	16.96	4	5538.03	342.4	OOR <	53.81
WM_100	WT	F	CPG	24.99	163.18	*2.38	15.4	13.43	*2.14	938.67	OOR <	149.32	1420.49	173.47	124.24	5.46	553.12	33.45	239.05	24.57	56.61	369.28	1835.15	4748.59	1982.17	518.94	18.93	OOR <	28.8	5.55	4.28	1314.28	127	OOR <	154.67
WM_100	WT	F	LPS	56.59	90.32	OOR <	8.51	8.52	*2.14	156.8	OOR <	31.85	35.99	72.12	57.45	2.47	206.43	49.43	144.4	109.63	173.63	200.41	686.87	1244.84	1712.47	403.83	23.28	OOR <	45.02	9.41	3.32	743.9	512.84	OOR <	28.57
WM_100	WT	F	PG	105.62	241.13	OOR <	49.56	39.89	*6.89	285.02	OOR <	667.56	735.14	377.98	118.96	7.05	415.36	987.23	226.3	101.75	1171.31	4334.84	2137.6	4219.77	1202.27	1313.59	282.74	OOR <	50.59	43.05	5.63	2140.2	4951.58	1462.03	68.48
WM_100	WT	F	PIC	13.63	32.31	OOR <	5.78	10.99	OOR <	59.97	OOR <	11.36	34.95	34.52	32.82	2.13	88.23	13.65	106.23	18.88	116.75	95.32	274.5	646.09	1521.45	558.7	31.69	OOR <	45.02	8.98	2.55	2440.48	322.46	OOR <	22.1
WM_100	WT	F	RPMI	8.51	36.79	OOR <	*1.24	*5.60	OOR <	14.82	38.26	*2.50	18.72	34.52	10.31	*1.04	64.23	3.98	98.21	4.93	28.92	OOR <	38.26	105.29	327.77	1101.72	27.53	OOR <	45.96	4.67	3.13	476.12	82.89	OOR <	22.1
WM_101	WT	F	CD3CD28	69.25	191.15	539.11	20.83	151.51	22.64	101.58	17.78	87.9	74.06	201.32	129.52	35.54	530.22	381.53	232.77	54.52	744.53	270.32	2687.36	2657.87	102.41	1214.61	55.51	OOR <	100.39	48.26	4.28	225.91	4663.58	OOR <	154.67
WM_101	WT	F	CPG	27.85	145.31	273.55	16.36	27.58	*4.01	580.77	OOR <	116.14	506.75	171.49	108.37	5.78	380.76	47.47	242.12	16.24	67.64	331.61	1852.73	2133.8	207.51	797.72	35.79	OOR <	39.2	21.1	3.32	120.08	112.3	OOR <	178.15
WM_101	WT	F	LPS	18.24	32.31	OOR <	5.13	*5.20	OOR <	35.7	OOR <	21.74	13.42	34.52	43.83	2.13	112.08	39.52	120.5	4.35	136.02	95.32	281.94	268.73	331.69	OOR <	9.77	OOR <	55.97	3.8	2.36	77.24	255.24	OOR <	31.78
WM_101	WT	F	PG	53.18	186.39	OOR <	47.64	16.94	*4.01	84.25	OOR <	572.4	690.16	308.3	97.74	6.58	229.83	526.35	201.85	13.02	852.26	4000.32	1646.77	2759.78	291.78	1094.57	287.5	OOR <	64.58	32.95	4.09	928.01	4351.32	1484.6	70.78
WM_101	WT	F	PIC	26.59	70.88	3.33	9.64	18.58	OOR <	22.82	OOR <	36.58	12.62	77.85	65.57	2.82	218.14	143.43	184.23	11.36	480.12	212.89	860.05	728.56	179.21	924.24	47.75	OOR <	64.58	5.98	3.9	120.08	1486.78	OOR <	38.13
WM_101	WT	F	RPMI	5.71	OOR <	OOR <	1.89	*4.61	OOR <	3.33	OOR <	OOR <	*0.94	9.22	10.31	*1.04	OOR <	9.28	OOR <	2.97	27.25	OOR <	24.67	44.33	30.4	283.16	14.44	OOR <	77.63	*1.56	2.36	66.46	70.63	OOR <	31.78
WM_102	WT	F	CD3CD28	13.44	OOR <	143.57	5.78	84.31	OOR <	12.34	OOR <	*9.40	9.68	41.94	30.04	7.68	64.23	6.54	106.23	19.78	32.36	OOR <	203.95	475.91	148.89	737.87	14.44	OOR <	26.57	10.68	2.36	183.75	185.11	OOR <	33.37
WM_102	WT	F	CPG	28.17	186.39	16.18	16.04	9.47	*6.89	770.29	25.33	100.29	1013.18	173.47	113.67	5.46	598.84	21.39	259.74	17.15	42.86	291.5	2150.58	2843.07	548.1	1096.96	23.28	OOR <	26.57	5.98	2.94	162.59	93.21	OOR <	181.81
WM_102	WT	F	LPS	18.94	41.06	OOR <	6.1	*2.98	OOR <	37.61	OOR <	16.19	29.74	34.52	38.34	*1.59	15.39	12.79	113.62	8.93	88.09	*51.68	349.25	437.57	724.26	740.49	25.42	OOR <	28.8	4.67	*1.69	98.71	298.56	OOR <	28.57
WM_102	WT	F	PG	48.1	174.31	3.79	48.92	14.54	*2.14	118.15	OOR <	568.07	731.66	355.36	92.41	6.1	229.83	392.24	198.09	17.24	662.38	4008.1	1593.55	3096.03	396.31	1748.57	279.57	OOR <	35.17	33.76	3.13	928.01	3070.93	1589.03	67.71
WM_102	WT	F	PIC	12.27	52.99	*1.38	4.16	*1.73	OOR <	11.49	OOR <	*10.06	16.08	34.52	27.26	*1.04	112.08	8.99	126.95	6.08	71.35	OOR <	201.2	258.54	491.34	1012.73	33.75	OOR <	33.09	4.67	2.36	98.71	231.83	OOR <	23.73
WM_102	WT	F	RPMI	7.61	OOR <	OOR <	*0.91	*0.40	OOR <	3.54	OOR <	OOR <	8.07	7.48	10.31	*0.66	OOR <	4.64	OOR <	5.51	42.4	OOR <	22.29	58.63	61.76	714.12	18.93	OOR <	26.57	*2.02	2.36	98.71	40.84	OOR <	17.19
WM_103	HW	M	CD3CD28	15.71	32.31	143.71	7.07	28.65	*4.01	22.67	OOR <	13.83	12.36	38.23	32.82	24.03	112.08	21.39	120.5	29.58	95.02	95.32	255.69	530.58	227.55	555.88	31.69	OOR <	45.02	9.83	3.13	1657.79	568.72	OOR <	60.01
WM_103	HW	M	RPMI	5.71	OOR <	OOR <	2.22	*0.40	OOR <	5.26	OOR <	OOR <	12.89	9.22	16.02	*0.46	OOR <	8.38	52.86	4.83	53.87	OOR <	92.96	208.09	282.91	373.05	9.77	OOR <	93.01	*2.91	*1.98	120.08	216.78	OOR <	30.18
LMC_1	Laboratory	F	CPG	46.85	92.51	17.27	11.01	*2.90	*1.30	71.96	136.97	26.11	336.33	119.6	48.36	2.8	467.86	17.5	195.9	14.93	8.45	84.37	994.86	1285.6	224.93	1260.97	32.64	129.99	11.96	4.06	3.51	485.69	200.22	608.57	62.02
LMC_1	Laboratory	F	CD3CD28	12.84	21.5	276.05	3.71	*3.28	OOR <	7.04	38.5	7.75	12.28	31.32	*18.69	12.62	OOR <	*2.60	87.59	10.43	*7.80	OOR <	93.32	243.67	116.69	772.06	15.95	40.88	28.6	7.99	*1.70	198.35	78.33	65.56	65.03
LMC_1	Laboratory	F	CPG	35.31	135.1	20.34	12.73	*3.95	OOR <	526.56	72.51	119.41	343.42	139.93	84.07	4.25	686.27	15.69	206.8	12.3	22.87	195.76	1202.42	1071.34	459.79	992.73	41.66	63.16	26.24	4.68	2.55	86.21	197.54	190.26	226.71
LMC_1	Laboratory	F	LPS	20.53	47.06	OOR <	2.98	*1.73	OOR <	50.31	35.05	41.4	12.73	36.86	34.13	*1.58	OOR <	9.19	100.04	6.78	17.9	48.8	186.96	215.55	541.59	744.97	20.65	29.95	29.76	*2.82	*1.37	311.05	202.76	53.38	101.71
LMC_1	Laboratory	F	PG	41.21	153.26	*1.96	71.74	*4.04	OOR <	57.91	51.55	777.35	1040.81	400.78	74.21	10.26	315.32	163.46	171.1	14.47	221.4	5582.85	794.02	2494.93	240.85	2082.72	394.93	56.67	45.36	44.88	3.05	1506.3	1643.27	2667.69	150.31
LMC_1	Laboratory	F	PIC	11.11	28.17	OOR <	1.8	*1.20	OOR <	4.92	OOR <	8.7	11.14	28.59	*13.44	2.5	OOR <	3.89	87.59	6.44	24.03	18.28	86.82	96.99	327.05	678.61	20.65	18.95	35.27	*2.82	*1.54	518.51	232.22	OOR <	25.03
LMC_1	Laboratory	F	RPMI	11.61	16.55	*0.12	2.39	*1.38	OOR <	2.68	65.24	7.75	9.55	39.66	*13.44	*1.26	42.04	*1.93	111.09	8.12	7.98	OOR <	35.61	49.29	80.31	921.92	22.91	56.67	39.44	*2.45	*2.04	104.84	59.55	93.98	29.09
LMC_4	Laboratory	F	CD3CD28	23.23	71.87	53.47	4.12	*3.18	*0.82	5.43	128.5	10	11.3	65.05	10.98	8.37	269.71	4.4	139.35	9.38	3.75	21.99	83.7	106.41	54.61	1225.16	42.73	121.62	18.6	5.35	3.92	267.67	92.81	417.59	20.9
LMC_4	Laboratory	F	LPS	50.31	66.98	12.61	7.04	*2.40	*0.82	17.71	156.54	25.02	25.88	82.62	27.51	2.13	385.2	12.57	170	13.71	8.77	84.37	357.83	414.66	256.8	1246.03	42.73	134.45	15.32	5.35	3.92	467.22	303.74	513.67	34.06
LMC_4	Laboratory	F	PG	55.17	91.73	8.44	74.92	*3.47	*1.55	24.32	105.29	668.83	506.5	306.93	40	5.33	249.68	65.8	150.93	14.68	18.79	4020.75	517.24	2596.96	81.92	1697.8	361.75	90.26	28.85	37.83	3.59	1362.42	763.84	3515.85	48.11
LMC_4	Laboratory	F	PIC	27.6	*7.26	4.68	2.83	*1.62	OOR <	5.68	19.12	8.41	5.72	49.86	OOR <	*0.96	OOR <	5.27	87.88	8.07	3.91	21.99	65.67	63.62	39.42	728.81	*11.70	65.66	11.96	*2.47	2.29	128.52	117.2	311.99	8.51
LMC_4	Laboratory	F	RPMI	24.63	66.16	10.7	4.34	*1.86	*1.30	5.68	242.28	14.65	6.89	79.05	*2.83	*1.30	269.71	5.85	163.05	15.83	5.72	40.34	76.37	37.57	33.87	1833.76	68.52	169.92	34.95	4.7	6.24	179.9	53.9	588.12	18.68
LMC_7	Laboratory	M	CD3CD28	16.66	52.12	510.11	7.85	34.03	OOR <	42.71	60.77	10.55	54.06	56.86	23.88	60.72	265.54	9.75	134.81	14.95	22.44	72.31	199.67	514.27	283.05	943.5	25.12	26.13	23.78	12.69	2.55	292.23	325.97	45.93	109.52
LMC_7	Laboratory	M	CPG	38.68	195.77	19.2	17.19	*6.28	OOR <	1102.2	93.26	70.35	1850.51	177.22	127.98	5.94	933.97	25.36	243.49	14.95	33.42	290.62	2360.26	3453.53	980.41	1041.43	53.17	51.62	23.78	5.42	3.14	142.18	227.61	93.98	238.21
LMC_7	Laboratory	M	LPS	20.91	85.01	OOR <	6.52	*3.28	OOR <	62.96	72.51	19.27	72.84	56.86	44.27	3.67	212.92	14.64	130.41	5.07	32.87	92.86	338.25	565.6	759.8	900.23	25.12	36.08	23.78	5.05	2.72	160.89	362.81	*15.91	121.86
LMC_7	Laboratory	M	PG	35.62	144.28	OOR <	21.36	*5.29	OOR <	122.79	60.77	356.53	442.42	192.04	79.14	6.49	315.32	210.32	165.89	9.94	279.55	2446.91	1327.57	2532.35	371.65	924.08	134.08	OOR <	29.76	16.64	2.72	442.97	2824.74	1205.68	118.61
LMC_7	Laboratory	M	PIC	11.61	38.08	OOR <	2.09	*2.25	OOR <	12.3	31.51	7.75	31.58	25.88	*18.69	*1.58	42.04	4.51	100.04	6.61	30.65	18.28	116.27	162.83	331.91	690.15	25.12	OOR <	21.2	*3.20	2.55	123.5	371.09	OOR <	49.15
LMC_7	Laboratory	M	RPMI	11.36	41.76	OOR <	*1.21	*1.55	OOR <	9.24	57.74	7.75	29.43	39.66	*8.12	1.89	175.69	*2.60	100.04	6.27	11.4	18.28	48.1	96.39	112.84	1049.85	29.43	32.04	26.24	*2.82	*2.04	86.21	119.51	OOR <	45.16
LMC_9	Laboratory	F	CD3CD28	12.07	1.29	258.56	4	8.52	OOR <	12.34	64.95	*4.27	12.36	38.23	27.26	6.1	123.95	3.31	138.86	9.49	8.72	OOR <	116.62	266.7	47.25	894.29	35.79	14.88	21.92	7.7	*1.98	33.85	97.98	OOR <	72.31
LMC_9	Laboratory	F	CPG	25.31	105.38	5.55	13.8	*4.21	OOR <	240.32	69.74	57.52	236.75	149.76	87.06	3.83	369.21	19.76	216.19	11.91	16.95	212.89	1195.84	1575.16	286.73	904.3	59.34	OOR <	*16.91	4.67	3.13	98.71	136.24	OOR <	224.67
LMC_9	Laboratory	F	LPS	13.44	OOR <	OOR <	3.52	*1.08	OOR <	30.38	OOR <	24.88	9.95	38.23	27.26	*1.41	OOR <	7.78	98.21	6.56	14.72	OOR <	160.77	229.85	244.83	561.51	14.44	OOR <	21.92	*2.91	2.46	55.64	111.58	OOR <	93.59
LMC_9	Laboratory	F	PG	23.68	96.45	OOR <	22.75	*5.80	OOR <	37.82	38.26	350.15	397.34	225.35	70.97	4.16	159.42	80.31	154.82	10.05	54.56	2560.77	767.28	2112.86	96.52	1002.99	155.4	OOR <	26.57	16.13	2.55	455.4	1072.04	1110.74	102.64
LMC_9	Laboratory	F	PIC	9.38	10.51	OOR <	2.22	*0.63	OOR <	3.96	8.57	*0.15	6.45	36.37	21.67	*1.04	112.08	4.64	113.62	8.55	11.02	OOR <	53.13	85.87	99.08	745.74	18.93	OOR <	*16.91	*2.47	2.17	55.64	86.71	OOR <	28.57
LMC_9	Laboratory	F	RPMI	9.81	OOR <	3.79	1.56	*0.15	OOR <	*1.99	OOR <	OOR <	6.45	27.17	16.02	*0.85	52.15	*1.17	113.62	6.66	5.86	OOR <	36.18	66.73	32.36	914.29	27.53	13.69	*16.91	*2.47	*1.98	33.85	35.31	OOR <	31.78
LMC_13	Laboratory	F	CD3CD28	11.87	OOR <	368.4	5.45	22.21	OOR <	18.18	OOR <	*2.50	19.78	30.84	21.67	12.98	52.15	4.64	79.34	10.61	12.11	OOR <	151.36	444.09	97.32	445.98	23.28	OOR <	26.57	16.13	2.36	120.08	139.31	OOR <	95.1
LMC_13	Laboratory	F	CPG	29.57	133.39	6.4	14.44	*4.91	*2.14	590.86	62.5	69.6	408.98	157.64	92.41	4.16	621.67	18.12	245.16	13.11	22.4	248.21	1494.3	1823.32	459.89	894.29	39.83	17.14	24.29	5.11	3.51	98.71	155.55	OOR <	247.75
LMC_13	Laboratory	F	LPS	16.07	6.64	OOR <	4.49	*2.15	OOR <	46.58	OOR <	19.57	27.65	41.94	32.82	*1.77	123.95	7.78	110	7.42	19.67	OOR <	223.92	370.91	446.62	633.49	18.93	OOR <	21.92	*2.91	2.55	267.91	199.9	OOR <	92.08
LMC_13	Laboratory	F	PG	33.96	116.88	10.86	47.01	*4.41	OOR <	72	OOR <	514.34	790.67	334.86	70.97	5.46	112.08	179.23	173.58	16.42	203.58	4182.94	887.33	2619.42	215.58	1510.71	289.08	OOR <	35.17	33.76	2.94	907.6	1440.14	1717.56	119.85
LMC_13	Laboratory	F	PIC	13.44	41.06	8.47	3.03	*1.73	OOR <	9.59	OOR <	*4.27	21.62	38.23	16.02	*1.41	64.23	6.54	98.21	7.99	27.78	OOR <	109.88	182.77	319.13	761.43	35.79	OOR <	28.8	*2.91	3.13	120.08	199.28	OOR <	24.54
LMC_13	Laboratory	F	RPMI	5.46	OOR <	OOR <	1.56	*0.63	OOR <	3.64	OOR <	OOR <	15.28	16.31	16.02	*0.66	OOR <	3.98	52.86	6.08	10.46	OOR <	39.09	69.32	60.36	578.31	18.93	OOR <	35.17	*2.47	2.55	55.64	57.51	OOR <	28.57
LMC_21	Laboratory	M	CD3CD28	*10.54	OOR <	615.43	24.68	34.17	27.55	46.26	OOR <	13.62	32.51	65.84	70.49	329.75	*24.54	*0.90	126.14	265.03	*1.69	88.89	259.3	1089.2	676.37	756.41	*17.51	OOR <	27.97	106.05	6.27	3071.41	52.57	OOR <	85.1
LMC_21	Laboratory	M	CPG	23.13	76.14	OOR <	15.61	*5.65	OOR <	1557.5	113.58	267.33	1200.88	211.14	105.83	4.08	632.64	35.17	296.38	59.43	17.74	364.13	3302	7218.93	3096.06	1126.98	*35.06	OOR <	17.81	4.67	6.97	509.98	191.5	OOR <	581.57
LMC_21	Laboratory	M	FLAG	*1.95	OOR <	OOR <	OOR <	*0.40	OOR <	6.93	14.21	*7.13	49.32	35.08	OOR <	OOR <	176.28	3.51	106.76	OOR <	*2.98	OOR <	79.63	191.77	198.59	807	*17.51	OOR <	25.58	*1.35	*1.40	93.61	59.87	OOR <	42.06
LMC_21	Laboratory	M	LPS	25.86	OOR <	OOR <	3.85	*1.91	OOR <	55.05	OOR <	58.22	34.25	51.89	32.46	OOR <	383.8	42.47	167.01	*4.99	18.94	122.94	559.08	925.33	2246.89	487.09	*17.51	OOR <	27.97	*1.77	2.97	162.93	352.55	OOR <	122.24
LMC_21	Laboratory	M	PG	55.25	80.87	OOR <	12.98	*5.46	OOR <	280.48	OOR <	149.33	65.5	121.58	92.62	3.6	234.57	1380.16	210.55	42.3	278.72	360.02	3148.87	3784.48	935.01	691.3	*46.96	OOR <	30.29	8.69	7.49	348.22	5533.9	OOR <	92.36
LMC_21	Laboratory	M	PIC	*13.13	OOR <	OOR <	3.52	*1.50	OOR <	60.1	OOR <	11.81	42.34	47.69	25.66	*0.27	OOR <	12.74	120.04	29.03	18.55	68.59	468.8	683.69	2032.58	226.49	*12.54	OOR <	32.55	*1.77	2.62	319.27	264.66	OOR <	33.55
LMC_21	Laboratory	M	RPMI	OOR <	OOR <	OOR <	OOR <	OOR <	OOR <	OOR <	OOR <	*0.87	28.39	*20.97	OOR <	OOR <	OOR <	OOR <	OOR <	OOR <	OOR <	OOR <	20.65	55.7	96.8	827.05	*7.05	OOR <	26.78	OOR <	*0.44	38.9	6.66	OOR <	35.25
LMC_22	Laboratory	M	CD3CD28	*9.01	OOR <	483.73	24.84	44.65	25.78	52.72	69.63	22.75	28.39	57.47	88.2	405.7	OOR <	*1.79	148.02	456.1	*5.38	68.59	275.24	1119.15	583.51	823.71	*26.62	OOR <	21.82	121.18	6.71	7963.25	46.99	OOR <	97.05
LMC_22	Laboratory	M	CPG	21.02	92.28		12.82	*4.86	OOR <	1843.08	134.42	230.31	977.47	192.89	110.23	2.86	448.11	32.13	246.56	131.78	15.05	388.23	2686.16	5494.28	2317.51	1016.23	*37.10	OOR <	14.95	4.26	6.1	1305.06	151.38	OOR <	539.32
LMC_22	Laboratory	M	FLAG	OOR <	OOR <	OOR <	OOR <	*0.12	OOR <	10.19	OOR <	*5.17	55.66	40.7	OOR <	OOR <	OOR <	2.37	47.46	*4.04	OOR <	OOR <	75.97	204.26	218.58	803.65	*7.05	OOR <	20.52	OOR <	*1.22	148.97	45.01	OOR <	42.91
LMC_22	Laboratory	M	LPS	21.14	OOR <	OOR <	3.85	*2.32	OOR <	68.66	51.16	81.4	32.98	60.27	25.66	OOR <	176.28	48.97	126.14	6.35	16.73	106.73	465.98	843.33	2094.62	753.02	*26.62	OOR <	23.1	*2.61	2.79	233.37	273.77	OOR <	123.09
LMC_22	Laboratory	M	PG	54.21	112.67	OOR <	17.58	*5.92	14.91	285.56	89.29	204.61	62.64	143.9	101.43	38.53	304.01	1614.46	252.57	535.73	202.59	403.82	3278.81	4345.11	1070.99	1049.69	*50.78	OOR <	30.29	13.05	7.84	922.69	5288.48	OOR <	130.78
LMC_22	Laboratory	M	PIC	*14.89	OOR <	OOR <	1.58	*1.37	OOR <	44.18	OOR <	12.26	50.9	51.89	16.53	OOR <	145.84	10.08	95.56	11.43	15.89	*43.73	401.1	618.88	1880.88	585.72	OOR <	OOR <	25.58	*0.92	*1.40	1353.76	197.11	OOR <	33.55
LMC_22	Laboratory	M	RPMI	OOR <	OOR <	OOR <	OOR <	OOR <	OOR <	*0.38	OOR <	*1.46	37.27	*23.81	OOR <	OOR <	OOR <	OOR <	OOR <	OOR <	OOR <	OOR <	22.74	60.14	118.82	513.05	OOR <	OOR <	17.81	OOR <	OOR <	*11.47	4.79	OOR <	36.1
LMC_23	Laboratory	M	CD3CD28	*8.85	OOR <	569.25	15.61	28.73	OOR <	44.67	109.83	15.4	24.26	58.87	48.2	132.52	44.69	*0.59	142.87	130.72	*6.28	68.59	257.78	863.74	576.19	916.1	*9.89	OOR <	32.55	108.7	3.66	3035.47	34	OOR <	82.12
LMC_23	Laboratory	M	CPG	*17.34	53.21	OOR <	10.36	*4.06	OOR <	833.75	109.83	187.95	669.3	149.49	79.36	*1.09	317.54	20.34	222.63	21.18	16.1	235.38	1837.14	4093.55	1692.36	987.37	*26.62	OOR <	11.87	*1.35	2.18	162.93	143.92	OOR <	482.83
LMC_23	Laboratory	M	FLAG	*2.24	OOR <	OOR <	OOR <	OOR <	OOR <	4.9	89.29	*4.15	37.58	29.46	OOR <	OOR <	OOR <	OOR <	78.07	OOR <	*6.72	OOR <	60.79	132.95	158.13	893.19	*12.54	OOR <	25.58	OOR <	*0.26	66.2	35.07	OOR <	23.33
LMC_23	Laboratory	M	LPS	20.54	OOR <	OOR <	2.88	*1.50	OOR <	45.77	OOR <	59.74	31.56	57.47	16.53	OOR <	OOR <	19.04	131.96	8.27	20.69	68.59	411.56	793.71	1911.16	483.36	*17.51	OOR <	32.55	*0.92	1.92	205.06	227.32	OOR <	117.11
LMC_23	Laboratory	M	PG	46.24	*41.74	OOR <	10.36	*4.19	OOR <	177.11	51.16	124.02	59.95	102.07	79.36	*0.82	220.27	896.46	206.97	22.87	210.38	265.98	2474.14	3101.46	822	708.56	*39.11	OOR <	34.76	6.09	4.36	333.73	3120.54	OOR <	88.94
LMC_23	Laboratory	M	PIC	*18.72	OOR <	OOR <	3.2	*1.98	OOR <	38.62	OOR <	*9.03	42.02	54.68	21.11	OOR <	114.2	9.54	106.76	7.06	26.91	68.59	448.71	699.7	1787.42	516.73	*17.51	OOR <	32.55	*0.92	1.92	219.19	257.72	OOR <	24.18
LMC_23	Laboratory	M	RPMI	*2.51	OOR <	OOR <	OOR <	OOR <	OOR <	*0.07	74.94	*0.87	25.53	32.27	OOR <	OOR <	OOR <	OOR <	OOR <	OOR <	OOR <	OOR <	24.94	50.45	93.62	961.57	*12.54	OOR <	25.58	OOR <	*0.70	*25.25	7.37	OOR <	24.18
LMC_24	Laboratory	M	CD3CD28	*9.32	OOR <	494.04	15.28	20.95	OOR <	36.24	93.68	14.51	46.46	57.47	34.72	129.1	OOR <	*1.79	106.76	129.47	*2.98	68.59	259.03	871.72	591.72	833.71	*17.51	OOR <	27.97	104.16	3.84	1986.09	33.75	OOR <	90.22
LMC_24	Laboratory	M	CPG	*17.47	104.26	OOR <	13.31	*4.39	OOR <	1052.92	140.84	248.57	996.73	170.46	101.43	2.86	357.56	26.77	252.57	12.39	18.74	294.62	2475.97	4684	1942.91	1134.81	*35.06	OOR <	14.95	*2.61	3.31	148.97	176.48	OOR <	521.05
LMC_24	Laboratory	M	FLAG	*3.50	OOR <	OOR <	OOR <	*0.12	OOR <	7.87	72.33	*6.16	48.37	29.46	OOR <	OOR <	OOR <	*0.28	87.27	OOR <	*4.07	OOR <	68.13	162.6	188.42	934.02	*22.17	OOR <	30.29	OOR <	*0.70	79.88	40.71	OOR <	30.14
LMC_24	Laboratory	M	LPS	30.25	OOR <	OOR <	2.55	*1.91	OOR <	56.41	OOR <	62.4	51.22	49.09	30.2	OOR <	OOR <	21.63	126.14	7.24	20.59	*56.98	526.22	1031.26	2406.11	505.66	OOR <	OOR <	25.58	*0.92	*1.57	107.39	308.24	OOR <	131.64
LMC_24	Laboratory	M	PG	60.22	161.21	OOR <	13.97	*4.46	OOR <	270.17	63.98	130.31	105.29	116	83.78	4.32	547.87	1151.91	219.25	250.72	222.21	321.72	3004.03	3863.45	1086.78	1073.47	*43.08	OOR <	34.76	7.9	5.4	706.14	3987.68	OOR <	118.82
LMC_24	Laboratory	M	PIC	21.85	OOR <	OOR <	4.5	*1.50	OOR <	45.7	OOR <	*10.89	64.55	47.69	25.66	OOR <	OOR <	14.33	99.44	19.48	28.38	*43.73	556.31	890	2159.38	589.3	*7.05	OOR <	30.29	*1.14	*1.22	176.93	316.55	OOR <	29.29
LMC_24	Laboratory	M	RPMI	*4.16	OOR <	OOR <	OOR <	OOR <	OOR <	*0.65	74.94	OOR <	33.46	*20.97	OOR <	OOR <	OOR <	OOR <	OOR <	OOR <	OOR <	OOR <	26.56	55.38	105.74	786.85	*7.05	OOR <	25.58	OOR <	OOR <	38.9	4.79	OOR <	30.14
LMC_100	Laboratory	F	CD3CD28	10.21	OOR <	46.9	*2.93	*0.75	*0.39	1.04	65.66	OOR <	5.57	*18.10	OOR <	*0.34	OOR <	OOR <	38.05	2.84	*2.11	OOR <	8.6	34.39	10.85	458.06	12.25	OOR <	OOR <	*2.18	*1.62	11.86	2.77	244.22	13.46
LMC_100	Laboratory	F	CPG	14.18	OOR <	*1.93	5.68	*0.42	*1.66	87.92	71.5	*9.06	196.66	29.75	12.25	*0.99	OOR <	4.31	63.81	1.98	5.94	68.81	313.53	271.06	146.36	396.88	16.73	OOR <	10.75	*1.85	*1.03	11.86	58.5	*52.30	24.13
LMC_100	Laboratory	F	LPS	8.6	OOR <	*0.92	*2.47	OOR <	*0.39	4.06	4.05	OOR <	5.37	*5.73	OOR <	OOR <	OOR <	*0.46	OOR <	*1.25	3.35	OOR <	27.99	40.51	86.78	333.47	*10.02	OOR <	OOR <	*1.01	*1.03	5.1	24.84	*28.67	8.98
LMC_100	Laboratory	F	PG	9.46	OOR <	*1.17	*3.95	OOR <	*0.39	8.39	37.35	OOR <	9.36	OOR <	5.87	*0.11	OOR <	18.76	41.81	3.3	41.13	OOR <	168.54	119.88	31.65	538.64	14.49	OOR <	5.45	*1.52	*1.03	5.1	593.93	OOR <	11.52
LMC_100	Laboratory	F	PIC	5.78	OOR <	*0.53	*2.47	OOR <	OOR <	0.94	45.5	OOR <	*3.56	OOR <	OOR <	OOR <	OOR <	OOR <	21.19	1.98	3.86	OOR <	16.8	23.34	43.81	374.11	*3.31	OOR <	OOR <	*0.84	*1.18	5.1	30.47	OOR <	7.72
LMC_100	Laboratory	F	RPMI	9.84	OOR <	3.41	*3.39	OOR <	OOR <	*0.74	65.66	OOR <	*3.36	*8.33	OOR <	*0.11	OOR <	OOR <	OOR <	2.55	*2.02	OOR <	2.98	1.78	5.31	368.37	*10.02	OOR <	OOR <	*1.01	*1.76	11.86	*0.82	182.23	7.1
